# Supplementary material for: miRPlant: an integrated tool for identification of plant miRNA from RNA sequencing data
Source: BMC Bioinformatics. 2014 Aug 12;15(1):275. doi: 10.1186/1471-2105-15-275 (PMC4141084; doi:10.1186/1471-2105-15-275)
Supplement: Supplementary file 1 — Additional file 1: List of all identified miRNAs from two rice small RNAseq data. (XLSX 337 KB) [file 12859_2014_6544_MOESM1_ESM.xlsx]

## Sheet: miRPlant-Osa1
miR	miR_ID	score	chr	strand	hairPin_loci	expression(number of mature reads)	mature_loci	sequence	hairPin 2nd second RNA Structure	mature miR	mature_loop_star_seq	reads_no
osa	osa-mir168a	38272.4	chr2	-	1553152-1553240	75034	1553210-1553230	cgcctcgggctcgcttggtgcagatcgggacccgccgccgccgctgccggggccggatcccgccttgcaccaagtgaatcggagccggc	..........(((((((((((((..(((((.(((..(((.(((....))))))))).)))))..)))))))))))))............	tcgcttggtgcagatcgggac	tcgcttggtgcagatcgggacccgccgccgccgctgccggggccggatcccgccttgcaccaagtgaat	[t155988] chr2-1553210-1553231|4;[t252218] chr2-1553213-1553230|1;[t252226] chr2-1553212-1553230|19;[t252227] chr2-1553211-1553230|287;[t252230] chr2-1553210-1553230|74345;[t252234] chr2-1553209-1553230|227;[t252236] chr2-1553208-1553230|8;[t143263] chr2-1553211-1553229|1;[t143264] chr2-1553210-1553229|66;[t191763] chr2-1553210-1553228|75;[t191764] chr2-1553209-1553228|1;[t287934] chr2-1553205-15…
osa	osa-mir156d	18966	chr2	-	4512898-4513003	37203	4512974-4512993	ctcatgagattgacagaagagagtgagcacacggcgtgatggccggcataaaatctatcccgtcctcgccgcgtgctcactcctctttctgtcaccctctttctct	..........((((((((((((((((((((.(((((....((.(((.(((.....))).))).)).))))).))))))))).))).))))))))............	tgacagaagagagtgagcac	tgacagaagagagtgagcacacggcgtgatggccggcataaaatctatcccgtcctcgccgcgtgctcactcctctttctgtcacc	[t104857] chr2-4512974-4512995|19;[t307029] chr2-4512976-4512994|14;[t307030] chr2-4512975-4512994|49;[t307032] chr2-4512974-4512994|10012;[t307033] chr2-4512973-4512994|7;[t266232] chr2-4512976-4512993|25;[t266233] chr2-4512975-4512993|59;[t266235] chr2-4512974-4512993|26795;[t266236] chr2-4512973-4512993|59;[t170461] chr2-4512975-4512992|1;[t170462] chr2-4512974-4512992|148;[t170463] chr2-45129…
osa	osa-mir156j	18958.7	chr6	+	26554826-26554933	37184	26554836-26554855	gcgagattgttgacagaagagagtgagcacacggcgcggcggctagccatcggcgggatgcctgcccccgccgcgtgctcgctcctctttctgtcagcatctctcatc	........((((((((((((((((((((((.(((((.((.(((.((.((((.....)))).)))))))))))).))))))))).))).))))))))))..........	tgacagaagagagtgagcac	tgacagaagagagtgagcacacggcgcggcggctagccatcggcgggatgcctgcccccgccgcgtgctcgctcctctttctgtcagc	[t307029] chr6+26554835-26554853|14;[t307030] chr6+26554835-26554854|49;[t307032] chr6+26554835-26554855|10012;[t307033] chr6+26554835-26554856|7;[t266232] chr6+26554836-26554853|25;[t266233] chr6+26554836-26554854|59;[t266235] chr6+26554836-26554855|26795;[t266236] chr6+26554836-26554856|59;[t170461] chr6+26554837-26554854|1;[t170462] chr6+26554837-26554855|148;[t170463] chr6+26554837-26554856|4…
osa	osa-mir156g	13826.8	chr9	+	15065246-15065377	27121	15065256-15065275	cgcggctggctgacagaagagagtgagcacacagcgggcagactgcatctgaattacctgttgcgacgaagaagacgacggacgcagcttgccgttgcgtgctcacttctctctctgtcagctctctctctc	........((((((((((((((((((((((.((((((......................................................)))))).)))))))).))))).)))))))))..........	tgacagaagagagtgagcac	tgacagaagagagtgagcacacagcgggcagactgcatctgaattacctgttgcgacgaagaagacgacggacgcagcttgccgttgcgtgctcacttctctctctgtcagc	[t284071] chr9+15065252-15065272|1;[t157674] chr9+15065255-15065274|2;[t157675] chr9+15065255-15065275|17;[t266232] chr9+15065256-15065273|25;[t266233] chr9+15065256-15065274|59;[t266235] chr9+15065256-15065275|26795;[t266236] chr9+15065256-15065276|59;[t170461] chr9+15065257-15065274|1;[t170462] chr9+15065257-15065275|148;[t170463] chr9+15065257-15065276|4;[t39702] chr9+15065258-15065275|9;[t397…
osa	osa-mir156c	13826.1	chr1	+	4665993-4666105	27121	4666003-4666022	gaggtgaggctgacagaagagagtgagcacacatggtgactttcttgcatgctgaatggactcatgcttgaagctatgtgtgctcacttctctctctgtcagccatttgatct	........(((((((((((((((((((((((((((((....(((..(((((..(......).)))))..)))))))))))))))))).))))).)))))))))..........	tgacagaagagagtgagcac	tgacagaagagagtgagcacacatggtgactttcttgcatgctgaatggactcatgcttgaagctatgtgtgctcacttctctctctgtcagc	[t157674] chr1+4666002-4666021|2;[t157675] chr1+4666002-4666022|17;[t266232] chr1+4666003-4666020|25;[t266233] chr1+4666003-4666021|59;[t266235] chr1+4666003-4666022|26795;[t266236] chr1+4666003-4666023|59;[t170461] chr1+4666004-4666021|1;[t170462] chr1+4666004-4666022|148;[t170463] chr1+4666004-4666023|4;[t39702] chr1+4666005-4666022|9;[t39703] chr1+4666005-4666023|1;[t39704] chr1+4666005-466602…
osa	osa-mir156i	13818.1	chr2	-	24119985-24120092	27102	24120063-24120082	cgctgggcggtgacagaagagagtgagcacacggccgggcggaacggcaccggcggatgtgccgtcgcggccgcgtgctcactgctctgtctgtcatccactcctctc	........((((((((((((((((((((((.((((((.(....(((((((........)))))))).)))))).))))))))).)))).)))))))))..........	tgacagaagagagtgagcac	tgacagaagagagtgagcacacggccgggcggaacggcaccggcggatgtgccgtcgcggccgcgtgctcactgctctgtctgtcatc	[t148015] chr2-24120063-24120085|1;[t266232] chr2-24120065-24120082|25;[t266233] chr2-24120064-24120082|59;[t266235] chr2-24120063-24120082|26795;[t266236] chr2-24120062-24120082|59;[t170461] chr2-24120064-24120081|1;[t170462] chr2-24120063-24120081|148;[t170463] chr2-24120062-24120081|4;[t39702] chr2-24120063-24120080|9;[t39703] chr2-24120062-24120080|1;[t39704] chr2-24120061-24120080|1;[t190271…
osa	osa-mir156e	13817.3	chr4	-	25026324-25026431	27102	25026402-25026421	tggcgcgaggtgacagaagagagtgagcacacggccgggcgtgacggcaccggcgggcgtgccgtcgcggccgcgtgctcactgctctttctgtcatccggtgccggc	..........((((((((((((((((((((.(((((....(((((((((((.....).))))))))))))))).))))))))).))).))))))))............	tgacagaagagagtgagcac	tgacagaagagagtgagcacacggccgggcgtgacggcaccggcgggcgtgccgtcgcggccgcgtgctcactgctctttctgtcatc	[t266232] chr4-25026404-25026421|25;[t266233] chr4-25026403-25026421|59;[t266235] chr4-25026402-25026421|26795;[t266236] chr4-25026401-25026421|59;[t170461] chr4-25026403-25026420|1;[t170462] chr4-25026402-25026420|148;[t170463] chr4-25026401-25026420|4;[t39702] chr4-25026402-25026419|9;[t39703] chr4-25026401-25026419|1;[t39704] chr4-25026400-25026419|1;[t277020] chr4-25026334-25026356|1;[t190272…
osa	osa-mir166d	2439.28	chr2	+	26130069-26130179	4702	26130149-26130169	cactttgaggggaatgttgtctggctcgaggtgcatggagaaacctctgatcgatcaggtttgatctgtagagactgatctcggaccaggcttcattcccctcaagtaaag	...(((((((((((((..((((((..((((((.((........................................))))))))..))))))..))))))))))))).....	tcggaccaggcttcattcccc	ggaatgttgtctggctcgaggtgcatggagaaacctctgatcgatcaggtttgatctgtagagactgatctcggaccaggcttcattcccc	[t270462] chr2+26130074-26130094|2;[t270463] chr2+26130074-26130095|4;[t193160] chr2+26130079-26130098|1;[t193161] chr2+26130079-26130099|68;[t193164] chr2+26130079-26130100|1;[t169691] chr2+26130080-26130099|1;[t34615] chr2+26130081-26130101|2;[t102858] chr2+26130082-26130102|2;[t257604] chr2+26130147-26130166|1;[t257605] chr2+26130147-26130167|18;[t156009] chr2+26130148-26130169|1;[t252732] chr…
osa	osa-mir166b	2402.33	chr6	-	30327092-30327278	4697	30327102-30327122	cattttgaggggaatgttgtctggctcggggctacttttaatttctctctcttttgatatcttcttttctcgatctcctagcttgatcttttgatctctcaaatcgatcttaagaaaaagatcagtcaaagagatgagagtagatgtctgtagatctcggaccaggcttcattccccccaaacagaa	...((((.((((((((..((((((..(((((((((.....(((((((((((((((((((((((..(((((.((((.........((((....)))).........))))...))))))))))..))).)))))).))))).))))....)))).)))))..))))))..)))))))).)))).....	tcggaccaggcttcattcccc	ggaatgttgtctggctcggggctacttttaatttctctctcttttgatatcttcttttctcgatctcctagcttgatcttttgatctctcaaatcgatcttaagaaaaagatcagtcaaagagatgagagtagatgtctgtagatctcggaccaggcttcattcccc	[t270462] chr6-30327253-30327273|2;[t270463] chr6-30327252-30327273|4;[t200217] chr6-30327250-30327270|1;[t193169] chr6-30327248-30327268|9;[t257604] chr6-30327105-30327124|1;[t257605] chr6-30327104-30327124|18;[t156009] chr6-30327102-30327123|1;[t252732] chr6-30327105-30327122|13;[t252734] chr6-30327104-30327122|38;[t252736] chr6-30327103-30327122|29;[t252738] chr6-30327102-30327122|4533;[t25274…
osa	osa-mir166a	2400.08	chr10	+	19987146-19987274	4702	19987244-19987264	gcttctgagtggaatgttgtctggttcaaggtctcatgcaccttgcggttttgaggatgatttgtgcaaggtttttcattcctctcatccgtgggatctcggaccaggcttcattcccctcagagatag	..(((((((.((((((..(((((((((.((((((((((...................................................)))))))))).)))))))))..)))))).)))))))....	tcggaccaggcttcattcccc	ggaatgttgtctggttcaaggtctcatgcaccttgcggttttgaggatgatttgtgcaaggtttttcattcctctcatccgtgggatctcggaccaggcttcattcccc	[t193172] chr10+19987156-19987176|2;[t314874] chr10+19987162-19987183|1;[t257604] chr10+19987242-19987261|1;[t257605] chr10+19987242-19987262|18;[t156009] chr10+19987243-19987264|1;[t252732] chr10+19987244-19987261|13;[t252734] chr10+19987244-19987262|38;[t252736] chr10+19987244-19987263|29;[t252738] chr10+19987244-19987264|4533;[t252743] chr10+19987244-19987265|5;[t252744] chr10+19987244-1998726…
osa	osa-mir167j	1656.77	chr1	-	32686087-32686212	3248	32686181-32686202	cttaagcagctgaagctgccagcatgatctgatcttttgcgatctctttttttatctgaataagttgatggaaatattgggttcctaagattcagatcgtgctgcgcagtttcatctgctaatcga	........(.((((((((((((((((((((((((((..(.((.(((..((((((((..........))))))))....))).))).)))).))))))))))))).))))))))).)..........	tgaagctgccagcatgatctga	tgaagctgccagcatgatctgatcttttgcgatctctttttttatctgaataagttgatggaaatattgggttcctaagattcagatcgtgctgcgcagtttcatc	[t264468] chr1-32686185-32686202|3;[t264470] chr1-32686184-32686202|21;[t264474] chr1-32686183-32686202|50;[t264480] chr1-32686182-32686202|465;[t264481] chr1-32686181-32686202|2700;[t264483] chr1-32686180-32686202|3;[t167997] chr1-32686184-32686201|1;[t167999] chr1-32686181-32686201|5;[t180038] chr1-32686098-32686118|1;[t180039] chr1-32686097-32686118|5;
osa	osa-mir167a	958.56	chr12	+	25476811-25476947	1881	25476821-25476841	tgtgaatgagtgaagctgccagcatgatctagctctgattaatcggcactgttggcgtacagtcgattgactaatcgtcagatctgtgtgtgtaaatcactgttagatcatgcatgacagcctcatttcttcacact	........(((((.((((.((((((((((((((..(((((.((..((((..((((((...((((....))))...))))))....))))..)).)))))..)))))))))))).)).)))).)))))..........	tgaagctgccagcatgatcta	tgaagctgccagcatgatctagctctgattaatcggcactgttggcgtacagtcgattgactaatcgtcagatctgtgtgtgtaaatcactgttagatcatgcatgacagcctcatt	[t264468] chr12+25476821-25476838|3;[t264470] chr12+25476821-25476839|21;[t264474] chr12+25476821-25476840|50;[t264475] chr12+25476821-25476841|1797;[t264477] chr12+25476821-25476842|2;[t167997] chr12+25476822-25476839|1;[t167998] chr12+25476822-25476841|7;[t90884] chr12+25476906-25476926|1;[t91534] chr12+25476917-25476937|2;
osa	osa-mir167b	957.49	chr3	-	30546935-30547083	1881	30547053-30547073	agagaaagcgtgaagctgccagcatgatctaacttgcagacaagaaatcagctcagctcgctggtttcgaacaggaaggcggctagctgaggcttcttctgagtacgtgatggttagatcatgctgtgacagtttcactccttccctgt	.........(((((((((((((((((((((((((.((..((.((((...(((((((((.((((.((((......)))).)))).)))))).)))..))))..))..))...))))))))))))))).).)))))))))...........	tgaagctgccagcatgatcta	tgaagctgccagcatgatctaacttgcagacaagaaatcagctcagctcgctggtttcgaacaggaaggcggctagctgaggcttcttctgagtacgtgatggttagatcatgctgtgacagtttcact	[t264468] chr3-30547056-30547073|3;[t264470] chr3-30547055-30547073|21;[t264474] chr3-30547054-30547073|50;[t264475] chr3-30547053-30547073|1797;[t264476] chr3-30547052-30547073|2;[t167997] chr3-30547055-30547072|1;[t167998] chr3-30547053-30547072|7;[t91552] chr3-30546945-30546966|1;
osa	osa-mir166h*	617.91	chr2	-	32435174-32435290	1201	32435184-32435204	tggcttgtggggaatgttggctggctcgaggtatccacatcttaattcctctccggcgatcgagccggctcgggcgtgtggaagcgtcggaccaggcttcattcctcgcaagccgat	.(((((((((((((((..(.((((..(((.((.(((((((......(((...(((((......)))))...))).))))))).)).)))..)))).)..)))))))))))))))...	tcggaccaggcttcattcctc	ggaatgttggctggctcgaggtatccacatcttaattcctctccggcgatcgagccggctcgggcgtgtggaagcgtcggaccaggcttcattcctc	[t193157] chr2-32435260-32435280|6;[t252732] chr2-32435187-32435204|13;[t252734] chr2-32435186-32435204|38;[t252748] chr2-32435185-32435204|14;[t252750] chr2-32435184-32435204|1119;[t143943] chr2-32435184-32435203|4;[t193476] chr2-32435185-32435202|1;[t193477] chr2-32435184-32435202|12;[t204965] chr2-32435097-32435117|1;[t156007] chr2-32435014-32435034|1;[t156008] chr2-32435013-32435034|1;[t25270…
osa	osa-mir535	371.95	chr11	-	16290523-16290628	730	16290598-16290618	cggccggcggtgacaacgagagagagcacgccggtgcggcggtcacggtgagccggcccgcggcggcgtacctgcgtgctttctcccgttgtcactgccatacaca	........((((((((((.((((((((((((.((((((((((.(.(((....)))).)))).....)))))).)))))))))))).))))))))))..........	tgacaacgagagagagcacgc	tgacaacgagagagagcacgccggtgcggcggtcacggtgagccggcccgcggcggcgtacctgcgtgctttctcccgttgtcact	[t265817] chr11-16290600-16290618|1;[t265818] chr11-16290599-16290618|6;[t265820] chr11-16290598-16290618|712;[t170048] chr11-16290598-16290617|10;[t36978] chr11-16290598-16290616|1;[t16362] chr11-16290594-16290614|1;[t211132] chr11-16290533-16290553|2;
osa	osa-mir164f	361.68	chr5	+	23343921-23344102	706	23343931-23343951	gcgcgcgaggtggagaagcagggcacgtgcattcctagagcttccgtccagctccccggcgggctagctagctcactccgccgccgccgccgccgccgccggcgcgcgcacggctggctggctccggccggctgagatgcatgcacggatgcatgtgcccttcttctccaccgtgcacgcct	........((((((((((.(((((((((((((((...(.((...(((((((((..((((..((((((((((((.....(((((((((.((....)).).))))).)))...))))))))))))))))..))))).))))...)).)))))))))))))))).))))))))))..........	tggagaagcagggcacgtgca	tggagaagcagggcacgtgcattcctagagcttccgtccagctccccggcgggctagctagctcactccgccgccgccgccgccgccgccggcgcgcgcacggctggctggctccggccggctgagatgcatgcacggatgcatgtgcccttcttctccacc	[t142338] chr5+23343924-23343944|3;[t280299] chr5+23343931-23343949|1;[t280303] chr5+23343931-23343950|5;[t280304] chr5+23343931-23343951|694;[t280306] chr5+23343931-23343952|1;[t193984] chr5+23343932-23343949|1;[t193986] chr5+23343932-23343951|4;[t125275] chr5+23344072-23344092|2;
osa	osa-mir166l	294.71	chr9	+	16951819-16951933	567	16951903-16951923	taggttaaggggattgttgtctggttcaaggtctccacattgtgcaaaatgttcattcatggaggcacaggatgcttggtgatctcggaccaggcttcaatccctttaaccagca	(.((((((((((((((..(((((((((.(((((.(((((((((((...(((......)))....)))))..)))..))).))))).)))))))))..)))))))))))))))...	tcggaccaggcttcaatccct	ggattgttgtctggttcaaggtctccacattgtgcaaaatgttcattcatggaggcacaggatgcttggtgatctcggaccaggcttcaatccct	[t196156] chr9+16951829-16951849|1;[t182682] chr9+16951830-16951851|1;[t315802] chr9+16951832-16951852|1;[t94105] chr9+16951900-16951920|1;[t257601] chr9+16951901-16951922|23;[t257602] chr9+16951901-16951923|1;[t156007] chr9+16951902-16951922|1;[t156008] chr9+16951902-16951923|1;[t252701] chr9+16951903-16951920|3;[t252703] chr9+16951903-16951921|11;[t252705] chr9+16951903-16951922|11;[t252707] ch…
osa	osa-mir1850	269.25	chr5	-	26275212-26275332	529	26275302-26275322	ggagatgcgatggaaagttgggagattgggggaagttgtgtgtgaactaaacgtggattggggccctgtttagttcacatcaatcttcctccaaattcccaacttttcatcacatcacaat	........((((((((((((((((.(((((((((((((.((((((((((((((.((.......)).))))))))))))))))).)))))))))).))))))))))))))))..........	tggaaagttgggagattgggg	tggaaagttgggagattgggggaagttgtgtgtgaactaaacgtggattggggccctgtttagttcacatcaatcttcctccaaattcccaacttttcatc	[t99091] chr5-26275302-26275323|1;[t278181] chr5-26275303-26275322|9;[t278182] chr5-26275302-26275322|509;[t192238] chr5-26275303-26275321|1;[t192239] chr5-26275302-26275321|9;[t10524] chr5-26275299-26275319|1;[t126446] chr5-26275222-26275242|2;
osa	osa-mir529a*	213.13	chr2	+	16227797-16227913	398	16227807-16227827	ggctaaaggaagaagagagagagtacagccttagttcagatcacatatgactatcttttgcgagtctgatcgatactctgatgaaggctgtaccctctctcttcttctcttagcttc	........(((((((((((((.((((((((((...(((((........((((..(....)..))))..........)))))..)))))))))).)))))))))))))..........	agaagagagagagtacagcct	agaagagagagagtacagccttagttcagatcacatatgactatcttttgcgagtctgatcgatactctgatgaaggctgtaccctctctcttcttc	[t217722] chr2+16227800-16227819|2;[t217724] chr2+16227800-16227820|9;[t9188] chr2+16227801-16227821|4;[t24923] chr2+16227802-16227821|1;[t19675] chr2+16227806-16227826|1;[t54870] chr2+16227807-16227825|1;[t54871] chr2+16227807-16227826|6;[t54874] chr2+16227807-16227827|383;[t54876] chr2+16227807-16227828|1;[t167340] chr2+16227808-16227827|5;[t59088] chr2+16227810-16227827|1;[t191281] chr2+162278…
osa	osa-mir1425	153.96	chr5	+	8862152-8862249	267	8862162-8862182	ttgactgcattaggattcaatccttgctgctaaatgtattgcttatattcagcaatataatgttcagcagcaagaactggatcttaatatagtcgata	........(((((((((((...(((((((((((.(((((((((.......)))))))))...)).)))))))))...)))))))))))..........	taggattcaatccttgctgct	taggattcaatccttgctgctaaatgtattgcttatattcagcaatataatgttcagcagcaagaactggatcttaat	[t298429] chr5+8862161-8862181|27;[t231322] chr5+8862162-8862180|1;[t231323] chr5+8862162-8862181|9;[t231325] chr5+8862162-8862182|217;[t231326] chr5+8862162-8862183|5;[t231327] chr5+8862162-8862184|4;[t72163] chr5+8862163-8862182|2;[t196033] chr5+8862164-8862182|2;[t119092] chr5+8862219-8862239|30;[t64447] chr5+8862220-8862239|3;[t64448] chr5+8862220-8862240|6;
osa	osa-mir396e	73.06	chr4	+	34436822-34437004	143	34436832-34436852	gggcatgctttccacaggctttcttgaactgtgaactcgtgggggtgtatgtgctcatgttgggattgtggtcggtggcctccaattctctgaaaagaaagctgaattgtcgagctccccgttctgtctttggtcgtctctacctgttgatggttcaagaaagcccatggaaaccatgccgcg	........((((((..((((((((((((((((.(((..((((((..(.......................................................................................)..))))))..))).))))))))))))))))..))))))..........	tccacaggctttcttgaactg	tccacaggctttcttgaactgtgaactcgtgggggtgtatgtgctcatgttgggattgtggtcggtggcctccaattctctgaaaagaaagctgaattgtcgagctccccgttctgtctttggtcgtctctacctgttgatggttcaagaaagcccatggaaa	[t245945] chr4+34436832-34436849|4;[t245946] chr4+34436832-34436850|2;[t245947] chr4+34436832-34436851|1;[t245949] chr4+34436832-34436852|136;[t40614] chr4+34436835-34436855|2;[t125420] chr4+34436877-34436898|1;[t214077] chr4+34436974-34436994|1;
osa	osa-mir162a	38.3	chr2	+	23605799-23605971	75	23605941-23605961	ggtgatgcctgggcgcagtggtttatcgatcccttccctgccttgtggcgctgatccaggagcggcgaatttctttgagagggtgttctttttttttcttccttttggtccttgttgcagccaacgacaacgcgggaatcgatcgataaacctctgcatccagttctcgcctt	..........((..((((.((((((((((((..(((((.((.(((((((......................................................................)))....)))).)))))))..)))))))))))).))))..))............	tcgataaacctctgcatccag	gggcgcagtggtttatcgatcccttccctgccttgtggcgctgatccaggagcggcgaatttctttgagagggtgttctttttttttcttccttttggtccttgttgcagccaacgacaacgcgggaatcgatcgataaacctctgcatccag	[t285760] chr2+23605808-23605827|1;[t285761] chr2+23605808-23605829|1;[t199929] chr2+23605809-23605829|2;[t250833] chr2+23605941-23605961|74;[t178786] chr2+23605943-23605961|1;
osa	osa-mir171e	37.56	chr3	+	1970489-1970605	59	1970575-1970595	gtagctatgatgttggctcggctcactcagacggcattggcgtgatgcaaagcatgcatgcgtgcttgctagctcacttgtgtttctgattgagccgtgccaatatcttagtgctct	(((.(((.(((((((((.(((((((.(((((.(((((....((((.((.(((((((....)))))))....))))))..)))))))))).))))))).))))))))).))))))...	tgattgagccgtgccaatatc	tgttggctcggctcactcagacggcattggcgtgatgcaaagcatgcatgcgtgcttgctagctcacttgtgtttctgattgagccgtgccaatatc	[t294270] chr3+1970499-1970519|10;[t156076] chr3+1970505-1970522|1;[t273014] chr3+1970575-1970592|1;[t273015] chr3+1970575-1970593|7;[t273016] chr3+1970575-1970595|51;
osa	osa-mir171f	29.2	chr3	+	30027776-30027900	60	30027870-30027890	gagagtgcgatgttggcatggttcaatcaaaccgggcaaacttatgcactagctaagcaagatgcagggatatgcagtatggttttgtttggtctgattgagccgtgccaatatcacaagcttgc	........(((((((((((((((((((((.((((((((((.((((((.............................)))))).)))))))))).)))))))))))))))))))))..........	tgattgagccgtgccaatatc	tgttggcatggttcaatcaaaccgggcaaacttatgcactagctaagcaagatgcagggatatgcagtatggttttgtttggtctgattgagccgtgccaatatc	[t294261] chr3+30027786-30027806|1;[t273014] chr3+30027870-30027887|1;[t273015] chr3+30027870-30027888|7;[t273016] chr3+30027870-30027890|51;[t307887] chr3+30027873-30027892|1;
osa	osa-mir396b	17.85	chr6	+	3669649-3669766	33	3669659-3669679	ctttgtggtcttccacagctttcttgaactgcatctttgagagagattagcatccctatgtgtggattttgcttgcacgagtgtgcagttcaataaagctgtgggaaattacagagag	........(.((((((((((((.((((((((((((((((((..(((((.((((......)))).)))))..))))...))).))))))))))).)))))))))))).)..........	ttccacagctttcttgaactg	ttccacagctttcttgaactgcatctttgagagagattagcatccctatgtgtggattttgcttgcacgagtgtgcagttcaataaagctgtgggaaa	[t301919] chr6+3669659-3669676|3;[t301920] chr6+3669659-3669677|5;[t301921] chr6+3669659-3669679|25;[t214090] chr6+3669736-3669755|1;[t214091] chr6+3669736-3669756|5;
osa	osa-mir162b	17.54	chr4	+	24405901-24406032	35	24406002-24406022	ggtgatgcctgggcgcagtggtttatcgatctcttccctgccttgtgctgctccgatcgatgcccgtgctgattcttgataatatacaacgcaggaatcgatcgataagcctctgcatccagatctcacttt	........((((..((((.((((((((((((..((((.(((.(((((....((.(((((..((....)))))))...)).....))))).)))))))..)))))))))))).))))..))))..........	tcgataagcctctgcatccag	gggcgcagtggtttatcgatctcttccctgccttgtgctgctccgatcgatgcccgtgctgattcttgataatatacaacgcaggaatcgatcgataagcctctgcatccag	[t285760] chr4+24405910-24405929|1;[t285761] chr4+24405910-24405931|1;[t199929] chr4+24405911-24405931|2;[t250843] chr4+24406002-24406022|35;
osa	osa-mir1874*	16.46	chr8	-	8702814-8702924	32	8702824-8702846	gtgaagacatagggctactacaccatccataagggttcgaatcttcgatgtgcctagatagggtacagttggatcccatatggatggaggtgtaacccgatgccttttaca	...........(((.(((.((.(((((((((.((((((((........(((((((.....))))))).))))).))).)))))))))..))))).))).............	tatggatggaggtgtaacccgat	agggctactacaccatccataagggttcgaatcttcgatgtgcctagatagggtacagttggatcccatatggatggaggtgtaacccgat	[t232122] chr8-8702896-8702915|1;[t232123] chr8-8702893-8702915|3;[t236962] chr8-8702828-8702846|1;[t236963] chr8-8702827-8702846|3;[t236964] chr8-8702826-8702846|4;[t236965] chr8-8702825-8702846|12;[t236967] chr8-8702824-8702846|12;[t130053] chr8-8702807-8702829|1;
osa	osa-mir1859	15.73	chr1	-	673278-673374	24	673288-673309	gggagttgtaggaatggatgcgtagagaaagaaatgaaatctgaaccagatttgtgatttgattctttcctatgacgtccattccaatgatttccag	((((((..(.(((((((((((((((.(((((((.(.(((((..............))))).))))))))))))).)))))))))).)..))))))..	tttcctatgacgtccattccaa	ggaatggatgcgtagagaaagaaatgaaatctgaaccagatttgtgatttgattctttcctatgacgtccattccaa	[t193125] chr1-673343-673364|4;[t317847] chr1-673288-673309|24;
osa	osa-mir319b	15.62	chr1	-	6677615-6677720	34	6677625-6677645	gggtcgaattagctgccgactcattcacccacatgccaagcaagaaacgcttgagatagcgaagcttagcagatgagtgaatgaagcgggaggtaacgttccgatc	........(((.((.(((..((((((((.((..(((.((((......((((......))))..)))).)))..)).))))))))..))).)).)))..........	agtgaatgaagcgggaggtaa	agctgccgactcattcacccacatgccaagcaagaaacgcttgagatagcgaagcttagcagatgagtgaatgaagcgggaggtaa	[t60042] chr1-6677734-6677754|4;[t60043] chr1-6677733-6677754|7;[t67697] chr1-6677690-6677710|1;[t79471] chr1-6677625-6677645|33;[t209903] chr1-6677625-6677644|1;[t162961] chr1-6677583-6677600|1;[t162962] chr1-6677580-6677600|1;[t162963] chr1-6677579-6677600|4;[t311138] chr1-6677580-6677599|1;[t311139] chr1-6677579-6677599|12;[t280074] chr1-6677579-6677598|1;
osa	osa-mir408	15.34	chr1	+	12301681-12301843	28	12301691-12301711	ggagaggagacagggatgaggcagagcatgggatggggctatcaacagatgtagattattccttgcacaagagatgatgatgagctgtgaatgagttctgagagatggctggtgttgttgttgctccctcccctgcactgcctcttccctggctcccctgcac	..........((((((.(((((((.(((.((((.(((((...((((((..................................................................))))))..))))).)))).))).))))))).))))))............	cagggatgaggcagagcatgg	cagggatgaggcagagcatgggatggggctatcaacagatgtagattattccttgcacaagagatgatgatgagctgtgaatgagttctgagagatggctggtgttgttgttgctccctcccctgcactgcctcttccctggc	[t40651] chr1+12301690-12301710|7;[t40653] chr1+12301690-12301711|1;[t120950] chr1+12301691-12301710|1;[t120951] chr1+12301691-12301711|18;[t74644] chr1+12301692-12301712|1;[t158678] chr1+12301813-12301832|1;[t158679] chr1+12301813-12301833|3;[t274135] chr1+12301814-12301833|2;
osa	osa-mir5485	14.77	chr3	-	22088074-22088192	28	22088162-22088182	cttggagtggtgacaactggtagcagagcaatgtcatctccacttgccggttgttcctggtatgtcgagggatactggtgctgacattgctctgataccaattgtcggcactctaggcc	........(.((((((.(((((.(((((((((((((.(.......((((((.((((((.(.....).))))))))))))).))))))))))))).))))).)))))).)..........	tgacaactggtagcagagcaa	tgacaactggtagcagagcaatgtcatctccacttgccggttgttcctggtatgtcgagggatactggtgctgacattgctctgataccaattgtcggc	[t265856] chr3-22088163-22088182|1;[t265857] chr3-22088162-22088182|25;[t170070] chr3-22088162-22088181|1;[t37145] chr3-22088160-22088180|1;[t287158] chr3-22088155-22088175|2;[t277192] chr3-22088086-22088105|1;[t277193] chr3-22088085-22088105|1;[t231602] chr3-22088059-22088079|1;
osa	osa-mir160b	14.33	chr6	+	28081039-28081142	17	28081049-28081069	cttgagagcgtgcctggctccctgtatgccactcatgtagcccaatccatggtgtgtttggatgctgtgggtggcgtgcaaggagccaagcatgcgtgccatga	........(((((.(((((((.((((((((((((((..(((...(((((.........)))))))))))))))))))))).))))))).)))))..........	tgcctggctccctgtatgcca	tgcctggctccctgtatgccactcatgtagcccaatccatggtgtgtttggatgctgtgggtggcgtgcaaggagccaagcatg	[t275655] chr6+28081049-28081069|16;[t187384] chr6+28081050-28081069|1;[t283822] chr6+28081110-28081130|1;[t189371] chr6+28081112-28081131|1;[t189372] chr6+28081112-28081132|13;
osa	osa-mir160a	14.22	chr2	-	3511576-3511679	17	3511649-3511669	gtgtagtgtgtgcctggctccctgtatgccacacatgtagaccaacccatggtgtctggttgcctactgggtggcgtgcaaggagccaagcatgcatgcctgcc	........(((((.(((((((.((((((((((.((.((((..(((((..........))))).)))))).)))))))))).))))))).)))))..........	tgcctggctccctgtatgcca	tgcctggctccctgtatgccacacatgtagaccaacccatggtgtctggttgcctactgggtggcgtgcaaggagccaagcatg	[t275655] chr2-3511649-3511669|16;[t187384] chr2-3511649-3511668|1;[t283822] chr2-3511588-3511608|1;[t189371] chr2-3511587-3511606|1;[t189372] chr2-3511586-3511606|13;
osa	osa-mir172d	8.96	chr2	-	35143546-35143655	17	35143556-35143576	gcttgcaggtgcagcaccatcaagattcacatcgagttcatccctaaacgagatcgaggttggctgactatatgtgatgagaatcttgatgatgctgcatcagcaaacgc	...(((.(((((((((.(((((((((((.((((((((.((.((.....((....)).....)).))))).....))))).))))))))))).))))))))).))).....	agaatcttgatgatgctgcat	gcagcaccatcaagattcacatcgagttcatccctaaacgagatcgaggttggctgactatatgtgatgagaatcttgatgatgctgcat	[t184927] chr2-35143625-35143645|1;[t173470] chr2-35143556-35143577|1;[t56374] chr2-35143556-35143576|14;[t169392] chr2-35143556-35143575|2;
osa	osa-mir319a	8.74	chr1	-	26823326-26823427	14	26823336-26823356	gggttttattagctgccgaatcatccattcacctaccaagaaagttgcaggagtgtatctcttggtagcggactggatgacgcgggagctaaaatttagctc	(((((...((((((.(((..(((((((.((..(((((((((....((((....))))..)))))))))..)).)))))))..))).)))))).....)))))	actggatgacgcgggagctaa	agctgccgaatcatccattcacctaccaagaaagttgcaggagtgtatctcttggtagcggactggatgacgcgggagctaa	[t67695] chr1-26823397-26823417|1;[t51244] chr1-26823336-26823356|14;[t311138] chr1-26823292-26823311|1;[t311139] chr1-26823291-26823311|12;[t280074] chr1-26823291-26823310|1;
osa	osa-mir166e	5.4	chr3	+	765725-765861	5	765831-765851	gtttctgggtggaatgttgtctggttcaaggccccttaggatgtgtgatttttgatggtttatgcattcatcttgatgcgaacatctatctcggatctttgggttctcgaaccaggcttcattcccctcagagatag	(((((((((.((((((..(((((((((.((..(((..(((((.((.(((....((((.....((((((......))))))..)))).))).)).))))).)))..)).)))))))))..)))))).)))))))))..	tcgaaccaggcttcattcccc	ggaatgttgtctggttcaaggccccttaggatgtgtgatttttgatggtttatgcattcatcttgatgcgaacatctatctcggatctttgggttctcgaaccaggcttcattcccc	[t193172] chr3+765735-765755|2;[t249651] chr3+765831-765851|5;
osa	osa-mir1862d	3.32	chr10	+	4833640-4833733	16	4833702-4833723	actccctctgtcccaaaataaacaaagctagtacggggatgtggcacttcctagtcctgtactaggtttgtttattttgggacggagggagtat	((((((((((((((((((((((((((.(((((((((((....((.....))...))))))))))).))))))))))))))))))))))))))..	taggtttgtttattttgggacg	tcccaaaataaacaaagctagtacggggatgtggcacttcctagtcctgtactaggtttgtttattttgggacg	[t290801] chr10+4833648-4833667|1;[t67261] chr10+4833665-4833685|1;[t49310] chr10+4833700-4833722|2;[t232776] chr10+4833702-4833723|13;[t232777] chr10+4833702-4833724|1;
osa	osa-mir1862c	3.03	chr10	+	16093881-16093975	20	16093945-16093965	tctactccctccgtcccaaaataagtcaatcccgtactagtatatgacacttcctagtacgaggttggtttattttgggacggagagagtagatg	(((((((.((((((((((((((((..(((((.((((((((.............)))))))).)))))..)))))))))))))))).)))))))..	ttggtttattttgggacggag	ccgtcccaaaataagtcaatcccgtactagtatatgacacttcctagtacgaggttggtttattttgggacggag	[t45899] chr10+16093939-16093957|1;[t139652] chr10+16093940-16093961|1;[t313994] chr10+16093945-16093965|18;[t313995] chr10+16093945-16093967|1;[t288759] chr10+16093946-16093965|1;
osa	osa-mir2867	2.91	chr11	+	16277656-16277750	15	16277721-16277740	acggcgtgtgccatcccacacatcccgatcatggcgtgtgacacaactggatgtgcgtgccacgaccaggacgtgtgggatggcacatgttgtca	(((((((((((((((((((((.(((.(.((.((((((((.(((........))))))))))).)).).))).)))))))))))))))))))))..	ccaggacgtgtgggatggca	ccatcccacacatcccgatcatggcgtgtgacacaactggatgtgcgtgccacgaccaggacgtgtgggatggca	[t43065] chr11+16277720-16277740|1;[t128294] chr11+16277721-16277740|11;[t128295] chr11+16277721-16277741|1;[t120265] chr11+16277722-16277740|1;[t70036] chr11+16277723-16277742|1;[t70037] chr11+16277723-16277743|1;
osa	osa-mir827	2.91	chr2	-	23901158-23901294	164	23901168-23901188	catgaacctgttttgttgctggtcatctagctacccgtgcatgcctggagattggagaataattgacgatgcagcagtcggcttattggctcttgggcacgcgtggttagatgaccatcagcaaacaagttcgtgag	(((((((.(((((.((((.(((((((((((((((.(((((...((.((((....(((.........((((......)))).))).....)))).))))))).))))))))))))))).))))))))).)))))))..	ttagatgaccatcagcaaaca	ttttgttgctggtcatctagctacccgtgcatgcctggagattggagaataattgacgatgcagcagtcggcttattggctcttgggcacgcgtggttagatgaccatcagcaaaca	[t297859] chr2-23901168-23901188|160;[t297860] chr2-23901167-23901188|1;[t228798] chr2-23901168-23901187|3;
osa	osa-mir172a	2.82	chr9	+	22881836-22881942	17	22881912-22881932	gtttgcgggcgtggcatcatcaagattcacatccatgcatatatcacaagacgcacatatacatccgatttggctgagaatcttgatgatgctgcatccgcagacaa	((((((((..(..(((((((((((((((.((.((((((..............)))...............))).)).)))))))))))))))..)..))))))))..	agaatcttgatgatgctgcat	gtggcatcatcaagattcacatccatgcatatatcacaagacgcacatatacatccgatttggctgagaatcttgatgatgctgcat	[t173470] chr9+22881911-22881932|1;[t56374] chr9+22881912-22881932|14;[t169392] chr9+22881913-22881932|2;
osa	osa-mir166f*	2.74	chr10	-	14483295-14483389	4702	14483305-14483325	cttgttgagaggaatgtcgtctggcctgagatcgtaccacagtggtgggtacacgtggacggtctcggaccaggcttcattcccctcaacaactc	.((((((((.((((((..((((((.((((((((((.((((.(((.......))))))))))))))))).))))))..)))))).))))))))...	tcggaccaggcttcattcccc	ggaatgtcgtctggcctgagatcgtaccacagtggtgggtacacgtggacggtctcggaccaggcttcattcccc	[t257604] chr10-14483308-14483327|1;[t257605] chr10-14483307-14483327|18;[t156009] chr10-14483305-14483326|1;[t252732] chr10-14483308-14483325|13;[t252734] chr10-14483307-14483325|38;[t252736] chr10-14483306-14483325|29;[t252738] chr10-14483305-14483325|4533;[t252743] chr10-14483304-14483325|5;[t252744] chr10-14483303-14483325|1;[t143942] chr10-14483305-14483324|12;[t193475] chr10-14483305-144833…
osa	osa-mir1862a	2.72	chr1	+	26192307-26192398	19	26192368-26192388	ggtactccctccgtcccgaaataaccaaacctcgtaggacatgtcacatcctagtacgaggttggtttattttgggacggagggagtatgcc	.(((((((((((((((((((((((((((.((((((((((.........))))...)))))))))).)))))))))))))))))))))))...	ttggtttattttgggacggag	ccgtcccgaaataaccaaacctcgtaggacatgtcacatcctagtacgaggttggtttattttgggacggag	[t45899] chr1+26192362-26192380|1;[t139652] chr1+26192363-26192384|1;[t313994] chr1+26192368-26192388|18;[t288759] chr1+26192369-26192388|1;
osa	osa-mir166g	2.67	chr12	+	18329369-18329511	1221	18329481-18329501	catggtgtctggaatggaggctgatccaagatcattgcttggtgcaaaatactagggcattgttgtaagtgccattagttcttttttgtttccgagtttgttatcgaggatctcggaccaggcttcattcctcacaccgtgct	((((((((..(((((((((.(((.(((.(((((...........................................................................))))).))).))).)))))))))..))))))))..	tcggaccaggcttcattcctc	ggaatggaggctgatccaagatcattgcttggtgcaaaatactagggcattgttgtaagtgccattagttcttttttgtttccgagtttgttatcgaggatctcggaccaggcttcattcctc	[t257604] chr12+18329479-18329498|1;[t257605] chr12+18329479-18329499|18;[t252732] chr12+18329481-18329498|13;[t252734] chr12+18329481-18329499|38;[t252748] chr12+18329481-18329500|14;[t252750] chr12+18329481-18329501|1119;[t252751] chr12+18329481-18329502|1;[t143943] chr12+18329482-18329501|4;[t193476] chr12+18329483-18329500|1;[t193477] chr12+18329483-18329501|12;
osa	osa-mir166m	2.49	chr8	+	23045385-23045530	80	23045502-23045520	ggttaaggggtttgttgtctggttcaaggcctcctgctgtcctacatcacatttttttttctttgttctgaatttctgatggatgtgtgtgtgcatgatgcatggctggtggtgacctcggaccaggcttcattccctttaaccag	((((((((((..((..(((((((((.(((((.((.(((.................................................................))).)).))...))).)))))))))..))..))))))))))..	tcggaccaggcttcattcc	tttgttgtctggttcaaggcctcctgctgtcctacatcacatttttttttctttgttctgaatttctgatggatgtgtgtgtgcatgatgcatggctggtggtgacctcggaccaggcttcattcc	[t252732] chr8+23045502-23045519|13;[t252734] chr8+23045502-23045520|38;[t252736] chr8+23045502-23045521|29;[t252745] chr8+23045502-23045522|2;[t252746] chr8+23045502-23045523|3;
osa	osa-mir167i*	2.29	chr6	+	27674752-27674951	86	27674921-27674941	gagaggctgaagctgccagcatgatctggtccatgagttgcactgctgaatatattgaattcagccaggagctgctactgcagttctgatctcgatctgcattcgttgttctgagctatgtatggatttgatcggtttgaaggcatccatgtctttaatttcatcgatcagatcatgttgcagcttcactctctcactac	(((((..(((((((((.((((((((((((((.(((((..........................................................................................................................))))).)))))))))))))))))))))))..))))).....	agatcatgttgcagcttcact	tgaagctgccagcatgatctggtccatgagttgcactgctgaatatattgaattcagccaggagctgctactgcagttctgatctcgatctgcattcgttgttctgagctatgtatggatttgatcggtttgaaggcatccatgtctttaatttcatcgatcagatcatgttgcagcttcact	[t242668] chr6+27674919-27674939|1;[t118732] chr6+27674920-27674940|1;[t62445] chr6+27674921-27674940|1;[t62446] chr6+27674921-27674941|81;[t179723] chr6+27674922-27674941|1;[t91610] chr6+27674923-27674943|1;
osa	osa-mir166i	2.07	chr3	+	25294957-25295095	31	25295065-25295085	aggtgtttggaatgcagtttgatccaagatctgcctatatatatggtgtgtatatcatatcttgtgatatgggggatatgcaacaggtgtgtgacaggggtaggtagatctcggatcaggcttcattcctcacaccaat	.(((((..((((((.((((((((((.((((((((((((((((((.((((((((.(((((((....)))))))...)))))).))..)))))).......)))))))))))).)))))))))).))))))..)))))...	tctcggatcaggcttcattcc	aatgcagtttgatccaagatctgcctatatatatggtgtgtatatcatatcttgtgatatgggggatatgcaacaggtgtgtgacaggggtaggtagatctcggatcaggcttcattcc	[t257623] chr3+25295065-25295085|31;[t181187] chr3+25295106-25295127|1;
osa	osa-mir166c	2.02	chr3	+	3487789-3487908	4791	3487878-3487898	gcagttgaggggaatgttgtctggtccgagacctaacaccgggcggaatggcggattcagctgcagctaagcaagctaggtggggggtttcggaccaggcttcattccccccaactcaac	..(((((.((((((((..((((((((((((((((..((((.(((..............................))).))))..))))))))))))))))..)))))))).)))))....	tcggaccaggcttcattcccc	ggaatgttgtctggtccgagacctaacaccgggcggaatggcggattcagctgcagctaagcaagctaggtggggggtttcggaccaggcttcattcccc	[t318074] chr3+3487876-3487896|1;[t318075] chr3+3487876-3487897|1;[t303629] chr3+3487877-3487896|2;[t303630] chr3+3487877-3487897|108;[t303631] chr3+3487877-3487898|2;[t252732] chr3+3487878-3487895|13;[t252734] chr3+3487878-3487896|38;[t252736] chr3+3487878-3487897|29;[t252738] chr3+3487878-3487898|4533;[t252742] chr3+3487878-3487899|1;[t143942] chr3+3487879-3487898|12;[t193475] chr3+3487880-3487…
nov	novelMiR_285	5.82	chr3	+	21397024-21397122	13	21397034-21397056	ttcgtttcgcctggagatatgatgatggcgctttggtcggcgagcgtagttaacgcgcgcacgatatgtcccatctcgactgccacggccgcacatccg	........((((((.....(((.(((((.((....(((((((.((((.....)))).))).))))..)).))))))))....))).)))..........	ctggagatatgatgatggcgctt	ctggagatatgatgatggcgctttggtcggcgagcgtagttaacgcgcgcacgatatgtcccatctcgactgccacggc	[t186721] chr3+21396753-21396775|1;[t253854] chr3+21396847-21396868|1;[t287756] chr3+21396873-21396894|1;[t266409] chr3+21396876-21396897|1;[t256447] chr3+21396957-21396977|1;[t83440] chr3+21396960-21396981|1;[t110719] chr3+21396977-21396999|1;[t20474] chr3+21396978-21396998|4;[t20475] chr3+21396978-21397000|1;[t229253] chr3+21396999-21397020|1;[t229254] chr3+21396999-21397021|1;[t134639] chr3+21…
nov	novelMiR_575	4.32	chr9	+	15001205-15001397	18	15001365-15001387	agacaatcaagctgttgactgagttttcagggtggtagatgtctaagctaatctaatctagcatatcaatttagctctatcagctgcttctcgttttagggtttctgccggtatcggctaaatcgtgttgctagatttgattagcttagacatctaccaccctgaaaactcagtcaacggcttgattgtctag	(((((((((((((((((((((((((((((((((((((((((((((((((((((.(((((((((...(.((((((((.((((.((.....(((......))).....)).))))..)))))))).)...))))))))).)))))))))))))))))))))))))))))))))))))))))))))))))))))..	cctgaaaactcagtcaacggctt	gctgttgactgagttttcagggtggtagatgtctaagctaatctaatctagcatatcaatttagctctatcagctgcttctcgttttagggtttctgccggtatcggctaaatcgtgttgctagatttgattagcttagacatctaccaccctgaaaactcagtcaacggctt	[t115364] chr9+15001362-15001384|1;[t43657] chr9+15001363-15001384|1;[t130410] chr9+15001364-15001386|2;[t134220] chr9+15001365-15001386|1;[t134221] chr9+15001365-15001387|12;[t157227] chr9+15001366-15001387|2;
nov	novelMiR_232	3.93	chr2	+	21622936-21623027	8	21622996-21623017	cgagggagttccggataagaaaagacaaccagagttatacatggaaatgacaaggactactcggattgtattcatattggtttccccagttc	...(((((..(((.(((.(((...((((((((((((...(((....))).....)))).)).)).)))).))).)))))).)))))......	tcggattgtattcatattggtt	ccggataagaaaagacaaccagagttatacatggaaatgacaaggactactcggattgtattcatattggtt	[t247862] chr2+21622945-21622967|1;[t132030] chr2+21622946-21622968|1;[t156045] chr2+21622995-21623017|1;[t253280] chr2+21622996-21623017|5;[t145307] chr2+21622997-21623017|2;
nov	novelMiR_463	3.71	chr6	+	30218879-30218979	10	30218949-30218969	catggggtggtcggtcagaccggcctcggctcggtcagaccgccattggctcggtctgaccgactacggctccgtcggctctgtatcggccatcccgagca	..((((((((((((((((((((((.(((..((((((((((((((...)))..)))))))))))...)))....))))).)))).)))))))))))))....	tccgtcggctctgtatcggcc	tcggtcagaccggcctcggctcggtcagaccgccattggctcggtctgaccgactacggctccgtcggctctgtatcggcc	[t190369] chr6+30218947-30218967|1;[t155461] chr6+30218948-30218969|1;[t248199] chr6+30218949-30218969|6;[t248200] chr6+30218949-30218970|1;[t132861] chr6+30218950-30218969|1;[t253599] chr6+30218953-30218973|1;[t146250] chr6+30218954-30218975|1;
nov	novelMiR_927	3.62	chr5	-	23980737-23980943	12	23980747-23980767	atagatgacgccgttgactttttctcacacgtttgaccattcgtcttattcaaaaaaaaaattatgtaattataatttattttgctatgagatgttttatcactcatagtactttaagtgtgatttatatcttatacatttgcataaaatttttgaataagacgaatggtcaaacatgtaagaaaaagtcaacggcgtcatctatta	(((((((((((((((((((((((((.(((.((((((((((((((((((((((((((.....((((((((......................................................................))))))))..)))))))))))))))))))))))))).))).)))))))))))))))))))))))))..	tgtaagaaaaagtcaacggcg	ccgttgactttttctcacacgtttgaccattcgtcttattcaaaaaaaaaattatgtaattataatttattttgctatgagatgttttatcactcatagtactttaagtgtgatttatatcttatacatttgcataaaatttttgaataagacgaatggtcaaacatgtaagaaaaagtcaacggcg	[t289046] chr5-23980747-23980767|11;[t289047] chr5-23980746-23980767|1;[t219482] chr5-23980744-23980765|1;
nov	novelMiR_1036	3.61	chr7	-	21612793-21612963	18	21612803-21612825	atcacatcaatacacacataacttttaagtcatatcatctccaatttcaaccaaaatccaaacttttcgctaaactaaacgcaaccttagttgagggggaagtttggattttggttgaaattaaagatgatatgactgaaaagttgtgtgtatgacaggttgatgtgatgg	(((((((((((..(((((((((((((.(((((((((((((..(((((((((((((((((((((((..(.((.((((((........)))))).)).)..)))))))))))))))))))))))..))))))))))))).))))))))))))).......)))))))))))..	aaaagttgtgtgtatgacaggtt	tacacacataacttttaagtcatatcatctccaatttcaaccaaaatccaaacttttcgctaaactaaacgcaaccttagttgagggggaagtttggattttggttgaaattaaagatgatatgactgaaaagttgtgtgtatgacaggtt	[t262411] chr7-21612806-21612827|1;[t4264] chr7-21612803-21612825|14;[t10567] chr7-21612803-21612824|3;
nov	novelMiR_1083	3.55	chr9	-	1180102-1180305	12	1180112-1180132	atagatgacgccgttgactttttcgtacatgtttgaccattcgtcttattcaaaaaatttacgtaattataatttattttgttatgagttgttttatcactcatagtactttaagtgtgatttatatcttatacatttgcataaaatttttgaataagacgaatggtcaaatatgtaagaaaaagtcaacggcgtcatctatta	((((((((((((((((((((((((.(((((((((((((((((((((((((((((((.((((.((((......................................................................)))).)))).))))))))))))))))))))))))))))))).))))))))))))))))))))))))..	tgtaagaaaaagtcaacggcg	ccgttgactttttcgtacatgtttgaccattcgtcttattcaaaaaatttacgtaattataatttattttgttatgagttgttttatcactcatagtactttaagtgtgatttatatcttatacatttgcataaaatttttgaataagacgaatggtcaaatatgtaagaaaaagtcaacggcg	[t289046] chr9-1180112-1180132|11;[t289047] chr9-1180111-1180132|1;[t219482] chr9-1180109-1180130|1;
nov	novelMiR_585	3.53	chr1	-	1991722-1991925	12	1991732-1991752	atagatgacgccgttgactttttcttacatatttgaccattcgtcttattcaaaaattttatgcaaatgtataagatataaatcacaattaaagtactatgagtgataaaacaactcataacaaaataaattataattacataaattttttgaataagacgaatggtcaaacatgtaagaaaaagtcaacggcgtcatctatta	((((((((((((((((((((((((((((((.(((((((((((((((((((((((((.((((((.((.((((............................................................)))).)).)))))).))))))))))))))))))))))))).))))))))))))))))))))))))))))))..	tgtaagaaaaagtcaacggcg	ccgttgactttttcttacatatttgaccattcgtcttattcaaaaattttatgcaaatgtataagatataaatcacaattaaagtactatgagtgataaaacaactcataacaaaataaattataattacataaattttttgaataagacgaatggtcaaacatgtaagaaaaagtcaacggcg	[t289046] chr1-1991732-1991752|11;[t289047] chr1-1991731-1991752|1;[t219482] chr1-1991729-1991750|1;[t47529] chr1-1991715-1991737|1;
nov	novelMiR_347	3.52	chr4	+	27747281-27747381	10	27747351-27747371	catggggtggccggtcagaccggcctcggctcggtcagaccgccatcagctcggtctgaccgactacggctccgtcggctctgtatcggccatcccgagca	..((((((((((((((((((((((.(((..((((((((((((.........))))))))))))...)))....))))).)))).)))))))))))))....	tccgtcggctctgtatcggcc	ccggtcagaccggcctcggctcggtcagaccgccatcagctcggtctgaccgactacggctccgtcggctctgtatcggcc	[t190369] chr4+27747349-27747369|1;[t155461] chr4+27747350-27747371|1;[t248199] chr4+27747351-27747371|6;[t248200] chr4+27747351-27747372|1;[t132861] chr4+27747352-27747371|1;[t253599] chr4+27747355-27747375|1;[t146250] chr4+27747356-27747377|1;[t266905] chr4+27747501-27747522|1;[t134177] chr4+27747631-27747653|4;[t276085] chr4+27747776-27747798|1;[t114804] chr4+27747780-27747798|1;[t101685] chr4…
nov	novelMiR_902	3.49	chr4	-	30874811-30875014	12	30874821-30874841	atagatgacgccgttgactttttctcacgcgtttgaccattcgtcttattcaaaaaatttacgtgattataatttattttgttatgagttgttttatcacttatagtactttaagtgtggtttatatcttatacatttgcataaaatttttgaataagacgaatggtcaaacatgtaagaaaaagtcaacggcgtcatctatta	(((((((((((((((((((((((((.(((.((((((((((((((((((((((((((.((((................................................................................)))).)))))))))))))))))))))))))).))).)))))))))))))))))))))))))..	tgtaagaaaaagtcaacggcg	ccgttgactttttctcacgcgtttgaccattcgtcttattcaaaaaatttacgtgattataatttattttgttatgagttgttttatcacttatagtactttaagtgtggtttatatcttatacatttgcataaaatttttgaataagacgaatggtcaaacatgtaagaaaaagtcaacggcg	[t289046] chr4-30874821-30874841|11;[t289047] chr4-30874820-30874841|1;[t219482] chr4-30874818-30874839|1;
nov	novelMiR_214	3.47	chr2	+	11027527-11027627	10	11027597-11027617	catggggtggccggtcagaccggcctcggctcggtcggaccgccatcggctcggtctgaccgactacggctccgtcggctctgtatcggccatcccgagca	..((((((((((((((((((((((.(((..((((((((((((((...)))..)))))))))))...)))....))))).)))).)))))))))))))....	tccgtcggctctgtatcggcc	ccggtcagaccggcctcggctcggtcggaccgccatcggctcggtctgaccgactacggctccgtcggctctgtatcggcc	[t190369] chr2+11027595-11027615|1;[t155461] chr2+11027596-11027617|1;[t248199] chr2+11027597-11027617|6;[t248200] chr2+11027597-11027618|1;[t132861] chr2+11027598-11027617|1;[t253599] chr2+11027601-11027621|1;[t146250] chr2+11027602-11027623|1;
nov	novelMiR_339	3.46	chr4	+	19745779-19745879	10	19745849-19745869	aatggggtggccgttcagaccggcctcggctcggtcagaccaccatcggctcggtctgaccgactacggctccgtcggctctgtatcggccatcccgagca	..(((((((((((..(((((((((.(((..(((((((((((...........)))))))))))...)))....))))).))))...)))))))))))....	tccgtcggctctgtatcggcc	ccgttcagaccggcctcggctcggtcagaccaccatcggctcggtctgaccgactacggctccgtcggctctgtatcggcc	[t190369] chr4+19745847-19745867|1;[t155461] chr4+19745848-19745869|1;[t248199] chr4+19745849-19745869|6;[t248200] chr4+19745849-19745870|1;[t132861] chr4+19745850-19745869|1;[t253599] chr4+19745853-19745873|1;[t146250] chr4+19745854-19745875|1;
nov	novelMiR_84	3.44	chr10	+	16873114-16873214	10	16873184-16873204	catggggtggccggtcagaccggcctcggctcagtcagaccgccatcggctcggtctgaccgactacggctccgtcggctctgtatcggccatcccgagca	..((((((((((((((((((((((.(((..((.(((((((((((...)))..)))))))).))...)))....))))).)))).)))))))))))))....	tccgtcggctctgtatcggcc	ccggtcagaccggcctcggctcagtcagaccgccatcggctcggtctgaccgactacggctccgtcggctctgtatcggcc	[t190369] chr10+16873182-16873202|1;[t155461] chr10+16873183-16873204|1;[t248199] chr10+16873184-16873204|6;[t248200] chr10+16873184-16873205|1;[t132861] chr10+16873185-16873204|1;[t253599] chr10+16873188-16873208|1;[t146250] chr10+16873189-16873210|1;
nov	novelMiR_1091	3.44	chr9	-	4584914-4585117	12	4584924-4584944	atagatgacgccgttgactttttctcacatgtttgacccttcgtcttattcaaaaaaattacgtaattaaaatttattttggtatgagttgttttatcattcatagtattttaagtgtgatttatatcttatacatttgcataaaatttttgaataagacgaatggtcaaacatgtaagaaaaagtcaacggcgtcatctatta	(((((((((((((((((((((((((.((((((((((((.(((((((((((((((((..(((.((((......................................................................)))).)))..))))))))))))))))).)))))))))))).)))))))))))))))))))))))))..	tgtaagaaaaagtcaacggcg	ccgttgactttttctcacatgtttgacccttcgtcttattcaaaaaaattacgtaattaaaatttattttggtatgagttgttttatcattcatagtattttaagtgtgatttatatcttatacatttgcataaaatttttgaataagacgaatggtcaaacatgtaagaaaaagtcaacggcg	[t289046] chr9-4584924-4584944|11;[t289047] chr9-4584923-4584944|1;[t219482] chr9-4584921-4584942|1;
nov	novelMiR_230	3.43	chr2	+	21506432-21506532	10	21506502-21506522	catggggtggccggtcagaccggcctcgactcggtcagaccgccatcagctcggtctgaccgactacggctccgtcggctctgtatcggccatcccgagca	..((((((((((((((((((((((.(((..((((((((((((.........))))))))))))...)))....))))).)))).)))))))))))))....	tccgtcggctctgtatcggcc	ccggtcagaccggcctcgactcggtcagaccgccatcagctcggtctgaccgactacggctccgtcggctctgtatcggcc	[t190369] chr2+21506500-21506520|1;[t155461] chr2+21506501-21506522|1;[t248199] chr2+21506502-21506522|6;[t248200] chr2+21506502-21506523|1;[t132861] chr2+21506503-21506522|1;[t253599] chr2+21506506-21506526|1;[t146250] chr2+21506507-21506528|1;[t266905] chr2+21506651-21506672|1;[t129608] chr2+21506674-21506696|1;[t121706] chr2+21506676-21506698|1;[t134177] chr2+21506781-21506803|4;[t276085] chr2…
nov	novelMiR_833	3.43	chr3	-	22047786-22047989	12	22047796-22047816	atagataacgccgttgactttttcttacatgtttgaccattcgtcttattcaaaaaatttacgtaattataatttgtttttttatgagttgttttatcacttatagtactttaagtgtgatttatatattatacatttgcataaaatttttgaataagacgaatggtcaaacatgtaagaaaaagtcaacggcgtcatctatta	((((((.(((((((((((((((((((((((((((((((((((((((((((((((((.((((.((((......................................................................)))).)))).))))))))))))))))))))))))))))))))))))))))))))))))).))))))..	tgtaagaaaaagtcaacggcg	ccgttgactttttcttacatgtttgaccattcgtcttattcaaaaaatttacgtaattataatttgtttttttatgagttgttttatcacttatagtactttaagtgtgatttatatattatacatttgcataaaatttttgaataagacgaatggtcaaacatgtaagaaaaagtcaacggcg	[t289046] chr3-22047796-22047816|11;[t289047] chr3-22047795-22047816|1;[t219482] chr3-22047793-22047814|1;
nov	novelMiR_340	3.4	chr4	+	19756185-19756285	10	19756255-19756275	catggggtggccgttcagaccggcctcggcttggtcagatcgccatcggctcggtctgaccgactacggctccgtcggctctgtatcggccatcccgagca	..(((((((((((..(((((((((...(((((((((((((((((...)))..)))))))))).....))))..))))).))))...)))))))))))....	tccgtcggctctgtatcggcc	ccgttcagaccggcctcggcttggtcagatcgccatcggctcggtctgaccgactacggctccgtcggctctgtatcggcc	[t190369] chr4+19756253-19756273|1;[t155461] chr4+19756254-19756275|1;[t248199] chr4+19756255-19756275|6;[t248200] chr4+19756255-19756276|1;[t132861] chr4+19756256-19756275|1;[t253599] chr4+19756259-19756279|1;[t146250] chr4+19756260-19756281|1;
nov	novelMiR_914	3.4	chr5	-	10798821-10799024	12	10798831-10798851	atagatgacgccgttgactttttctcacatgtttgacccttcgtcttattcaaaaaatttacgtaattataatttattttgttatgagttgttttatcatttatagtactttaagtgtgatttatatcttatacatttgcataaaatttttgaataagacgaatggtcaaacatgtaagaaaaagtcaacggcgtcgtctattg	(((((((((((((((((((((((((.((((((((((((.(((((((((((((((((.((((.((((......................................................................)))).)))).))))))))))))))))).)))))))))))).)))))))))))))))))))))))))..	tgtaagaaaaagtcaacggcg	ccgttgactttttctcacatgtttgacccttcgtcttattcaaaaaatttacgtaattataatttattttgttatgagttgttttatcatttatagtactttaagtgtgatttatatcttatacatttgcataaaatttttgaataagacgaatggtcaaacatgtaagaaaaagtcaacggcg	[t289046] chr5-10798831-10798851|11;[t289047] chr5-10798830-10798851|1;
nov	novelMiR_1076	3.34	chr8	-	18007117-18007220	9	18007127-18007147	atcggcctggccggtcagaccggcgttgagtgggcggtcagaccggcctcggctcggtcagaccgaatacgactccgtcggctctgtatcggccatcccgagca	.((((..((((((((((((((((((..((((.(.(((((.(((((((....)).))))).)))))....).)))))))))).)))).))))))))..))))...	tccgtcggctctgtatcggcc	ccggtcagaccggcgttgagtgggcggtcagaccggcctcggctcggtcagaccgaatacgactccgtcggctctgtatcggcc	[t110166] chr8-18007303-18007324|1;[t50401] chr8-18007301-18007322|1;[t147957] chr8-18007287-18007308|1;[t147958] chr8-18007286-18007308|1;[t258640] chr8-18007285-18007305|1;[t150898] chr8-18007224-18007245|1;[t117953] chr8-18007185-18007205|1;[t155461] chr8-18007127-18007148|1;[t248199] chr8-18007127-18007147|6;[t248200] chr8-18007126-18007147|1;[t132861] chr8-18007127-18007146|1;[t253599] chr8-…
nov	novelMiR_907	3.32	chr5	-	913431-913634	12	913441-913461	atagatgatgccgttgactttttctcacatgtttgacccttcgtcttattcaaaaaatttacataataataatttatttcgttatgagttgttttatcattcatagtagtttaagtgtgatttatatcttatacatttgcataaaatttttgaatgagacgaatggtcaaacatgtaagaaaaagtcaacggcgtcatctatta	(((((((((((((((((((((((((.((((((((((((.(((((((((((((((((.((((................................................................................)))).))))))))))))))))).)))))))))))).)))))))))))))))))))))))))..	tgtaagaaaaagtcaacggcg	ccgttgactttttctcacatgtttgacccttcgtcttattcaaaaaatttacataataataatttatttcgttatgagttgttttatcattcatagtagtttaagtgtgatttatatcttatacatttgcataaaatttttgaatgagacgaatggtcaaacatgtaagaaaaagtcaacggcg	[t289046] chr5-913441-913461|11;[t289047] chr5-913440-913461|1;[t219482] chr5-913438-913459|1;
nov	novelMiR_630	3.27	chr1	-	40626257-40626460	12	40626267-40626287	atagatgacgccgttgactttttctcacatgtttgacccttcgtcttattcaaaaaatttacgtaattataatttattttgttatgagttgttttatcattcatagtactttaagtgtgatttatatcttatacatttgcataaaatttttgaataagacgaatggtcaaacatgtaagaaaaagtcaacggcgtcatctaata	.((((((((((((((((((((((((.((((((((((((.(((((((((((((((((.((((.((((......................................................................)))).)))).))))))))))))))))).)))))))))))).))))))))))))))))))))))))...	tgtaagaaaaagtcaacggcg	ccgttgactttttctcacatgtttgacccttcgtcttattcaaaaaatttacgtaattataatttattttgttatgagttgttttatcattcatagtactttaagtgtgatttatatcttatacatttgcataaaatttttgaataagacgaatggtcaaacatgtaagaaaaagtcaacggcg	[t289046] chr1-40626267-40626287|11;[t289047] chr1-40626266-40626287|1;[t219482] chr1-40626264-40626285|1;
nov	novelMiR_389	3.26	chr5	+	19147957-19148057	10	19148027-19148047	catggggtggccggtcagaccggcctcggctcagtcagaccgccattggctcggtttgaccgactacggctccgtcggctctgtatcggccatcccgagca	..((((((((((((((((((((((.(((..((.(((((((((((...)))..)))))))).))...)))....))))).)))).)))))))))))))....	tccgtcggctctgtatcggcc	ccggtcagaccggcctcggctcagtcagaccgccattggctcggtttgaccgactacggctccgtcggctctgtatcggcc	[t190369] chr5+19148025-19148045|1;[t155461] chr5+19148026-19148047|1;[t248199] chr5+19148027-19148047|6;[t248200] chr5+19148027-19148048|1;[t132861] chr5+19148028-19148047|1;[t253599] chr5+19148031-19148051|1;[t146250] chr5+19148032-19148053|1;
nov	novelMiR_700	3.26	chr11	-	24979585-24979788	12	24979595-24979615	atagatgacgccgttgactttttctcatatgtttgaccattcgtcttattcaaaaaatttacataattataatttgttttgttatgagttgttttatcacttatagtattttaagtgtgatttatatcttatacatttgcataaaatttttgaataagacgaatggtcaaacatgtaagaaaaagtcaacggcgtcatttacta	.((((((((((((((((((((((((.((((((((((((((((((((((((((((((.((((.............(((..(((.(((((.(((.(((.((((((........)))))))))...))).))))))))...))))))).)))))))))))))))))))))))))))))).))))))))))))))))))))))))...	tgtaagaaaaagtcaacggcg	ccgttgactttttctcatatgtttgaccattcgtcttattcaaaaaatttacataattataatttgttttgttatgagttgttttatcacttatagtattttaagtgtgatttatatcttatacatttgcataaaatttttgaataagacgaatggtcaaacatgtaagaaaaagtcaacggcg	[t289046] chr11-24979595-24979615|11;[t289047] chr11-24979594-24979615|1;[t219482] chr11-24979592-24979613|1;
nov	novelMiR_801	3.23	chr2	-	27793338-27793461	10	27793348-27793368	atcggcctggccggtcagaccggcgttgagtgggcggtcagaccgacctcggctcggtcagaccaccatcgcctcagtctgaccgaatacggctccgtcggctctgtatcggccaccccgagca	.((((..((((((((((((((((((..((((.(.(((((((((.((....(((..(((......)))...))))).)))))))))....).)))))))))).)))).))))))))..))))...	tccgtcggctctgtatcggcc	ccggtcagaccggcgttgagtgggcggtcagaccgacctcggctcggtcagaccaccatcgcctcagtctgaccgaatacggctccgtcggctctgtatcggcc	[t18937] chr2-27793543-27793564|1;[t18938] chr2-27793542-27793564|1;[t226289] chr2-27793490-27793512|1;[t215571] chr2-27793464-27793485|2;[t314453] chr2-27793464-27793484|2;[t290140] chr2-27793464-27793483|1;[t290141] chr2-27793463-27793483|1;[t290142] chr2-27793462-27793483|1;[t117953] chr2-27793426-27793446|1;[t30171] chr2-27793355-27793376|1;[t190369] chr2-27793350-27793370|1;[t155461] chr2-27…
nov	novelMiR_608	3.22	chr1	-	19879869-19880089	16	19879879-19879899	gcagggacatatcgaacagccaaagttcgatagggttgcgtgaacagtgatgctacagtgctcgcagacacatatcgaactgccttagttcgatagggtattgtgaacagtgtgcaacagtgatttttctctttttttgatttttttaatcacctgtcgaactaccgcagttcgacaggtaccctatcgaactgtggttgttcgataggtaccttgtcgaa	((((((((.(((((((((((((.(((((((((((((................................................................................................................................................))))))))))))).))))))))))))).)).))))))....	actgtggttgttcgataggta	catatcgaacagccaaagttcgatagggttgcgtgaacagtgatgctacagtgctcgcagacacatatcgaactgccttagttcgatagggtattgtgaacagtgtgcaacagtgatttttctctttttttgatttttttaatcacctgtcgaactaccgcagttcgacaggtaccctatcgaactgtggttgttcgataggta	[t166659] chr1-19879879-19879901|3;[t18505] chr1-19879881-19879900|1;[t18506] chr1-19879879-19879900|3;[t51596] chr1-19879879-19879899|9;
nov	novelMiR_933	3.2	chr5	-	28181829-28182032	12	28181839-28181859	atagatgacgccgttgattttttcgtacatgtttgacaattcgtcttattcaaaaaatttacgtaattataatttattttgttatgagttgttttatcactcatagtactttaagtgtgatttatatcttatacatttgcataaaatttttaaataagacgaatggtcaaacatgtaagaaaaagtcaacggcgtcatctatta	((((((((((((((((((((((((.((((((((((((.((((((((((((.(((((.((((.((((......................................................................)))).)))).))))).)))))))))))).)))))))))))).))))))))))))))))))))))))..	tgtaagaaaaagtcaacggcg	ccgttgattttttcgtacatgtttgacaattcgtcttattcaaaaaatttacgtaattataatttattttgttatgagttgttttatcactcatagtactttaagtgtgatttatatcttatacatttgcataaaatttttaaataagacgaatggtcaaacatgtaagaaaaagtcaacggcg	[t289046] chr5-28181839-28181859|11;[t289047] chr5-28181838-28181859|1;[t219482] chr5-28181836-28181857|1;
nov	novelMiR_990	3.18	chr6	-	23489384-23489587	12	23489394-23489414	atagatgacgccgttgactttttctcacatatttgacccttcgtcttattcaaaaaatttacgtaattataatttattttgttatgagttgttttatcattcataatactttaagtgtgatttatatcttatacatttgcataaaatttttgaataagacgaataattaaatatgtaagaaaaagtcaacggcgtcatctatta	(((((((((((((((((((((((((.((((((((((...(((((((((((((((((.((((.((((......................................................................)))).)))).)))))))))))))))))...)))))))))).)))))))))))))))))))))))))..	tgtaagaaaaagtcaacggcg	ccgttgactttttctcacatatttgacccttcgtcttattcaaaaaatttacgtaattataatttattttgttatgagttgttttatcattcataatactttaagtgtgatttatatcttatacatttgcataaaatttttgaataagacgaataattaaatatgtaagaaaaagtcaacggcg	[t289046] chr6-23489394-23489414|11;[t289047] chr6-23489393-23489414|1;[t219482] chr6-23489391-23489412|1;[t47529] chr6-23489377-23489399|1;
nov	novelMiR_587	3.16	chr1	-	3417932-3418135	12	3417942-3417962	atagatgacgccgttgactttttctaacatatttgaccatttgtcttattcaaaaattttatgcaaatgtataagatataaatcacacttaatgtactatgaatgataaaacaactcataacaaaataaattataattacgtaaaatttttgaataaaacgaatggtcaaacatgtaagaaaaagtcaacggcgtcatctatta	(((((((((((((((((((((((((.((((.(((((((((((((.((((((((((((((((((.((.((((............................................................)))).)).)))))))))))))))))).))))))))))))).)))).)))))))))))))))))))))))))..	tgtaagaaaaagtcaacggcg	ccgttgactttttctaacatatttgaccatttgtcttattcaaaaattttatgcaaatgtataagatataaatcacacttaatgtactatgaatgataaaacaactcataacaaaataaattataattacgtaaaatttttgaataaaacgaatggtcaaacatgtaagaaaaagtcaacggcg	[t289046] chr1-3417942-3417962|11;[t289047] chr1-3417941-3417962|1;[t219482] chr1-3417939-3417960|1;[t318843] chr1-3417834-3417854|1;[t318844] chr1-3417832-3417854|3;[t306526] chr1-3417832-3417853|1;[t306527] chr1-3417831-3417853|2;[t166810] chr1-3417831-3417851|2;[t53676] chr1-3417831-3417849|1;[t165695] chr1-3417826-3417848|1;
nov	novelMiR_755	3.16	chr2	-	7411826-7411928	10	7411836-7411856	atcggactggccggtcagaccggcgttgagtgggcggtcagaccccatcggctcggtctgaccgaatacagctccgtcggctctgtatcggccatcccgagca	.((((..((((((((((((((((((..((((.(.((((((((((..........))))))))))....).)))))))))).)))).))))))))..))))...	tccgtcggctctgtatcggcc	ccggtcagaccggcgttgagtgggcggtcagaccccatcggctcggtctgaccgaatacagctccgtcggctctgtatcggcc	[t258640] chr2-7411993-7412013|1;[t117953] chr2-7411893-7411913|1;[t190369] chr2-7411838-7411858|1;[t155461] chr2-7411836-7411857|1;[t248199] chr2-7411836-7411856|6;[t248200] chr2-7411835-7411856|1;[t132861] chr2-7411836-7411855|1;[t253599] chr2-7411832-7411852|1;[t146250] chr2-7411830-7411851|1;
nov	novelMiR_589	3.13	chr1	-	5614398-5614601	12	5614408-5614428	atagatgacaccattgactttttctcacatgtttgacccttcgtcttattcaaaaaatttatgtaattataatttattttgttatgagttgttttatcattcatagtactttaaatgtgatttatatcttacacatttgcataaaatttttgaataagacgaatggtcaaacatgtaagaaaaagtcaacggcgtcatttatta	(((((((((.((.((((((((((((.((((((((((((.(((((((((((((((((.((((((((........................................................................)))))))).))))))))))))))))).)))))))))))).)))))))))))).)).)))))))))..	tgtaagaaaaagtcaacggcg	ccattgactttttctcacatgtttgacccttcgtcttattcaaaaaatttatgtaattataatttattttgttatgagttgttttatcattcatagtactttaaatgtgatttatatcttacacatttgcataaaatttttgaataagacgaatggtcaaacatgtaagaaaaagtcaacggcg	[t289046] chr1-5614408-5614428|11;[t289047] chr1-5614407-5614428|1;[t219482] chr1-5614405-5614426|1;
nov	novelMiR_1046	3.12	chr7	-	27872715-27872818	10	27872725-27872745	atcggcctggccggtcagaccggagttgagtgggcggtcagaccggcctcggctcggtctgatcgactacggctccgtcggctctgtatcggccatcccgagca	.((((..(((((((((((((((((((...((((.(((((((((((((....)).))))))))))).)))).)))))...)).)))).))))))))..))))...	tccgtcggctctgtatcggcc	ccggtcagaccggagttgagtgggcggtcagaccggcctcggctcggtctgatcgactacggctccgtcggctctgtatcggcc	[t190369] chr7-27872727-27872747|1;[t155461] chr7-27872725-27872746|1;[t248199] chr7-27872725-27872745|6;[t248200] chr7-27872724-27872745|1;[t132861] chr7-27872725-27872744|1;[t253599] chr7-27872721-27872741|1;[t146250] chr7-27872719-27872740|1;
nov	novelMiR_370	3.06	chr5	+	6552745-6552853	12	6552823-6552843	atagatgacgccgttgactttttctcacatgtttgaccattcgtcttaaaatttttgaataagacaaatggtcaaacatgtaagaaaaagtcaacggcgtcatctatta	(((((((((((((((((((((((((.(((((((((((((((.((((((...........)))))).))))))))))))))).)))))))))))))))))))))))))..	tgtaagaaaaagtcaacggcg	ccgttgactttttctcacatgtttgaccattcgtcttaaaatttttgaataagacaaatggtcaaacatgtaagaaaaagtcaacggcg	[t289046] chr5+6552823-6552843|11;[t289047] chr5+6552823-6552844|1;[t219482] chr5+6552825-6552846|1;
nov	novelMiR_189	2.96	chr12	+	23214369-23214493	10	23214463-23214483	atcggcctggccggtcagaccgacatggggcggccggtcagaccggcctcggctcggtcagacccgccatcggctcggtctgaccgactacggctccgtcggctctgtatcggccatcccgagca	.((((..(((((((((((((((((..(((((.............................................................)))))))))).)))).))))))))..))))...	tccgtcggctctgtatcggcc	ccggtcagaccgacatggggcggccggtcagaccggcctcggctcggtcagacccgccatcggctcggtctgaccgactacggctccgtcggctctgtatcggcc	[t190369] chr12+23214461-23214481|1;[t155461] chr12+23214462-23214483|1;[t248199] chr12+23214463-23214483|6;[t248200] chr12+23214463-23214484|1;[t132861] chr12+23214464-23214483|1;[t253599] chr12+23214467-23214487|1;[t146250] chr12+23214468-23214489|1;
nov	novelMiR_1002	2.94	chr7	-	1830190-1830310	12	1830200-1830220	ctattttgcgagacgaatctaatgatgtatattaatccatgattagcgactgattactgtagcatcactgtagcaaatcatggattattatacctcgttagattcgtctcacaaaatagcc	((((((((.((((((((((((((((.(((((.((((((((((((.((.((((((.........))))..)).)).)))))))))))).))))).)))))))))))))))).))))))))..	tacctcgttagattcgtctca	agacgaatctaatgatgtatattaatccatgattagcgactgattactgtagcatcactgtagcaaatcatggattattatacctcgttagattcgtctca	[t234339] chr7-1830202-1830222|1;[t234340] chr7-1830201-1830222|2;[t234341] chr7-1830200-1830222|1;[t224603] chr7-1830200-1830220|8;[t11032] chr7-1830119-1830141|2;[t86320] chr7-1830119-1830139|1;[t64508] chr7-1830118-1830137|1;[t63716] chr7-1830112-1830133|1;
nov	novelMiR_254	2.93	chr2	+	35622694-35622869	11	35622837-35622859	aaacttccaacttttccgtcacatcattccaattttaaacaaacttccaattttagcttgaactaaaacacacccttcccttcacccgattccattcatagggtgtgtttagttcacatcaaaattggaagttttgttgaaattggaacgatgtgacggaaaaattgaaagtttgt	((((((.(((.((((((((((((((.((((((((((((..((((((((((((((....(((((((((.((((((((.......................)))))))))))))))))....))))))))))))))..)))))))))))).)))))))))))))).))).))))))..	tggaacgatgtgacggaaaaatt	cttttccgtcacatcattccaattttaaacaaacttccaattttagcttgaactaaaacacacccttcccttcacccgattccattcatagggtgtgtttagttcacatcaaaattggaagttttgttgaaattggaacgatgtgacggaaaaatt	[t310605] chr2+35622836-35622857|1;[t310606] chr2+35622836-35622858|2;[t278481] chr2+35622837-35622859|6;[t192451] chr2+35622838-35622858|1;[t192452] chr2+35622838-35622860|1;[t16577] chr2+35622840-35622862|1;
nov	novelMiR_905	2.91	chr4	-	33302528-33302731	14	33302538-33302558	atagatgacgctgttgactttttctcatatgtttgaccattcatcttatttaaaaattttacataattataatttattttgttacgagttgttttatcactcatagtactttaagtgtgatttatatcttatatatttgcataaattttttgaataagacgaatgatcaaacatgtaagaaaaagtcaacggcgttatctgtta	(((((((((((((((((((((((((.((((((((((.(((((.(((((((((((((.((((..(((.(((((..(((...((((((..(.((.((((.....)))).))...)..))))))..)))..)))))...)))..)))).))))))))))))).))))).)))))))))).)))))))))))))))))))))))))..	tgtaagaaaaagtcaacggcg	ctgttgactttttctcatatgtttgaccattcatcttatttaaaaattttacataattataatttattttgttacgagttgttttatcactcatagtactttaagtgtgatttatatcttatatatttgcataaattttttgaataagacgaatgatcaaacatgtaagaaaaagtcaacggcg	[t82762] chr4-33302557-33302578|1;[t289046] chr4-33302538-33302558|11;[t289047] chr4-33302537-33302558|1;[t219483] chr4-33302536-33302556|1;[t52748] chr4-33302536-33302554|1;[t164269] chr4-33302533-33302553|1;
nov	novelMiR_636	2.87	chr10	-	3413451-3413545	14	3413461-3413482	actccctccgtcccaaaataaaaaaaaactaggataggatggaggttatgtcccatccaatcctaggtttgtttattttgggacggagggagtaa	((((((((((((((((((((((......(((((((.((((((.((.....)))))))).))))))).....))))))))))))))))))))))..	taggtttgtttattttgggacg	tcccaaaataaaaaaaaactaggataggatggaggttatgtcccatccaatcctaggtttgtttattttgggacg	[t232776] chr10-3413461-3413482|13;[t232777] chr10-3413460-3413482|1;
nov	novelMiR_641	2.84	chr10	-	5572625-5572842	16	5572635-5572655	taggcagggacatatcgaacagcccaagttcgatagggtcacatgaacagcgcgccacagtggtgctacagtgctcgcaggcacatgtcgaactgcctaagtttgatagggtattgtgaacagtgtgctacagtgatttttctcttttttaatttttttaatcacctgtcggcaggtaccctatcgaactgtggttgttcgataggtaccggtgctaa	..((((((.((.((((((((((((..(((((((((((((.((.....................................................................................................................................)))))))))))))))..)))))))))))).)).))..))))..	actgtggttgttcgataggta	catatcgaacagcccaagttcgatagggtcacatgaacagcgcgccacagtggtgctacagtgctcgcaggcacatgtcgaactgcctaagtttgatagggtattgtgaacagtgtgctacagtgatttttctcttttttaatttttttaatcacctgtcggcaggtaccctatcgaactgtggttgttcgataggta	[t166659] chr10-5572635-5572657|3;[t18505] chr10-5572637-5572656|1;[t18506] chr10-5572635-5572656|3;[t51596] chr10-5572635-5572655|9;
nov	novelMiR_21	2.74	chr1	+	15366877-15366974	20	15366943-15366964	tcagaccggccacattgtggcggtctgaccggcgtgccttggccggtctgaccggcgccacaacggcggtctgaccggagcataaggccagtctgacc	((((((.((((....(((..(((((.(((((.(((......(((((.....)))))......))).))))).)))))..)))...)))).))))))..	cggtctgaccggagcataaggc	cacattgtggcggtctgaccggcgtgccttggccggtctgaccggcgccacaacggcggtctgaccggagcataaggc	[t147954] chr1+15366943-15366964|15;[t147955] chr1+15366943-15366965|4;[t203042] chr1+15366944-15366964|1;[t277113] chr1+15367023-15367045|1;[t83954] chr1+15367038-15367059|2;
nov	novelMiR_354	2.73	chr4	+	33403231-33403381	14	33403349-33403371	ctatatttaatactccatgtatctttccaaatattcgatgtgacagcgtgaaaatttttgtttgtaagaggtcctgtttagttcccaaaacatcatttttcacctttcacatcgaatgtttggacacatgcatagagtattaaatgtagac	(((((((((((((((.((((((.(.((((((((((((((((((.((.(((((((....(((((....(.((..((....))..))).)))))....))))))))).)))))))))))))))))).).)))))).)))))))))))))))..	tttggacacatgcatagagtatt	tactccatgtatctttccaaatattcgatgtgacagcgtgaaaatttttgtttgtaagaggtcctgtttagttcccaaaacatcatttttcacctttcacatcgaatgtttggacacatgcatagagtatt	[t34641] chr4+33403345-33403364|1;[t320248] chr4+33403349-33403369|2;[t320249] chr4+33403349-33403370|2;[t320250] chr4+33403349-33403371|6;[t310926] chr4+33403350-33403370|1;[t310927] chr4+33403350-33403372|3;[t212688] chr4+33403408-33403427|1;[t12866] chr4+33403412-33403434|1;
nov	novelMiR_829	2.71	chr3	-	19207837-19207992	38	19207847-19207864	gtggcgaagggcgtgtgtgtggcgaaacctcttcgcctgcagcccttgacgccgtaccttattggtactttggcaaagggcttggcgtgtggcgaaaagggtcccatttcgccctttcggtatgggtatccccacggacggcgccagctattgtcg	(((((....(((((((.(((((.((.(((...............................................................................................))).)).))))).)).))))).))))).....	tccccacggacggcgcca	gcgtgtgtgtggcgaaacctcttcgcctgcagcccttgacgccgtaccttattggtactttggcaaagggcttggcgtgtggcgaaaagggtcccatttcgccctttcggtatgggtatccccacggacggcgcca	[t287076] chr3-19207979-19207999|1;[t92022] chr3-19207848-19207865|1;[t92023] chr3-19207847-19207865|5;[t247001] chr3-19207847-19207864|32;
nov	novelMiR_86	2.68	chr10	+	17832527-17832619	20	17832587-17832609	tgtacttgctccatctcataatataaatgcactataaaatttctcatccgattctatggtgctatattatgggacggaaggagtaggtgccaa	.(((((((((((.((((((((((((...((((((((.((((........)))).)))))))))))))))))))).....)))))))))))...	gctatattatgggacggaaggag	ccatctcataatataaatgcactataaaatttctcatccgattctatggtgctatattatgggacggaaggag	[t190118] chr10+17832587-17832605|1;[t190119] chr10+17832587-17832608|4;[t190120] chr10+17832587-17832609|5;[t153902] chr10+17832588-17832609|1;[t89723] chr10+17832590-17832607|1;[t89724] chr10+17832590-17832608|3;[t89725] chr10+17832590-17832610|3;[t89726] chr10+17832590-17832611|2;[t100499] chr10+17832595-17832615|1;
nov	novelMiR_271	2.64	chr3	+	13750662-13750785	10	13750755-13750775	atcggcctggccggtcagaccgacatggggcgaccggtcagaccatcctcggctcggtcagaccgccattggctcggtccgactgactacggctccgtcggctctgtatcggccatcccgagca	.((((..(((((((((((((((((..(((((............................................................)))))))))).)))).))))))))..))))...	tccgtcggctctgtatcggcc	ccggtcagaccgacatggggcgaccggtcagaccatcctcggctcggtcagaccgccattggctcggtccgactgactacggctccgtcggctctgtatcggcc	[t190369] chr3+13750753-13750773|1;[t155461] chr3+13750754-13750775|1;[t248199] chr3+13750755-13750775|6;[t248200] chr3+13750755-13750776|1;[t132861] chr3+13750756-13750775|1;[t253599] chr3+13750759-13750779|1;[t146250] chr3+13750760-13750781|1;
nov	novelMiR_968	2.64	chr6	-	14312225-14312350	60	14312235-14312257	gttgtagaactttagccatttttgtcaagtctcctgaatgtgtaacacatctggttgccgccttcgagtggtttgacgggcacatctcaggctgaagttgactggcaggctaaaggcctagcaata	(((((((..((((((((......(((((.((.(((((((((((.......(((...(((((......)))))....))))))))).)))))..))..))))).....))))))))..)).))))).	gaagttgactggcaggctaaagg	tttagccatttttgtcaagtctcctgaatgtgtaacacatctggttgccgccttcgagtggtttgacgggcacatctcaggctgaagttgactggcaggctaaagg	[t265552] chr6-14312296-14312316|1;[t139884] chr6-14312266-14312286|1;[t139885] chr6-14312264-14312286|1;[t157531] chr6-14312237-14312259|2;[t265003] chr6-14312237-14312258|1;[t265004] chr6-14312236-14312258|4;[t168927] chr6-14312237-14312257|1;[t168928] chr6-14312236-14312257|1;[t168929] chr6-14312235-14312257|23;[t29172] chr6-14312236-14312256|1;[t29173] chr6-14312235-14312256|4;[t81177] chr6-1…
nov	novelMiR_1011	2.64	chr7	-	9744498-9744623	60	9744508-9744530	gttgtagaactttagccatttttgtcaagtctcctgaatgtgtaacacatctggtcgccgccttcgagtggtttgatgggcacatctcaggctgaagttgactggcaggctaaaggcctagcaata	(((((((..((((((((......(((((.((.(((((((((((....((((.(..(((((....)).)))..).)))).)))))).)))))..))..))))).....))))))))..)).))))).	gaagttgactggcaggctaaagg	tttagccatttttgtcaagtctcctgaatgtgtaacacatctggtcgccgccttcgagtggtttgatgggcacatctcaggctgaagttgactggcaggctaaagg	[t265552] chr7-9744569-9744589|1;[t102449] chr7-9744565-9744586|1;[t212697] chr7-9744564-9744584|1;[t205219] chr7-9744564-9744582|1;[t157531] chr7-9744510-9744532|2;[t265003] chr7-9744510-9744531|1;[t265004] chr7-9744509-9744531|4;[t168927] chr7-9744510-9744530|1;[t168928] chr7-9744509-9744530|1;[t168929] chr7-9744508-9744530|23;[t29172] chr7-9744509-9744529|1;[t29173] chr7-9744508-9744529|4;[t81…
nov	novelMiR_539	2.62	chr8	+	23082382-23082576	16	23082546-23082566	tagacagggacatatcgaacagccaaagttcgatagggttgcgtgaacagcgcgctacagtgaatagtgtgcaatagggtattgtgaacagtgtgcaacagtgatttttctctttttttaatttttttaatcacctgtcggcagttcgacaggtaccctatcgaactgtggttgttcgataggtaccttatcgaa	..((.((((((.(((((((((((((.(((((((((((.......................................................................................................................))))))))))).))))))))))))).)).)))).))...	actgtggttgttcgataggta	catatcgaacagccaaagttcgatagggttgcgtgaacagcgcgctacagtgaatagtgtgcaatagggtattgtgaacagtgtgcaacagtgatttttctctttttttaatttttttaatcacctgtcggcagttcgacaggtaccctatcgaactgtggttgttcgataggta	[t166659] chr8+23082544-23082566|3;[t18505] chr8+23082545-23082564|1;[t18506] chr8+23082545-23082566|3;[t51596] chr8+23082546-23082566|9;
nov	novelMiR_591	2.56	chr1	-	6206596-6206721	60	6206606-6206628	gttgtagaactttagccatttttgtcaagtctcctgaatgtgtaacacatctggtcgccgccttcgagtggtttgacgggcacgtctcaggctgaagttgactggcaggctaaaggcctagcaata	(((((((..((((((((......(((((.((.((((((((((........((.((((((((......)))))..))).))))))).)))))..))..))))).....))))))))..)).))))).	gaagttgactggcaggctaaagg	tttagccatttttgtcaagtctcctgaatgtgtaacacatctggtcgccgccttcgagtggtttgacgggcacgtctcaggctgaagttgactggcaggctaaagg	[t265552] chr1-6206667-6206687|1;[t102449] chr1-6206663-6206684|1;[t212697] chr1-6206662-6206682|1;[t205219] chr1-6206662-6206680|1;[t149586] chr1-6206617-6206639|1;[t157531] chr1-6206608-6206630|2;[t265003] chr1-6206608-6206629|1;[t265004] chr1-6206607-6206629|4;[t168927] chr1-6206608-6206628|1;[t168928] chr1-6206607-6206628|1;[t168929] chr1-6206606-6206628|23;[t29172] chr1-6206607-6206627|1;[t2…
nov	novelMiR_936	2.56	chr5	-	29666679-29666775	15	29666689-29666709	gctccgggggtatccatgagtcttgtgggtgtaggggggacttgagtcctgggacttgagtccccctgcacccacgttggatccgcccctgagtatg	((((.(((((((((((.......(((((((((((((((.(((..((((....))))..)))))))))))))))))).)))))..))))))))))...	tgcacccacgttggatccgcc	tatccatgagtcttgtgggtgtaggggggacttgagtcctgggacttgagtccccctgcacccacgttggatccgcc	[t121032] chr5-29666870-29666889|1;[t74137] chr5-29666803-29666820|1;[t273958] chr5-29666690-29666709|2;[t273959] chr5-29666689-29666709|9;[t273960] chr5-29666688-29666709|2;[t43428] chr5-29666689-29666706|1;[t129514] chr5-29666688-29666705|1;
nov	novelMiR_1092	2.54	chr9	-	5043170-5043295	60	5043180-5043202	gttgtggatctttagccatttttgtcaagtctcctgattgtgtaacacatctggtcgccaccttcgagtggtttgacgggcacatctcaggctgaagttgactggcaggctaaaggcccggcaatg	((((.((.(((((((((......(((((.((.(((((.((((........((.((((((((......)))))..))).))))))..)))))..))..))))).....)))))))))))))))....	gaagttgactggcaggctaaagg	tttagccatttttgtcaagtctcctgattgtgtaacacatctggtcgccaccttcgagtggtttgacgggcacatctcaggctgaagttgactggcaggctaaagg	[t292932] chr9-5043236-5043257|3;[t38577] chr9-5043230-5043251|1;[t139884] chr9-5043211-5043231|1;[t139885] chr9-5043209-5043231|1;[t157531] chr9-5043182-5043204|2;[t265003] chr9-5043182-5043203|1;[t265004] chr9-5043181-5043203|4;[t168927] chr9-5043182-5043202|1;[t168928] chr9-5043181-5043202|1;[t168929] chr9-5043180-5043202|23;[t29172] chr9-5043181-5043201|1;[t29173] chr9-5043180-5043201|4;[t811…
nov	novelMiR_1093	2.54	chr9	-	5053874-5053999	60	5053884-5053906	gttgtggatctttagccatttttgtcaagtctcctgattgtgtaacacatctggtcgccaccttcgagtggtttgacgggcacatctcaggctgaagttgactggcaggctaaaggcccggcaatg	((((.((.(((((((((......(((((.((.(((((.((((........((.((((((((......)))))..))).))))))..)))))..))..))))).....)))))))))))))))....	gaagttgactggcaggctaaagg	tttagccatttttgtcaagtctcctgattgtgtaacacatctggtcgccaccttcgagtggtttgacgggcacatctcaggctgaagttgactggcaggctaaagg	[t292932] chr9-5053940-5053961|3;[t38577] chr9-5053934-5053955|1;[t139884] chr9-5053915-5053935|1;[t139885] chr9-5053913-5053935|1;[t157531] chr9-5053886-5053908|2;[t265003] chr9-5053886-5053907|1;[t265004] chr9-5053885-5053907|4;[t168927] chr9-5053886-5053906|1;[t168928] chr9-5053885-5053906|1;[t168929] chr9-5053884-5053906|23;[t29172] chr9-5053885-5053905|1;[t29173] chr9-5053884-5053905|4;[t811…
nov	novelMiR_327	2.44	chr4	+	11642635-11642761	60	11642729-11642751	gttgtagatctttagccatttttgtcaaagtctcctgaatgtgtaacacatctggccgccgccttcaagtggtttgacgggcacatcttaggctgaagttgactggcaggctaaaggcctagcaatg	(((((((..((((((((......(((((..((.(((((((((((....(.((..(((((.........)))))..)).).)))))).)))))..))..))))).....))))))))..)).))))).	gaagttgactggcaggctaaagg	tttagccatttttgtcaaagtctcctgaatgtgtaacacatctggccgccgccttcaagtggtttgacgggcacatcttaggctgaagttgactggcaggctaaagg	[t271052] chr4+11642614-11642635|1;[t219637] chr4+11642619-11642639|1;[t19991] chr4+11642620-11642639|1;[t19992] chr4+11642620-11642641|1;[t112502] chr4+11642700-11642722|1;[t157531] chr4+11642727-11642749|2;[t265003] chr4+11642728-11642749|1;[t265004] chr4+11642728-11642750|4;[t168927] chr4+11642729-11642749|1;[t168928] chr4+11642729-11642750|1;[t168929] chr4+11642729-11642751|23;[t29172] chr4+1…
nov	novelMiR_542	2.41	chr8	+	26850723-26850888	12	26850858-26850878	atagatgacgtcgttgattttttctcacatgtataagatataaatcacacttaaagtactatgagtgataaaacaactcatatcaaaataaattataattacgtaaattttttgaataagacgaatggtcaaatatgtaagaaaaagtcaacggcgtcatctatta	(((((((((((((((((((((((((.((((((....................................................................................................)))))).)))))))))))))))))))))))))..	tgtaagaaaaagtcaacggcg	tcgttgattttttctcacatgtataagatataaatcacacttaaagtactatgagtgataaaacaactcatatcaaaataaattataattacgtaaattttttgaataagacgaatggtcaaatatgtaagaaaaagtcaacggcg	[t289046] chr8+26850858-26850878|11;[t289047] chr8+26850858-26850879|1;[t219482] chr8+26850860-26850881|1;[t979] chr8+26850889-26850906|1;
nov	novelMiR_273	2.4	chr3	+	14891900-14892012	11	14891980-14892002	tccgatagccctgtttcttttagcttgggattattataatctagattattgagtcagattactataagctagattgttataatctgtagtagaataagcggttagttgtttct	...((((((.((((((.(((((.((..(((((((.(((((((((.((((..(((......))))))).))))))))).)))))))..))))))).))))))...))))))...	aatctgtagtagaataagcggtt	ctgtttcttttagcttgggattattataatctagattattgagtcagattactataagctagattgttataatctgtagtagaataagcggtt	[t32372] chr3+14891980-14892002|9;[t94638] chr3+14891981-14892002|1;[t94639] chr3+14891981-14892003|1;[t290040] chr3+14891984-14892006|1;
nov	novelMiR_89	2.38	chr10	+	19295249-19295383	19	19295353-19295373	agtactcccttcgttgcaaaataaatcaacattataataggacgtgacacatcttagtatgtctaaatttatcgtattagtatgtgtcacaacctaatatgatattggtttattttgggacggagggagtagtcg	..(((((((((((((.(((((((((((((.((((((.((((..(((((((((.((((((((...........)))))))).)))))))))..)))).)))))).))))))))))))).)))))))))))))....	ttggtttattttgggacggag	tcgttgcaaaataaatcaacattataataggacgtgacacatcttagtatgtctaaatttatcgtattagtatgtgtcacaacctaatatgatattggtttattttgggacggag	[t313994] chr10+19295353-19295373|18;[t288759] chr10+19295354-19295373|1;
nov	novelMiR_153	2.37	chr12	+	2680825-2681024	12	2680994-2681014	gatgacgccgttgacttttctcacatgtttgacccttcgtcttattcaaaaaatttacgtaattataatttattttgttatgagttgttttatcattcatagtactttaagtgtgatttatatcttatacatttgcataaaatttttgaataagacgaatggtcaaacatgtaagaaaaagtcaacggcgtcatctatta	(((((((((((((((((((((.((((((((((((.(((((((((((((((((.((((.((((......................................................................)))).)))).))))))))))))))))).)))))))))))).)).))))))))))))))))))).....	tgtaagaaaaagtcaacggcg	ccgttgacttttctcacatgtttgacccttcgtcttattcaaaaaatttacgtaattataatttattttgttatgagttgttttatcattcatagtactttaagtgtgatttatatcttatacatttgcataaaatttttgaataagacgaatggtcaaacatgtaagaaaaagtcaacggcg	[t289046] chr12+2680994-2681014|11;[t289047] chr12+2680994-2681015|1;[t219482] chr12+2680996-2681017|1;
nov	novelMiR_530	2.33	chr8	+	16486745-16486862	69	16486830-16486852	tagatctttagccatttttgtcaagtctcttgaatatgtaacacatctggtcgccgccttcgagtggtttgacgggcacatatcagactgaagttgactggcaggctaaaggtctagc	(((((((((((((......(((((.((..((..((((((.......((.((((((((......)))))..))).)).))))))..))..))..))))).....)))))))))))))..	gactgaagttgactggcaggcta	gccatttttgtcaagtctcttgaatatgtaacacatctggtcgccgccttcgagtggtttgacgggcacatatcagactgaagttgactggcaggcta	[t271052] chr8+16486720-16486741|1;[t219637] chr8+16486725-16486745|1;[t19991] chr8+16486726-16486745|1;[t19992] chr8+16486726-16486747|1;[t205219] chr8+16486782-16486800|1;[t139884] chr8+16486805-16486825|1;[t58038] chr8+16486829-16486847|5;[t58041] chr8+16486829-16486849|9;[t58042] chr8+16486829-16486850|3;[t58044] chr8+16486829-16486851|7;[t172646] chr8+16486830-16486850|1;[t172648] chr8+16486…
nov	novelMiR_126	2.32	chr11	+	13820104-13820229	60	13820197-13820219	gttgtggatctttagccatttttgtcaagtctcctgattgtgtaacacatctggtcgccaccttcgagtggtttgacgggcacatctcaggctgaagttgactggcaggctaaaggcccggcaatg	((((.((.(((((((((......(((((.((.(((((.((((........((.((((((((......)))))..))).))))))..)))))..))..))))).....)))))))))))))))....	gaagttgactggcaggctaaagg	tttagccatttttgtcaagtctcctgattgtgtaacacatctggtcgccaccttcgagtggtttgacgggcacatctcaggctgaagttgactggcaggctaaagg	[t292932] chr11+13820142-13820163|3;[t38577] chr11+13820148-13820169|1;[t139884] chr11+13820168-13820188|1;[t139885] chr11+13820168-13820190|1;[t157531] chr11+13820195-13820217|2;[t265003] chr11+13820196-13820217|1;[t265004] chr11+13820196-13820218|4;[t168927] chr11+13820197-13820217|1;[t168928] chr11+13820197-13820218|1;[t168929] chr11+13820197-13820219|23;[t29172] chr11+13820198-13820218|1;[t29…
nov	novelMiR_127	2.32	chr11	+	13830815-13830940	60	13830908-13830930	gttgtggatctttagccatttttgtcaagtctcctgattgtgtaacacatctggtcgccaccttcgagtggtttgacgggcacatctcaggctgaagttgactggcaggctaaaggcccggcaatg	((((.((.(((((((((......(((((.((.(((((.((((........((.((((((((......)))))..))).))))))..)))))..))..))))).....)))))))))))))))....	gaagttgactggcaggctaaagg	tttagccatttttgtcaagtctcctgattgtgtaacacatctggtcgccaccttcgagtggtttgacgggcacatctcaggctgaagttgactggcaggctaaagg	[t292932] chr11+13830853-13830874|3;[t38577] chr11+13830859-13830880|1;[t139884] chr11+13830879-13830899|1;[t139885] chr11+13830879-13830901|1;[t157531] chr11+13830906-13830928|2;[t265003] chr11+13830907-13830928|1;[t265004] chr11+13830907-13830929|4;[t168927] chr11+13830908-13830928|1;[t168928] chr11+13830908-13830929|1;[t168929] chr11+13830908-13830930|23;[t29172] chr11+13830909-13830929|1;[t29…
nov	novelMiR_437	2.32	chr6	+	15230808-15230933	60	15230901-15230923	gttgtggatctttagccatttttgtcaagtctcctgattgtgtaacacatctggtcgccaccttcgagtggtttgacgggcacatctcaggctgaagttgactggcaggctaaaggcccggcaatg	((((.((.(((((((((......(((((.((.(((((.((((........((.((((((((......)))))..))).))))))..)))))..))..))))).....)))))))))))))))....	gaagttgactggcaggctaaagg	tttagccatttttgtcaagtctcctgattgtgtaacacatctggtcgccaccttcgagtggtttgacgggcacatctcaggctgaagttgactggcaggctaaagg	[t292932] chr6+15230846-15230867|3;[t38577] chr6+15230852-15230873|1;[t139884] chr6+15230872-15230892|1;[t139885] chr6+15230872-15230894|1;[t157531] chr6+15230899-15230921|2;[t265003] chr6+15230900-15230921|1;[t265004] chr6+15230900-15230922|4;[t168927] chr6+15230901-15230921|1;[t168928] chr6+15230901-15230922|1;[t168929] chr6+15230901-15230923|23;[t29172] chr6+15230902-15230922|1;[t29173] chr6+1…
nov	novelMiR_377	2.31	chr5	+	11007638-11007815	12	11007783-11007805	ggccagagtaaaactattcgaattgccgtgcccgcggttatgggtgatcaaccagattcaccgtaattagtcccacattcccaccttaataaatcgactcaatgcattgtagttcaggtgggttggttgggcctgttcaacgtggtgtagcgttgttcagtggagatttaatcttgcc	(((.(((.((((.(((((.((((.((..((((((((........................................................................................................))))).)))..)).)))))))))...)))).))).)))	tgtagcgttgttcagtggagatt	aaactattcgaattgccgtgcccgcggttatgggtgatcaaccagattcaccgtaattagtcccacattcccaccttaataaatcgactcaatgcattgtagttcaggtgggttggttgggcctgttcaacgtggtgtagcgttgttcagtggagatt	[t204053] chr5+11007781-11007803|3;[t289795] chr5+11007783-11007803|1;[t289796] chr5+11007783-11007804|1;[t289797] chr5+11007783-11007805|5;[t206794] chr5+11007784-11007806|2;[t37450] chr5+11007884-11007905|1;
nov	novelMiR_792	2.31	chr2	-	21043039-21043252	1633	21043049-21043071	ggtagtgctttcaaccaaacatgcccttagaaagggctactccgtactagctataggcttatagcaaatgcaatcctacatggcctgcaatttgcgtgggaaatactgctagaacgttttaaaccacatctatttcaccgcacctctttatggaactcttcatgaaaacaaaacaactaaaggggatgtagctcaaatggtagagcgctcgctt	(((((((((((..((((.((((.(((((((..................................................................................................................................................)).))))).))))........)))))))))))).))).	ggggatgtagctcaaatggtaga	tcaaccaaacatgcccttagaaagggctactccgtactagctataggcttatagcaaatgcaatcctacatggcctgcaatttgcgtgggaaatactgctagaacgttttaaaccacatctatttcaccgcacctctttatggaactcttcatgaaaacaaaacaactaaaggggatgtagctcaaatggtaga	[t200565] chr2-21043054-21043071|1;[t200566] chr2-21043053-21043071|16;[t200576] chr2-21043052-21043071|175;[t200577] chr2-21043051-21043071|517;[t200581] chr2-21043050-21043071|346;[t200582] chr2-21043049-21043071|568;[t199467] chr2-21043053-21043070|2;[t199469] chr2-21043052-21043070|1;[t199470] chr2-21043051-21043070|4;[t199471] chr2-21043050-21043070|1;[t199472] chr2-21043049-21043070|1;[t199…
nov	novelMiR_78	2.3	chr10	+	11181006-11181131	60	11181099-11181121	gttgtagatctttagccatttttgtcaagtcccctgaatgtgtaacacatcttgtcgccaccttcaaatggtttgacgggcacatctcaggctgaagttgactggcaggctaaaggcctagcaatg	(((((((..((((((((......(((((.((.((((((((((........(((((((..(((.......))).)))))))))))).)))))..))..))))).....))))))))..)).))))).	gaagttgactggcaggctaaagg	tttagccatttttgtcaagtcccctgaatgtgtaacacatcttgtcgccaccttcaaatggtttgacgggcacatctcaggctgaagttgactggcaggctaaagg	[t271052] chr10+11180985-11181006|1;[t219637] chr10+11180990-11181010|1;[t19991] chr10+11180991-11181010|1;[t19992] chr10+11180991-11181012|1;[t157531] chr10+11181097-11181119|2;[t265003] chr10+11181098-11181119|1;[t265004] chr10+11181098-11181120|4;[t168927] chr10+11181099-11181119|1;[t168928] chr10+11181099-11181120|1;[t168929] chr10+11181099-11181121|23;[t29172] chr10+11181100-11181120|1;[t291…
nov	novelMiR_1068	2.29	chr8	-	10501154-10501259	12	10501164-10501185	tcaagcgatttagtcaagtctcctgggatgtgtaacacatctggtcatcgccttcgtgtggtttgacgggcacgtctcaggctgaagttgactggtgcgctgagtc	(((.(((..((((((((.((.((((((((((((..(((((..(((....)))...))))).........))))))))))))..))..))))))))..))))))...	tctcaggctgaagttgactggt	tagtcaagtctcctgggatgtgtaacacatctggtcatcgccttcgtgtggtttgacgggcacgtctcaggctgaagttgactggt	[t182720] chr8-10501233-10501253|1;[t149586] chr8-10501165-10501187|1;[t256946] chr8-10501164-10501185|5;[t256947] chr8-10501163-10501185|3;[t73508] chr8-10501163-10501181|1;[t73509] chr8-10501162-10501181|1;[t73510] chr8-10501161-10501181|1;[t73511] chr8-10501160-10501181|2;[t197774] chr8-10501163-10501180|1;
nov	novelMiR_717	2.26	chr12	-	3424372-3424470	10	3424382-3424402	atcggcctggccggtcagaccagcgttgagtgggcggtcagaccggcctcggtctgaccgactatggctccgtcggctctgtatcggccaccccgaaca	.((((..((((((((((((((.(((..((((.(((((((((((((....))))))))))).))...))))))).)).)))).))))))))..))))...	tccgtcggctctgtatcggcc	ccggtcagaccagcgttgagtgggcggtcagaccggcctcggtctgaccgactatggctccgtcggctctgtatcggcc	[t190369] chr12-3424384-3424404|1;[t155461] chr12-3424382-3424403|1;[t248199] chr12-3424382-3424402|6;[t248200] chr12-3424381-3424402|1;[t132861] chr12-3424382-3424401|1;
nov	novelMiR_282	2.25	chr3	+	21082683-21082798	13	21082767-21082788	tatgtttaatacttcaaatgtgtgtccgtatacgtcaaaaaaaatttggcacaccaacttttcgtaaaaacatcacatcaaatctttggacacatgtatggagcattaaatataga	((((((((((.(((((.(((((((((((..........................................................))))))))))).))))).))))))))))..	tttggacacatgtatggagcat	acttcaaatgtgtgtccgtatacgtcaaaaaaaatttggcacaccaacttttcgtaaaaacatcacatcaaatctttggacacatgtatggagcat	[t135516] chr3+21082503-21082524|1;[t298549] chr3+21082619-21082641|1;[t262051] chr3+21082765-21082787|1;[t163865] chr3+21082766-21082788|1;[t320268] chr3+21082767-21082788|6;[t320269] chr3+21082767-21082789|3;[t310939] chr3+21082768-21082789|2;
nov	novelMiR_563	2.23	chr9	+	9136824-9136949	39	9136917-9136939	gttgtagatctttagccatttttgtcaagtctcctgaatgtataacacatctggtcgctaccttcgagtggtttgaggggcacatctcaggctgaagttgactggcaggctaaaggactagcaatg	(((((((.(((((((((......(((((.((.(((((((((........................................)))).)))))..))..))))).....))))))))).)).))))).	gaagttgactggcaggctaaagg	tttagccatttttgtcaagtctcctgaatgtataacacatctggtcgctaccttcgagtggtttgaggggcacatctcaggctgaagttgactggcaggctaaagg	[t271052] chr9+9136803-9136824|1;[t219637] chr9+9136808-9136828|1;[t19991] chr9+9136809-9136828|1;[t19992] chr9+9136809-9136830|1;[t157531] chr9+9136915-9136937|2;[t265003] chr9+9136916-9136937|1;[t265004] chr9+9136916-9136938|4;[t168927] chr9+9136917-9136937|1;[t168928] chr9+9136917-9136938|1;[t168929] chr9+9136917-9136939|23;[t29172] chr9+9136918-9136938|1;[t29173] chr9+9136918-9136939|4;[t2148…
nov	novelMiR_459	2.22	chr6	+	25322616-25322815	12	25322785-25322805	agatgacaccgttaattttttctcgcatgtttgaccattcgtcttattcaaaaattttatgcaaatgtataaaatataaatcacacttaaaataatgggtgataaaacaactcataacaaaataaattataattacgtaaattttttaaataacacaaatggtcaaacatgtaagaaaaagtcaacggcgtcatctatta	(((((((.(((((.(((((((((..((((((((((((((.((.(((((.((((..........................................................................................)))).))))).)).))))))))))))))..))))))))).))))).)))))))....	tgtaagaaaaagtcaacggcg	ccgttaattttttctcgcatgtttgaccattcgtcttattcaaaaattttatgcaaatgtataaaatataaatcacacttaaaataatgggtgataaaacaactcataacaaaataaattataattacgtaaattttttaaataacacaaatggtcaaacatgtaagaaaaagtcaacggcg	[t289046] chr6+25322785-25322805|11;[t289047] chr6+25322785-25322806|1;[t219482] chr6+25322787-25322808|1;
nov	novelMiR_216	2.16	chr2	+	11546298-11546423	60	11546391-11546413	gttgtagatctttagccatttttgtcaagtctcctgaatgtgtaacacatctggtcaccgccttcgagtggtttgacgggcacatctcaggctgaagttgactggcaggctaaaggcccggcaatg	(((((.(..((((((((......(((((.((.((((((((((........((.((((((((......)))))..))).))))))).)))))..))..))))).....))))))))..)..))))).	gaagttgactggcaggctaaagg	tttagccatttttgtcaagtctcctgaatgtgtaacacatctggtcaccgccttcgagtggtttgacgggcacatctcaggctgaagttgactggcaggctaaagg	[t271052] chr2+11546277-11546298|1;[t219637] chr2+11546282-11546302|1;[t19991] chr2+11546283-11546302|1;[t19992] chr2+11546283-11546304|1;[t265552] chr2+11546332-11546352|1;[t139884] chr2+11546362-11546382|1;[t139885] chr2+11546362-11546384|1;[t157531] chr2+11546389-11546411|2;[t265003] chr2+11546390-11546411|1;[t265004] chr2+11546390-11546412|4;[t168927] chr2+11546391-11546411|1;[t168928] chr2+1…
nov	novelMiR_372	2.16	chr5	+	9070667-9070792	60	9070760-9070782	gttgtagatctttagccatttttgtcaagtctcctgaatgtgtaacacatctggtcaccgccttcgagtggtttgacgggcacatctcaggctgaagttgactggcaggctaaaggcccggcaatg	(((((.(..((((((((......(((((.((.((((((((((........((.((((((((......)))))..))).))))))).)))))..))..))))).....))))))))..)..))))).	gaagttgactggcaggctaaagg	tttagccatttttgtcaagtctcctgaatgtgtaacacatctggtcaccgccttcgagtggtttgacgggcacatctcaggctgaagttgactggcaggctaaagg	[t271052] chr5+9070646-9070667|1;[t219637] chr5+9070651-9070671|1;[t19991] chr5+9070652-9070671|1;[t19992] chr5+9070652-9070673|1;[t265552] chr5+9070701-9070721|1;[t139884] chr5+9070731-9070751|1;[t139885] chr5+9070731-9070753|1;[t157531] chr5+9070758-9070780|2;[t265003] chr5+9070759-9070780|1;[t265004] chr5+9070759-9070781|4;[t168927] chr5+9070760-9070780|1;[t168928] chr5+9070760-9070781|1;[t168…
nov	novelMiR_373	2.16	chr5	+	9079118-9079243	60	9079211-9079233	gttgtagatctttagccatttttgtcaagtctcctgaatgtgtaacacatctggtcaccgccttcgagtggtttgacgggcacatctcaggctgaagttgactggcaggctaaaggcccggcaatg	(((((.(..((((((((......(((((.((.((((((((((........((.((((((((......)))))..))).))))))).)))))..))..))))).....))))))))..)..))))).	gaagttgactggcaggctaaagg	tttagccatttttgtcaagtctcctgaatgtgtaacacatctggtcaccgccttcgagtggtttgacgggcacatctcaggctgaagttgactggcaggctaaagg	[t271052] chr5+9079097-9079118|1;[t219637] chr5+9079102-9079122|1;[t19991] chr5+9079103-9079122|1;[t19992] chr5+9079103-9079124|1;[t265552] chr5+9079152-9079172|1;[t139884] chr5+9079182-9079202|1;[t139885] chr5+9079182-9079204|1;[t157531] chr5+9079209-9079231|2;[t265003] chr5+9079210-9079231|1;[t265004] chr5+9079210-9079232|4;[t168927] chr5+9079211-9079231|1;[t168928] chr5+9079211-9079232|1;[t168…
nov	novelMiR_450	2.16	chr6	+	18962035-18962160	60	18962128-18962150	gttgtagatctttagccatttttgtcaagtctcctgaatgtgtaacacatctggtcaccgccttcgagtggtttgacgggcacatctcaggctgaagttgactggcaggctaaaggcccggcaatg	(((((.(..((((((((......(((((.((.((((((((((........((.((((((((......)))))..))).))))))).)))))..))..))))).....))))))))..)..))))).	gaagttgactggcaggctaaagg	tttagccatttttgtcaagtctcctgaatgtgtaacacatctggtcaccgccttcgagtggtttgacgggcacatctcaggctgaagttgactggcaggctaaagg	[t271052] chr6+18962014-18962035|1;[t219637] chr6+18962019-18962039|1;[t19991] chr6+18962020-18962039|1;[t19992] chr6+18962020-18962041|1;[t265552] chr6+18962069-18962089|1;[t139884] chr6+18962099-18962119|1;[t139885] chr6+18962099-18962121|1;[t157531] chr6+18962126-18962148|2;[t265003] chr6+18962127-18962148|1;[t265004] chr6+18962127-18962149|4;[t168927] chr6+18962128-18962148|1;[t168928] chr6+1…
nov	novelMiR_555	2.15	chr9	+	4817468-4817593	60	4817561-4817583	gttgtagatctttagccatttttgtcaagtctcctgaatgtgtaacacatctggtcaccgccttcgagtggtttgacgggcacatctcaggctgaagttgactggcaggctaaaggcccggcaatg	(((((.(..((((((((......(((((.((.((((((((((........((.((((((((......)))))..))).))))))).)))))..))..))))).....))))))))..)..))))).	gaagttgactggcaggctaaagg	tttagccatttttgtcaagtctcctgaatgtgtaacacatctggtcaccgccttcgagtggtttgacgggcacatctcaggctgaagttgactggcaggctaaagg	[t271052] chr9+4817447-4817468|1;[t219637] chr9+4817452-4817472|1;[t19991] chr9+4817453-4817472|1;[t19992] chr9+4817453-4817474|1;[t265552] chr9+4817502-4817522|1;[t139884] chr9+4817532-4817552|1;[t139885] chr9+4817532-4817554|1;[t157531] chr9+4817559-4817581|2;[t265003] chr9+4817560-4817581|1;[t265004] chr9+4817560-4817582|4;[t168927] chr9+4817561-4817581|1;[t168928] chr9+4817561-4817582|1;[t168…
nov	novelMiR_867	2.14	chr4	-	8504530-8504752	23	8504540-8504562	cggcgacattgacagaacaagcaagtaaggaaataactctccttcatcttgtatgaagccccaatttctttttgcaaatcaaattagcgtgcaatctctaatattaccttatctgaattaatggattgcacaggtcctacatttacacatcgtgcttcatgtggctggctgaataggatagagagcattttttcgtgcttgctagatgatggatggttgctac	.(((((((((.(((...(.((((((((.(((((...(((((....(((((((....((((..........................................................................................................))))..))))))).)))))....))))).)))))))).).)).).))).))))))..	tttcgtgcttgctagatgatgga	gacagaacaagcaagtaaggaaataactctccttcatcttgtatgaagccccaatttctttttgcaaatcaaattagcgtgcaatctctaatattaccttatctgaattaatggattgcacaggtcctacatttacacatcgtgcttcatgtggctggctgaataggatagagagcattttttcgtgcttgctagatgatgga	[t322470] chr4-8504541-8504563|3;[t318227] chr4-8504540-8504562|6;[t304288] chr4-8504541-8504561|1;[t304289] chr4-8504540-8504561|5;[t304290] chr4-8504539-8504561|1;[t254963] chr4-8504539-8504560|3;[t150084] chr4-8504538-8504559|1;[t211119] chr4-8504539-8504558|1;[t211120] chr4-8504538-8504558|1;[t191714] chr4-8504538-8504556|1;
nov	novelMiR_559	2.09	chr9	+	5946890-5947015	39	5946983-5947005	gttgtagatctttagctatttttgtcaagtctcatgaatgtataacacatctgatcgccaccttcgagtggtttgatgggcacatctcaggctgaagttgactggcaggctaaaggtctagcaatg	(((((((((((((((((......(((((.((...(((((((....(.((((.(((((((......).)))))).)))))..)))).)))....))..))))).....)))))))))))).))))).	gaagttgactggcaggctaaagg	tttagctatttttgtcaagtctcatgaatgtataacacatctgatcgccaccttcgagtggtttgatgggcacatctcaggctgaagttgactggcaggctaaagg	[t271052] chr9+5946869-5946890|1;[t219637] chr9+5946874-5946894|1;[t19991] chr9+5946875-5946894|1;[t19992] chr9+5946875-5946896|1;[t157531] chr9+5946981-5947003|2;[t265003] chr9+5946982-5947003|1;[t265004] chr9+5946982-5947004|4;[t168927] chr9+5946983-5947003|1;[t168928] chr9+5946983-5947004|1;[t168929] chr9+5946983-5947005|23;[t29172] chr9+5946984-5947004|1;[t29173] chr9+5946984-5947005|4;[t2148…

## Sheet: miRPlant-Osa2
miR	miR_ID	score	chr	strand	hairPin_loci	expression(number of mature reads)	mature_loci	sequence	hairPin 2nd second RNA Structure	mature miR	mature_loop_star_seq	reads_no
osa	osa-mir168a	68982.8	chr2	-	1553152-1553240	135211	1553210-1553230	cgcctcgggctcgcttggtgcagatcgggacccgccgccgccgctgccggggccggatcccgccttgcaccaagtgaatcggagccggc	..........(((((((((((((..(((((.(((..(((.(((....))))))))).)))))..)))))))))))))............	tcgcttggtgcagatcgggac	tcgcttggtgcagatcgggacccgccgccgccgctgccggggccggatcccgccttgcaccaagtgaat	[t199140] chr2-1553210-1553231|11;[t331310] chr2-1553213-1553230|2;[t331318] chr2-1553212-1553230|62;[t331319] chr2-1553211-1553230|580;[t331322] chr2-1553210-1553230|133942;[t331326] chr2-1553209-1553230|293;[t331327] chr2-1553208-1553230|8;[t183552] chr2-1553211-1553229|2;[t183553] chr2-1553210-1553229|179;[t247121] chr2-1553211-1553228|3;[t247122] chr2-1553210-1553228|129;[t247124] chr2-155320…
osa	osa-mir156j	38958.6	chr6	+	26554826-26554933	76407	26554836-26554855	gcgagattgttgacagaagagagtgagcacacggcgcggcggctagccatcggcgggatgcctgcccccgccgcgtgctcgctcctctttctgtcagcatctctcatc	........((((((((((((((((((((((.(((((.((.(((.((.((((.....)))).)))))))))))).))))))))).))).))))))))))..........	tgacagaagagagtgagcac	tgacagaagagagtgagcacacggcgcggcggctagccatcggcgggatgcctgcccccgccgcgtgctcgctcctctttctgtcagc	[t387761] chr6+26554833-26554853|1;[t406586] chr6+26554835-26554852|3;[t406588] chr6+26554835-26554853|20;[t406589] chr6+26554835-26554854|84;[t406591] chr6+26554835-26554855|15392;[t406592] chr6+26554835-26554856|8;[t350348] chr6+26554836-26554853|97;[t350349] chr6+26554836-26554854|152;[t350352] chr6+26554836-26554855|60184;[t350353] chr6+26554836-26554856|111;[t217961] chr6+26554837-26554854|1…
osa	osa-mir156d	38957.2	chr2	-	4512898-4513003	76414	4512974-4512993	ctcatgagattgacagaagagagtgagcacacggcgtgatggccggcataaaatctatcccgtcctcgccgcgtgctcactcctctttctgtcaccctctttctct	..........((((((((((((((((((((.(((((....((.(((.(((.....))).))).)).))))).))))))))).))).))))))))............	tgacagaagagagtgagcac	tgacagaagagagtgagcacacggcgtgatggccggcataaaatctatcccgtcctcgccgcgtgctcactcctctttctgtcacc	[t135318] chr2-4512974-4512995|7;[t406586] chr2-4512977-4512994|3;[t406588] chr2-4512976-4512994|20;[t406589] chr2-4512975-4512994|84;[t406591] chr2-4512974-4512994|15392;[t406592] chr2-4512973-4512994|8;[t350348] chr2-4512976-4512993|97;[t350349] chr2-4512975-4512993|152;[t350352] chr2-4512974-4512993|60184;[t350353] chr2-4512973-4512993|111;[t217961] chr2-4512975-4512992|1;[t217962] chr2-451297…
osa	osa-mir156g	31077.8	chr9	+	15065246-15065377	60947	15065256-15065275	cgcggctggctgacagaagagagtgagcacacagcgggcagactgcatctgaattacctgttgcgacgaagaagacgacggacgcagcttgccgttgcgtgctcacttctctctctgtcagctctctctctc	........((((((((((((((((((((((.((((((......................................................)))))).)))))))).))))).)))))))))..........	tgacagaagagagtgagcac	tgacagaagagagtgagcacacagcgggcagactgcatctgaattacctgttgcgacgaagaagacgacggacgcagcttgccgttgcgtgctcacttctctctctgtcagc	[t233278] chr9+15065187-15065206|1;[t201410] chr9+15065255-15065275|47;[t350348] chr9+15065256-15065273|97;[t350349] chr9+15065256-15065274|152;[t350352] chr9+15065256-15065275|60184;[t350353] chr9+15065256-15065276|111;[t217961] chr9+15065257-15065274|1;[t217962] chr9+15065257-15065275|319;[t217963] chr9+15065257-15065276|7;[t49831] chr9+15065258-15065275|28;[t49832] chr9+15065258-15065276|1;[t3…
osa	osa-mir156c	31077.6	chr1	+	4665993-4666105	60947	4666003-4666022	gaggtgaggctgacagaagagagtgagcacacatggtgactttcttgcatgctgaatggactcatgcttgaagctatgtgtgctcacttctctctctgtcagccatttgatct	........(((((((((((((((((((((((((((((....(((..(((((..(......).)))))..)))))))))))))))))).))))).)))))))))..........	tgacagaagagagtgagcac	tgacagaagagagtgagcacacatggtgactttcttgcatgctgaatggactcatgcttgaagctatgtgtgctcacttctctctctgtcagc	[t201410] chr1+4666002-4666022|47;[t350348] chr1+4666003-4666020|97;[t350349] chr1+4666003-4666021|152;[t350352] chr1+4666003-4666022|60184;[t350353] chr1+4666003-4666023|111;[t217961] chr1+4666004-4666021|1;[t217962] chr1+4666004-4666022|319;[t217963] chr1+4666004-4666023|7;[t49831] chr1+4666005-4666022|28;[t49832] chr1+4666005-4666023|1;[t364942] chr1+4666073-4666094|1;[t244977] chr1+4666074-46…
osa	osa-mir156b	31074	chr1	+	4666373-4666480	60951	4666383-4666402	tttggaggtctgacagaagagagtgagcacacacggtgctttcttagcatgcaagagccatgctgggagctgtgcgtgctcactctctatctgtcagccgttcaccat	.......(.(((((((((((((((((((((.((((((....(((((((((((....).)))))))))))))))).))))))))))))).)))))))))..........	tgacagaagagagtgagcac	tgacagaagagagtgagcacacacggtgctttcttagcatgcaagagccatgctgggagctgtgcgtgctcactctctatctgtcagc	[t339992] chr1+4666381-4666402|4;[t201410] chr1+4666382-4666402|47;[t350348] chr1+4666383-4666400|97;[t350349] chr1+4666383-4666401|152;[t350352] chr1+4666383-4666402|60184;[t350353] chr1+4666383-4666403|111;[t217961] chr1+4666384-4666401|1;[t217962] chr1+4666384-4666402|319;[t217963] chr1+4666384-4666403|7;[t49831] chr1+4666385-4666402|28;[t49832] chr1+4666385-4666403|1;[t244967] chr1+4666450-46…
osa	osa-mir156i	31054.8	chr2	-	24119985-24120092	60902	24120063-24120082	cgctgggcggtgacagaagagagtgagcacacggccgggcggaacggcaccggcggatgtgccgtcgcggccgcgtgctcactgctctgtctgtcatccactcctctc	........((((((((((((((((((((((.((((((.(....(((((((........)))))))).)))))).))))))))).)))).)))))))))..........	tgacagaagagagtgagcac	tgacagaagagagtgagcacacggccgggcggaacggcaccggcggatgtgccgtcgcggccgcgtgctcactgctctgtctgtcatc	[t189349] chr2-24120063-24120085|3;[t271544] chr2-24120063-24120083|2;[t350348] chr2-24120065-24120082|97;[t350349] chr2-24120064-24120082|152;[t350352] chr2-24120063-24120082|60184;[t350353] chr2-24120062-24120082|111;[t217961] chr2-24120064-24120081|1;[t217962] chr2-24120063-24120081|319;[t217963] chr2-24120062-24120081|7;[t49831] chr2-24120063-24120080|28;[t49832] chr2-24120062-24120080|1;[t36…
osa	osa-mir156e	31049.9	chr4	-	25026324-25026431	60902	25026402-25026421	tggcgcgaggtgacagaagagagtgagcacacggccgggcgtgacggcaccggcgggcgtgccgtcgcggccgcgtgctcactgctctttctgtcatccggtgccggc	..........((((((((((((((((((((.(((((....(((((((((((.....).))))))))))))))).))))))))).))).))))))))............	tgacagaagagagtgagcac	tgacagaagagagtgagcacacggccgggcgtgacggcaccggcgggcgtgccgtcgcggccgcgtgctcactgctctttctgtcatc	[t271544] chr4-25026402-25026422|2;[t350348] chr4-25026404-25026421|97;[t350349] chr4-25026403-25026421|152;[t350352] chr4-25026402-25026421|60184;[t350353] chr4-25026401-25026421|111;[t217961] chr4-25026403-25026420|1;[t217962] chr4-25026402-25026420|319;[t217963] chr4-25026401-25026420|7;[t49831] chr4-25026402-25026419|28;[t49832] chr4-25026401-25026419|1;[t244972] chr4-25026334-25026355|3;
osa	osa-mir166c	3510.87	chr3	+	3487789-3487908	6880	3487878-3487898	gcagttgaggggaatgttgtctggtccgagacctaacaccgggcggaatggcggattcagctgcagctaagcaagctaggtggggggtttcggaccaggcttcattccccccaactcaac	..(((((.((((((((..((((((((((((((((..((((.(((..............................))).))))..))))))))))))))))..)))))))).)))))....	tcggaccaggcttcattcccc	ggaatgttgtctggtccgagacctaacaccgggcggaatggcggattcagctgcagctaagcaagctaggtggggggtttcggaccaggcttcattcccc	[t355963] chr3+3487794-3487814|1;[t248985] chr3+3487799-3487819|1;[t216961] chr3+3487800-3487819|1;[t279397] chr3+3487875-3487895|1;[t422888] chr3+3487876-3487896|2;[t401864] chr3+3487877-3487895|2;[t401865] chr3+3487877-3487896|3;[t401866] chr3+3487877-3487897|225;[t401867] chr3+3487877-3487898|2;[t331898] chr3+3487878-3487895|16;[t331900] chr3+3487878-3487896|61;[t331902] chr3+3487878-3487897|3…
osa	osa-mir166d	3467.59	chr2	+	26130069-26130179	6717	26130149-26130169	cactttgaggggaatgttgtctggctcgaggtgcatggagaaacctctgatcgatcaggtttgatctgtagagactgatctcggaccaggcttcattcccctcaagtaaag	...(((((((((((((..((((((..((((((.((........................................))))))))..))))))..))))))))))))).....	tcggaccaggcttcattcccc	ggaatgttgtctggctcgaggtgcatggagaaacctctgatcgatcaggtttgatctgtagagactgatctcggaccaggcttcattcccc	[t355961] chr2+26130074-26130094|7;[t355962] chr2+26130074-26130095|3;[t248976] chr2+26130079-26130098|3;[t248977] chr2+26130079-26130099|66;[t248978] chr2+26130079-26130100|1;[t216959] chr2+26130080-26130099|1;[t132817] chr2+26130082-26130102|1;[t132818] chr2+26130082-26130103|1;[t338718] chr2+26130147-26130164|1;[t338719] chr2+26130147-26130167|62;[t338720] chr2+26130147-26130169|1;[t199171] ch…
osa	osa-mir166b	3435.24	chr6	-	30327092-30327278	6714	30327102-30327122	cattttgaggggaatgttgtctggctcggggctacttttaatttctctctcttttgatatcttcttttctcgatctcctagcttgatcttttgatctctcaaatcgatcttaagaaaaagatcagtcaaagagatgagagtagatgtctgtagatctcggaccaggcttcattccccccaaacagaa	...((((.((((((((..((((((..(((((((((.....(((((((((((((((((((((((..(((((.((((.........((((....)))).........))))...))))))))))..))).)))))).))))).))))....)))).)))))..))))))..)))))))).)))).....	tcggaccaggcttcattcccc	ggaatgttgtctggctcggggctacttttaatttctctctcttttgatatcttcttttctcgatctcctagcttgatcttttgatctctcaaatcgatcttaagaaaaagatcagtcaaagagatgagagtagatgtctgtagatctcggaccaggcttcattcccc	[t355961] chr6-30327253-30327273|7;[t355962] chr6-30327252-30327273|3;[t248982] chr6-30327249-30327268|2;[t248983] chr6-30327248-30327268|12;[t216960] chr6-30327247-30327267|1;[t338718] chr6-30327107-30327124|1;[t338719] chr6-30327104-30327124|62;[t338720] chr6-30327102-30327124|1;[t199171] chr6-30327104-30327123|1;[t199172] chr6-30327103-30327123|1;[t199173] chr6-30327102-30327123|2;[t331898] ch…
osa	osa-mir166a	3426.36	chr10	+	19987146-19987274	6717	19987244-19987264	gcttctgagtggaatgttgtctggttcaaggtctcatgcaccttgcggttttgaggatgatttgtgcaaggtttttcattcctctcatccgtgggatctcggaccaggcttcattcccctcagagatag	..(((((((.((((((..(((((((((.((((((((((...................................................)))))))))).)))))))))..)))))).)))))))....	tcggaccaggcttcattcccc	ggaatgttgtctggttcaaggtctcatgcaccttgcggttttgaggatgatttgtgcaaggtttttcattcctctcatccgtgggatctcggaccaggcttcattcccc	[t248986] chr10+19987156-19987176|1;[t338718] chr10+19987242-19987259|1;[t338719] chr10+19987242-19987262|62;[t338720] chr10+19987242-19987264|1;[t199171] chr10+19987243-19987262|1;[t199172] chr10+19987243-19987263|1;[t199173] chr10+19987243-19987264|2;[t331898] chr10+19987244-19987261|16;[t331900] chr10+19987244-19987262|61;[t331902] chr10+19987244-19987263|36;[t331904] chr10+19987244-19987264|6…
osa	osa-mir167f	3248.45	chr10	-	14723042-14723156	6373	14723125-14723146	cacaagtggatgaagctgccagcatgatctgatcacagtagttctctagctgatgatgatttacaaaacctagagacatgcatcagatcatctggcagtttcatcttctcatggc	........((((((((((((((.((((((((((....(((..(((((((.(..((........))..).)))))))..)))))))))))))))))))))))))))..........	tgaagctgccagcatgatctga	tgaagctgccagcatgatctgatcacagtagttctctagctgatgatgatttacaaaacctagagacatgcatcagatcatctggcagtttcatc	[t123196] chr10-14723127-14723147|1;[t123197] chr10-14723126-14723147|2;[t347989] chr10-14723129-14723146|11;[t347992] chr10-14723128-14723146|36;[t348000] chr10-14723127-14723146|109;[t348007] chr10-14723126-14723146|604;[t348008] chr10-14723125-14723146|5583;[t348011] chr10-14723124-14723146|6;[t214682] chr10-14723127-14723145|1;[t214685] chr10-14723125-14723145|18;[t30097] chr10-14723125-14723…
osa	osa-mir167j	3248.44	chr1	-	32686087-32686212	6370	32686181-32686202	cttaagcagctgaagctgccagcatgatctgatcttttgcgatctctttttttatctgaataagttgatggaaatattgggttcctaagattcagatcgtgctgcgcagtttcatctgctaatcga	........(.((((((((((((((((((((((((((..(.((.(((..((((((((..........))))))))....))).))).)))).))))))))))))).))))))))).)..........	tgaagctgccagcatgatctga	tgaagctgccagcatgatctgatcttttgcgatctctttttttatctgaataagttgatggaaatattgggttcctaagattcagatcgtgctgcgcagtttcatc	[t347989] chr1-32686185-32686202|11;[t347992] chr1-32686184-32686202|36;[t348000] chr1-32686183-32686202|109;[t348007] chr1-32686182-32686202|604;[t348008] chr1-32686181-32686202|5583;[t348011] chr1-32686180-32686202|6;[t214682] chr1-32686183-32686201|1;[t214685] chr1-32686181-32686201|18;[t30097] chr1-32686181-32686200|2;[t79508] chr1-32686099-32686119|3;[t79509] chr1-32686097-32686119|2;[t23115…
osa	osa-mir167d	3246.05	chr7	-	4166293-4166404	6370	4166373-4166394	cattaggagctgaagctgccagcatgatctgatgagtgcttattaggtgagggcagaattgactgccaaaacaaagatcagatcatgctgtgcagtttcatctgcttgtggc	........(.(((((((((((((((((((((((...........................................)))))))))))))).))))))))).)..........	tgaagctgccagcatgatctga	tgaagctgccagcatgatctgatgagtgcttattaggtgagggcagaattgactgccaaaacaaagatcagatcatgctgtgcagtttcatc	[t380628] chr7-4166508-4166530|4;[t346032] chr7-4166505-4166526|1;[t211644] chr7-4166503-4166525|1;[t133569] chr7-4166500-4166522|1;[t347989] chr7-4166377-4166394|11;[t347992] chr7-4166376-4166394|36;[t348000] chr7-4166375-4166394|109;[t348007] chr7-4166374-4166394|604;[t348008] chr7-4166373-4166394|5583;[t348011] chr7-4166372-4166394|6;[t214682] chr7-4166375-4166393|1;[t214685] chr7-4166373-4166…
osa	osa-mir167a	1591.26	chr12	+	25476811-25476947	3118	25476821-25476841	tgtgaatgagtgaagctgccagcatgatctagctctgattaatcggcactgttggcgtacagtcgattgactaatcgtcagatctgtgtgtgtaaatcactgttagatcatgcatgacagcctcatttcttcacact	........(((((.((((.((((((((((((((..(((((.((..((((..((((((...((((....))))...))))))....))))..)).)))))..)))))))))))).)).)))).)))))..........	tgaagctgccagcatgatcta	tgaagctgccagcatgatctagctctgattaatcggcactgttggcgtacagtcgattgactaatcgtcagatctgtgtgtgtaaatcactgttagatcatgcatgacagcctcatt	[t347989] chr12+25476821-25476838|11;[t347992] chr12+25476821-25476839|36;[t348000] chr12+25476821-25476840|109;[t348001] chr12+25476821-25476841|2940;[t348003] chr12+25476821-25476842|5;[t214682] chr12+25476822-25476840|1;[t214683] chr12+25476822-25476841|14;[t30096] chr12+25476823-25476841|2;[t230742] chr12+25476916-25476937|4;[t118357] chr12+25476917-25476937|3;
osa	osa-mir535	1236.11	chr11	-	16290523-16290628	2420	16290598-16290618	cggccggcggtgacaacgagagagagcacgccggtgcggcggtcacggtgagccggcccgcggcggcgtacctgcgtgctttctcccgttgtcactgccatacaca	........((((((((((.((((((((((((.((((((((((.(.(((....)))).)))).....)))))).)))))))))))).))))))))))..........	tgacaacgagagagagcacgc	tgacaacgagagagagcacgccggtgcggcggtcacggtgagccggcccgcggcggcgtacctgcgtgctttctcccgttgtcact	[t189344] chr11-16290601-16290621|1;[t262493] chr11-16290598-16290620|1;[t349823] chr11-16290601-16290618|2;[t349825] chr11-16290600-16290618|2;[t349826] chr11-16290599-16290618|22;[t349828] chr11-16290598-16290618|2352;[t217449] chr11-16290600-16290617|1;[t217450] chr11-16290598-16290617|39;[t46130] chr11-16290598-16290616|1;[t141381] chr11-16290595-16290615|1;[t273059] chr11-16290533-16290553|4…
osa	osa-mir1850	627.66	chr5	-	26275212-26275332	1221	26275302-26275322	ggagatgcgatggaaagttgggagattgggggaagttgtgtgtgaactaaacgtggattggggccctgtttagttcacatcaatcttcctccaaattcccaacttttcatcacatcacaat	........((((((((((((((((.(((((((((((((.((((((((((((((.((.......)).))))))))))))))))).)))))))))).))))))))))))))))..........	tggaaagttgggagattgggg	tggaaagttgggagattgggggaagttgtgtgtgaactaaacgtggattggggccctgtttagttcacatcaatcttcctccaaattcccaacttttcatc	[t80214] chr5-26275310-26275330|1;[t363528] chr5-26275307-26275327|1;[t366493] chr5-26275305-26275322|1;[t366496] chr5-26275304-26275322|6;[t366497] chr5-26275303-26275322|33;[t366499] chr5-26275302-26275322|1170;[t366501] chr5-26275301-26275322|1;[t366502] chr5-26275300-26275322|1;[t247737] chr5-26275302-26275321|6;[t211331] chr5-26275302-26275320|3;[t12927] chr5-26275299-26275319|6;[t216053] ch…
osa	osa-mir166h*	558.26	chr2	-	32435174-32435290	1084	32435184-32435204	tggcttgtggggaatgttggctggctcgaggtatccacatcttaattcctctccggcgatcgagccggctcgggcgtgtggaagcgtcggaccaggcttcattcctcgcaagccgat	.(((((((((((((((..(.((((..(((.((.(((((((......(((...(((((......)))))...))).))))))).)).)))..)))).)..)))))))))))))))...	tcggaccaggcttcattcctc	ggaatgttggctggctcgaggtatccacatcttaattcctctccggcgatcgagccggctcgggcgtgtggaagcgtcggaccaggcttcattcctc	[t248973] chr2-32435260-32435280|6;[t331898] chr2-32435187-32435204|16;[t331900] chr2-32435186-32435204|61;[t331914] chr2-32435185-32435204|15;[t331915] chr2-32435184-32435204|973;[t184352] chr2-32435184-32435203|7;[t249322] chr2-32435184-32435202|12;[t264884] chr2-32435097-32435117|3;[t199170] chr2-32435013-32435034|1;[t331871] chr2-32435016-32435033|6;[t331873] chr2-32435015-32435033|11;[t33187…
osa	osa-mir408	423.71	chr1	+	12301681-12301843	741	12301691-12301711	ggagaggagacagggatgaggcagagcatgggatggggctatcaacagatgtagattattccttgcacaagagatgatgatgagctgtgaatgagttctgagagatggctggtgttgttgttgctccctcccctgcactgcctcttccctggctcccctgcac	..........((((((.(((((((.(((.((((.(((((...((((((..................................................................))))))..))))).)))).))).))))))).))))))............	cagggatgaggcagagcatgg	cagggatgaggcagagcatgggatggggctatcaacagatgtagattattccttgcacaagagatgatgatgagctgtgaatgagttctgagagatggctggtgttgttgttgctccctcccctgcactgcctcttccctggc	[t76446] chr1+12301683-12301703|2;[t222082] chr1+12301687-12301708|2;[t71885] chr1+12301688-12301707|1;[t71886] chr1+12301688-12301708|16;[t71887] chr1+12301688-12301710|1;[t218151] chr1+12301689-12301709|14;[t218152] chr1+12301689-12301710|2;[t50972] chr1+12301690-12301709|1;[t50973] chr1+12301690-12301710|86;[t50974] chr1+12301690-12301711|2;[t155481] chr1+12301691-12301708|2;[t155484] chr1+123…
osa	osa-mir164f	419.8	chr5	+	23343921-23344102	816	23343931-23343951	gcgcgcgaggtggagaagcagggcacgtgcattcctagagcttccgtccagctccccggcgggctagctagctcactccgccgccgccgccgccgccgccggcgcgcgcacggctggctggctccggccggctgagatgcatgcacggatgcatgtgcccttcttctccaccgtgcacgcct	........((((((((((.(((((((((((((((...(.((...(((((((((..((((..((((((((((((.....(((((((((.((....)).).))))).)))...))))))))))))))))..))))).))))...)).)))))))))))))))).))))))))))..........	tggagaagcagggcacgtgca	tggagaagcagggcacgtgcattcctagagcttccgtccagctccccggcgggctagctagctcactccgccgccgccgccgccgccgccggcgcgcgcacggctggctggctccggccggctgagatgcatgcacggatgcatgtgcccttcttctccacc	[t182454] chr5+23343924-23343944|4;[t241745] chr5+23343925-23343945|1;[t227932] chr5+23343927-23343947|2;[t369331] chr5+23343931-23343948|2;[t369333] chr5+23343931-23343949|1;[t369342] chr5+23343931-23343950|5;[t369343] chr5+23343931-23343951|791;[t369345] chr5+23343931-23343952|2;[t249882] chr5+23343932-23343950|1;[t249883] chr5+23343932-23343951|11;[t249884] chr5+23343932-23343952|2;[t221705] c…
osa	osa-mir1425	190.15	chr5	+	8862152-8862249	303	8862162-8862182	ttgactgcattaggattcaatccttgctgctaaatgtattgcttatattcagcaatataatgttcagcagcaagaactggatcttaatatagtcgata	........(((((((((((...(((((((((((.(((((((((.......)))))))))...)).)))))))))...)))))))))))..........	taggattcaatccttgctgct	taggattcaatccttgctgctaaatgtattgcttatattcagcaatataatgttcagcagcaagaactggatcttaat	[t394301] chr5+8862161-8862181|19;[t394302] chr5+8862161-8862182|1;[t301005] chr5+8862162-8862179|2;[t301007] chr5+8862162-8862180|3;[t301009] chr5+8862162-8862181|11;[t301011] chr5+8862162-8862182|250;[t301012] chr5+8862162-8862183|5;[t301013] chr5+8862162-8862184|6;[t91994] chr5+8862163-8862180|1;[t91995] chr5+8862163-8862182|3;[t91996] chr5+8862163-8862183|1;[t91997] chr5+8862163-8862184|1;[t3…
osa	osa-mir1861l*	154.02	chr9	+	13532438-13532543	304	13532448-13532469	ttcttaggcccgatcttgaggcaggaactgagtagttggtgaactcgctctatgttgttcattcactcgcgacacggttcctgtcccaagatcgggtctgtgaata	........((((((((((.(((((((((((.((.((.((((((...((........))...)))))).)).)).))))))))))).))))))))))..........	cgatcttgaggcaggaactgag	cgatcttgaggcaggaactgagtagttggtgaactcgctctatgttgttcattcactcgcgacacggttcctgtcccaagatcggg	[t58631] chr9+13532302-13532323|1;[t47973] chr9+13532381-13532399|2;[t180180] chr9+13532448-13532466|1;[t180182] chr9+13532448-13532467|1;[t180183] chr9+13532448-13532468|47;[t180184] chr9+13532448-13532469|227;[t231387] chr9+13532449-13532468|4;[t231388] chr9+13532449-13532469|10;[t122343] chr9+13532450-13532470|1;[t343733] chr9+13532451-13532469|2;[t343734] chr9+13532451-13532471|10;[t207800] c…
osa	osa-mir1861f	153.98	chr5	+	18668404-18668509	304	18668414-18668435	ttcttaggcccgatcttgaggcaggaactgagtagttgttgaacttgctctatgttgttcgttcacccactattcggttcctgtcccaagatcgagtctatgaata	........(.((((((((.(((((((((((((((((.(.(((((..((........))..))))).).))))))))))))))))).)))))))).)..........	cgatcttgaggcaggaactgag	cgatcttgaggcaggaactgagtagttgttgaacttgctctatgttgttcgttcacccactattcggttcctgtcccaagatcgag	[t180180] chr5+18668414-18668432|1;[t180182] chr5+18668414-18668433|1;[t180183] chr5+18668414-18668434|47;[t180184] chr5+18668414-18668435|227;[t231387] chr5+18668415-18668434|4;[t231388] chr5+18668415-18668435|10;[t122343] chr5+18668416-18668436|1;[t343733] chr5+18668417-18668435|2;[t343734] chr5+18668417-18668437|10;[t207800] chr5+18668418-18668435|1;[t408161] chr5+18668419-18668439|1;[t189811]…
osa	osa-mir1861b*	153.96	chr2	+	20715969-20716074	304	20715979-20716000	ttcttaggcccgatcttgaggcaggaactgagtagttcgtgaactcgctctatgttgttcgttcacccactattcggttcctgtcccaagatcgagtctgtgaata	........(.((((((((.(((((((((((((((((..((((((..((........))..))))))..))))))))))))))))).)))))))).)..........	cgatcttgaggcaggaactgag	cgatcttgaggcaggaactgagtagttcgtgaactcgctctatgttgttcgttcacccactattcggttcctgtcccaagatcgag	[t135636] chr2+20715814-20715834|8;[t409194] chr2+20715815-20715835|2;[t409195] chr2+20715815-20715836|2;[t359242] chr2+20715816-20715836|1;[t359243] chr2+20715816-20715837|1;[t58631] chr2+20715835-20715856|1;[t47973] chr2+20715912-20715930|2;[t180180] chr2+20715979-20715997|1;[t180182] chr2+20715979-20715998|1;[t180183] chr2+20715979-20715999|47;[t180184] chr2+20715979-20716000|227;[t231387] chr…
osa	osa-mir1861i	153.85	chr6	+	14949503-14949608	304	14949513-14949534	ttcttaggcccgatcttgaggcaggaactgagtagttggtgaactcgctctatgttgttcgttcacttgctacacggttcctgtcccaagatcgagtccgttaata	...........(((((((.(((((((((((.(((((.(((((((..((........))..))))))).))))).))))))))))).))))))).............	cgatcttgaggcaggaactgag	cgatcttgaggcaggaactgagtagttggtgaactcgctctatgttgttcgttcacttgctacacggttcctgtcccaagatcgag	[t180180] chr6+14949513-14949531|1;[t180182] chr6+14949513-14949532|1;[t180183] chr6+14949513-14949533|47;[t180184] chr6+14949513-14949534|227;[t231387] chr6+14949514-14949533|4;[t231388] chr6+14949514-14949534|10;[t122343] chr6+14949515-14949535|1;[t343733] chr6+14949516-14949534|2;[t343734] chr6+14949516-14949536|10;[t207800] chr6+14949517-14949534|1;[t408161] chr6+14949518-14949538|1;[t189811]…
osa	osa-mir1859	109.54	chr1	-	673278-673374	174	673288-673309	gggagttgtaggaatggatgcgtagagaaagaaatgaaatctgaaccagatttgtgatttgattctttcctatgacgtccattccaatgatttccag	((((((..(.(((((((((((((((.(((((((.(.(((((..............))))).))))))))))))).)))))))))).)..))))))..	tttcctatgacgtccattccaa	ggaatggatgcgtagagaaagaaatgaaatctgaaccagatttgtgatttgattctttcctatgacgtccattccaa	[t248932] chr1-673346-673364|1;[t248933] chr1-673343-673364|36;[t216811] chr1-673343-673363|1;[t422630] chr1-673291-673309|1;[t422631] chr1-673289-673309|2;[t422632] chr1-673288-673309|170;[t400555] chr1-673288-673308|1;
osa	osa-mir396e	107.22	chr4	+	34436822-34437004	208	34436832-34436852	gggcatgctttccacaggctttcttgaactgtgaactcgtgggggtgtatgtgctcatgttgggattgtggtcggtggcctccaattctctgaaaagaaagctgaattgtcgagctccccgttctgtctttggtcgtctctacctgttgatggttcaagaaagcccatggaaaccatgccgcg	........((((((..((((((((((((((((.(((..((((((..(.......................................................................................)..))))))..))).))))))))))))))))..))))))..........	tccacaggctttcttgaactg	tccacaggctttcttgaactgtgaactcgtgggggtgtatgtgctcatgttgggattgtggtcggtggcctccaattctctgaaaagaaagctgaattgtcgagctccccgttctgtctttggtcgtctctacctgttgatggttcaagaaagcccatggaaa	[t322514] chr4+34436832-34436849|3;[t322516] chr4+34436832-34436850|7;[t322518] chr4+34436832-34436851|1;[t322520] chr4+34436832-34436852|195;[t163578] chr4+34436833-34436852|1;[t147631] chr4+34436834-34436852|1;[t50933] chr4+34436835-34436855|4;[t277019] chr4+34436974-34436994|2;
osa	osa-mir397b	106.21	chr2	-	3280782-3280895	208	3280864-3280885	gaaggcattattgagtgcagcgttgatgaacctgccggccggctaaattaattagcaagaaagtctgaaactggctcaaaggttcaccagcactgcacccaatcacgcctttgc	.........((((.((((((.((((.(((((((...((((................................))))...))))))).)))).)))))).))))...........	ttgagtgcagcgttgatgaacc	ttgagtgcagcgttgatgaacctgccggccggctaaattaattagcaagaaagtctgaaactggctcaaaggttcaccagcactgcacccaatc	[t135523] chr2-3280868-3280886|1;[t135524] chr2-3280866-3280886|6;[t408402] chr2-3280866-3280885|4;[t408403] chr2-3280865-3280885|84;[t408404] chr2-3280864-3280885|111;[t408405] chr2-3280863-3280885|1;[t228760] chr2-3280865-3280883|1;[t397878] chr2-3280792-3280813|4;[t315618] chr2-3280792-3280812|1;
osa	osa-mir319a	75.53	chr1	-	26823326-26823427	144	26823336-26823356	gggttttattagctgccgaatcatccattcacctaccaagaaagttgcaggagtgtatctcttggtagcggactggatgacgcgggagctaaaatttagctc	(((((...((((((.(((..(((((((.((..(((((((((....((((....))))..)))))))))..)).)))))))..))).)))))).....)))))	actggatgacgcgggagctaa	agctgccgaatcatccattcacctaccaagaaagttgcaggagtgtatctcttggtagcggactggatgacgcgggagctaa	[t299380] chr1-26823398-26823418|1;[t86101] chr1-26823397-26823417|1;[t64314] chr1-26823338-26823356|2;[t64315] chr1-26823337-26823356|1;[t64316] chr1-26823336-26823356|124;[t64317] chr1-26823335-26823356|14;[t203907] chr1-26823336-26823355|3;[t412740] chr1-26823292-26823311|1;[t412741] chr1-26823291-26823311|8;
osa	osa-mir162a	62.26	chr2	+	23605799-23605971	124	23605941-23605961	ggtgatgcctgggcgcagtggtttatcgatcccttccctgccttgtggcgctgatccaggagcggcgaatttctttgagagggtgttctttttttttcttccttttggtccttgttgcagccaacgacaacgcgggaatcgatcgataaacctctgcatccagttctcgcctt	..........((..((((.((((((((((((..(((((.((.(((((((......................................................................)))....)))).)))))))..)))))))))))).))))..))............	tcgataaacctctgcatccag	gggcgcagtggtttatcgatcccttccctgccttgtggcgctgatccaggagcggcgaatttctttgagagggtgttctttttttttcttccttttggtccttgttgcagccaacgacaacgcgggaatcgatcgataaacctctgcatccag	[t257934] chr2+23605809-23605829|1;[t39899] chr2+23605935-23605955|1;[t329414] chr2+23605941-23605961|123;[t329418] chr2+23605941-23605962|1;
osa	osa-mir529a*	60.18	chr2	+	16227797-16227913	107	16227807-16227827	ggctaaaggaagaagagagagagtacagccttagttcagatcacatatgactatcttttgcgagtctgatcgatactctgatgaaggctgtaccctctctcttcttctcttagcttc	........(((((((((((((.((((((((((...(((((........((((..(....)..))))..........)))))..)))))))))).)))))))))))))..........	agaagagagagagtacagcct	agaagagagagagtacagccttagttcagatcacatatgactatcttttgcgagtctgatcgatactctgatgaaggctgtaccctctctcttcttc	[t281792] chr2+16227800-16227819|3;[t281793] chr2+16227800-16227820|4;[t11404] chr2+16227801-16227821|2;[t68958] chr2+16227807-16227826|1;[t68960] chr2+16227807-16227827|104;[t213765] chr2+16227808-16227827|1;[t74614] chr2+16227810-16227827|1;[t246414] chr2+16227883-16227901|1;[t246415] chr2+16227883-16227903|5;
osa	osa-mir1861h	42.92	chr6	-	27238188-27238293	81	27238262-27238283	ttcttaggcccggtcttgaggcaggaactgagtagttggtgaactcgctctatgttgttcgttcactcgcgacacggttcctgtcccaagactgagtctgtgaata	........(.((((((((.(((((((((((.((.((.(((((((..((........))..))))))).)).)).))))))))))).)))))))).)..........	cggtcttgaggcaggaactgag	cggtcttgaggcaggaactgagtagttggtgaactcgctctatgttgttcgttcactcgcgacacggttcctgtcccaagactgag	[t315996] chr6-27238456-27238477|2;[t47973] chr6-27238332-27238350|2;[t189279] chr6-27238263-27238283|8;[t189280] chr6-27238262-27238283|58;[t262239] chr6-27238263-27238282|1;[t262240] chr6-27238262-27238282|1;[t343733] chr6-27238262-27238280|2;[t343734] chr6-27238260-27238280|10;[t207800] chr6-27238262-27238279|1;[t408161] chr6-27238258-27238278|1;[t189810] chr6-27238198-27238219|7;
osa	osa-mir396a	31.67	chr2	+	34280384-34280539	37	34280394-34280414	ctttgtgatcttccacagctttcttgaactgcacgcatgatgaataatccctttggttaattgtgatctggtctctgagagatcgtagttagactcgatcggttgcattggcatcagagagagcagttcaataaagctgtgggaaattgcagagag	........(.((((((((((((.(((((((((..........................................................................................))))))))).)))))))))))).)..........	ttccacagctttcttgaactg	ttccacagctttcttgaactgcacgcatgatgaataatccctttggttaattgtgatctggtctctgagagatcgtagttagactcgatcggttgcattggcatcagagagagcagttcaataaagctgtgggaaa	[t399560] chr2+34280394-34280411|2;[t399561] chr2+34280394-34280412|7;[t399564] chr2+34280394-34280414|28;[t277062] chr2+34280509-34280528|1;[t277063] chr2+34280509-34280529|11;[t397646] chr2+34280510-34280529|13;[t36950] chr2+34280513-34280533|1;[t374949] chr2+34280523-34280543|1;[t374950] chr2+34280523-34280544|2;
osa	osa-mir396b	30.09	chr6	+	3669649-3669766	37	3669659-3669679	ctttgtggtcttccacagctttcttgaactgcatctttgagagagattagcatccctatgtgtggattttgcttgcacgagtgtgcagttcaataaagctgtgggaaattacagagag	........(.((((((((((((.((((((((((((((((((..(((((.((((......)))).)))))..))))...))).))))))))))).)))))))))))).)..........	ttccacagctttcttgaactg	ttccacagctttcttgaactgcatctttgagagagattagcatccctatgtgtggattttgcttgcacgagtgtgcagttcaataaagctgtgggaaa	[t399560] chr6+3669659-3669676|2;[t399561] chr6+3669659-3669677|7;[t399564] chr6+3669659-3669679|28;[t277062] chr6+3669736-3669755|1;[t277063] chr6+3669736-3669756|11;[t397646] chr6+3669737-3669756|13;[t30238] chr6+3669744-3669764|1;
osa	osa-mir319b	29.39	chr1	-	6677615-6677720	53	6677625-6677645	gggtcgaattagctgccgactcattcacccacatgccaagcaagaaacgcttgagatagcgaagcttagcagatgagtgaatgaagcgggaggtaacgttccgatc	........(((.((.(((..((((((((.((..(((.((((......((((......))))..)))).)))..)).))))))))..))).)).)))..........	agtgaatgaagcgggaggtaa	agctgccgactcattcacccacatgccaagcaagaaacgcttgagatagcgaagcttagcagatgagtgaatgaagcgggaggtaa	[t75849] chr1-6677736-6677754|1;[t75850] chr1-6677734-6677754|7;[t75851] chr1-6677733-6677754|9;[t376853] chr1-6677711-6677732|1;[t86102] chr1-6677691-6677710|1;[t86103] chr1-6677690-6677710|7;[t102126] chr1-6677625-6677645|52;[t271465] chr1-6677625-6677644|1;[t412740] chr1-6677580-6677599|1;[t412741] chr1-6677579-6677599|8;
osa	osa-mir171e	28.9	chr3	+	1970489-1970605	46	1970575-1970595	gtagctatgatgttggctcggctcactcagacggcattggcgtgatgcaaagcatgcatgcgtgcttgctagctcacttgtgtttctgattgagccgtgccaatatcttagtgctct	(((.(((.(((((((((.(((((((.(((((.(((((....((((.((.(((((((....)))))))....))))))..)))))))))).))))))).))))))))).))))))...	tgattgagccgtgccaatatc	tgttggctcggctcactcagacggcattggcgtgatgcaaagcatgcatgcgtgcttgctagctcacttgtgtttctgattgagccgtgccaatatc	[t388106] chr3+1970499-1970519|6;[t388495] chr3+1970569-1970589|1;[t359456] chr3+1970575-1970593|1;[t359457] chr3+1970575-1970595|45;
osa	osa-mir172d	21.71	chr2	-	35143546-35143655	41	35143556-35143576	gcttgcaggtgcagcaccatcaagattcacatcgagttcatccctaaacgagatcgaggttggctgactatatgtgatgagaatcttgatgatgctgcatcagcaaacgc	...(((.(((((((((.(((((((((((.((((((((.((.((.....((....)).....)).))))).....))))).))))))))))).))))))))).))).....	agaatcttgatgatgctgcat	gcagcaccatcaagattcacatcgagttcatccctaaacgagatcgaggttggctgactatatgtgatgagaatcttgatgatgctgcat	[t237677] chr2-35143625-35143645|2;[t70875] chr2-35143556-35143576|40;[t216561] chr2-35143555-35143575|1;
osa	osa-mir160b	17.9	chr6	+	28081039-28081142	20	28081049-28081069	cttgagagcgtgcctggctccctgtatgccactcatgtagcccaatccatggtgtgtttggatgctgtgggtggcgtgcaaggagccaagcatgcgtgccatga	........(((((.(((((((.((((((((((((((..(((...(((((.........)))))))))))))))))))))).))))))).)))))..........	tgcctggctccctgtatgcca	tgcctggctccctgtatgccactcatgtagcccaatccatggtgtgtttggatgctgtgggtggcgtgcaaggagccaagcatg	[t363036] chr6+28081049-28081069|20;[t243744] chr6+28081112-28081132|19;
osa	osa-mir160a	17.79	chr2	-	3511576-3511679	20	3511649-3511669	gtgtagtgtgtgcctggctccctgtatgccacacatgtagaccaacccatggtgtctggttgcctactgggtggcgtgcaaggagccaagcatgcatgcctgcc	........(((((.(((((((.((((((((((.((.((((..(((((..........))))).)))))).)))))))))).))))))).)))))..........	tgcctggctccctgtatgcca	tgcctggctccctgtatgccacacatgtagaccaacccatggtgtctggttgcctactgggtggcgtgcaaggagccaagcatg	[t363036] chr2-3511649-3511669|20;[t243744] chr2-3511586-3511606|19;
osa	osa-mir162b	16.01	chr4	+	24405901-24406032	35	24406002-24406022	ggtgatgcctgggcgcagtggtttatcgatctcttccctgccttgtgctgctccgatcgatgcccgtgctgattcttgataatatacaacgcaggaatcgatcgataagcctctgcatccagatctcacttt	........((((..((((.((((((((((((..((((.(((.(((((....((.(((((..((....)))))))...)).....))))).)))))))..)))))))))))).))))..))))..........	tcgataagcctctgcatccag	gggcgcagtggtttatcgatctcttccctgccttgtgctgctccgatcgatgcccgtgctgattcttgataatatacaacgcaggaatcgatcgataagcctctgcatccag	[t257934] chr4+24405911-24405931|1;[t329434] chr4+24406002-24406022|35;
osa	osa-mir1428e	15.64	chr3	+	23076870-23076981	16	23076951-23076971	gcgcttggcgaattcacaggccctatcttgtggtatgaactgggtacgcgatgatttgcactgcgtattgggggcttaccataagataatgccatgaatttgtcaagcgttc	((((((((((((((((..(((..((((((((((((.(..((.((((((((.((.....)).)))))))).))..).))))))))))))..))).))))))))))))))))..	taagataatgccatgaatttg	aattcacaggccctatcttgtggtatgaactgggtacgcgatgatttgcactgcgtattgggggcttaccataagataatgccatgaatttg	[t43726] chr3+23076880-23076901|10;[t397832] chr3+23076882-23076902|1;[t285136] chr3+23076951-23076968|1;[t285137] chr3+23076951-23076971|15;
osa	osa-mir812j	11.45	chr8	+	19806391-19806565	16	19806533-19806555	agttttcttgtccaactttaattgttcgtcttatttaatttttttttgaaaaaactaaaaaacacaagtcacgcataaactactattcatgttttataatctaataacaataaaaatactaatcatacaaaaatttcaaataagacggatgattaaagttggacacggaaactca	(((((((.((((((((((((((..(((((((((((((((((((...(((.........................................................................)))...)))))))..))))))))))))..)))))))))))))).)))))))..	agacggatgattaaagttggaca	tccaactttaattgttcgtcttatttaatttttttttgaaaaaactaaaaaacacaagtcacgcataaactactattcatgttttataatctaataacaataaaaatactaatcatacaaaaatttcaaataagacggatgattaaagttggaca	[t322126] chr8+19806401-19806422|1;[t284773] chr8+19806531-19806552|3;[t284774] chr8+19806531-19806553|2;[t25437] chr8+19806532-19806554|2;[t72736] chr8+19806533-19806554|2;[t72737] chr8+19806533-19806555|5;[t219784] chr8+19806534-19806555|1;[t185616] chr8+19806536-19806558|1;[t252227] chr8+19806537-19806557|1;[t232240] chr8+19806538-19806560|2;
osa	osa-mir1856	11.16	chr11	-	10376148-10376296	22	10376266-10376286	agagcactgctatgcgtaagacggattcgtactacctgcgtccgaccatatcatgtgcaccgatcaccgtctttagcttctctccaccaatgcaagcagcattcggatgcatgtcgtacgaatccgtcggacgcatagctattttcttt	........(((((((((..(((((((((((((.((.(((((((((.........((((........................................))))))))))))).)).)))))))))))))..)))))))))..........	tatgcgtaagacggattcgta	tatgcgtaagacggattcgtactacctgcgtccgaccatatcatgtgcaccgatcaccgtctttagcttctctccaccaatgcaagcagcattcggatgcatgtcgtacgaatccgtcggacgcatagc	[t308893] chr11-10376268-10376286|1;[t308894] chr11-10376266-10376286|21;[t175668] chr11-10376158-10376178|3;[t39731] chr11-10376157-10376176|1;
osa	osa-mir160d	8.97	chr3	+	32454985-32455136	20	32454995-32455015	aaaggggatatgcctggctccctgtatgccactcgcgtagctgccaaactcagttgaaacaactgccttctcccggcgagattcaggcattgtgttcgtacgtttggctctactgcggatggcgtgcgaggagccaagcatgaccgtctctc	........(((((.(((((((.(((((((((..(((((((..(((((((.....((((((((.(((((((((.....))))...))))))))).))))...))))))).)))).)))..))))))))).))))))).)))))..........	tgcctggctccctgtatgcca	tgcctggctccctgtatgccactcgcgtagctgccaaactcagttgaaacaactgccttctcccggcgagattcaggcattgtgttcgtacgtttggctctactgcggatggcgtgcgaggagccaagcatg	[t363036] chr3+32454995-32455015|20;[t243772] chr3+32455106-32455126|1;
osa	osa-mir160c	8.74	chr8	+	1707564-1707672	20	1707574-1707594	attgggaatgtgcctggctccctgtatgccactcatctagagcaacaaacttctgcgagaggttgcctatgatggatggcgtgcacggagccaagcatattccctccta	........(((((.(((((((.(((((((((..(((((((.(((((...(((....)))..)))))))).))))..))))))))).))))))).)))))..........	tgcctggctccctgtatgcca	tgcctggctccctgtatgccactcatctagagcaacaaacttctgcgagaggttgcctatgatggatggcgtgcacggagccaagcata	[t363036] chr8+1707574-1707594|20;[t243746] chr8+1707642-1707662|1;
osa	osa-mir166e	7.95	chr3	+	765725-765861	11	765831-765851	gtttctgggtggaatgttgtctggttcaaggccccttaggatgtgtgatttttgatggtttatgcattcatcttgatgcgaacatctatctcggatctttgggttctcgaaccaggcttcattcccctcagagatag	(((((((((.((((((..(((((((((.((..(((..(((((.((.(((....((((.....((((((......))))))..)))).))).)).))))).)))..)).)))))))))..)))))).)))))))))..	tcgaaccaggcttcattcccc	ggaatgttgtctggttcaaggccccttaggatgtgtgatttttgatggtttatgcattcatcttgatgcgaacatctatctcggatctttgggttctcgaaccaggcttcattcccc	[t248986] chr3+765735-765755|1;[t338487] chr3+765829-765849|1;[t327744] chr3+765831-765851|10;
osa	osa-mir396c	5.69	chr2	-	34287871-34288013	9	34287985-34288003	tgccatgcctttccacagctttcttgaacttctcttgtgcctcactcactttcattactggagagatatgcatcatcagtggaagcttatagggagaggagtgcaagaagagggtcaagaaagctgtgggaagaaatggcatt	........(((((((((((((((((((.((((((((((.((((.(((.(((((...((((..((........))..)))))))))......))).))))...))))).))))).)))))))))))))))))))..........	ttccacagctttcttgaac	ttccacagctttcttgaacttctcttgtgcctcactcactttcattactggagagatatgcatcatcagtggaagcttatagggagaggagtgcaagaagagggtcaagaaagctgtgggaag	[t399560] chr2-34287986-34288003|2;[t399561] chr2-34287985-34288003|7;[t399565] chr2-34287983-34288003|4;[t269368] chr2-34287880-34287900|1;[t313391] chr2-34287879-34287899|1;
osa	osa-mir1861o	5.3	chrUn	+	521055-521160	14	521065-521086	ttcttaggcctgatcttgaggcagaaactgagtagttggtgaactcgctctatgttgttcgttcactcgcgacacggttcctgtcccaagatcgagtctatgaata	........(.((((((((.(((((.(((((.((.((.(((((((..((........))..))))))).)).)).))))).))))).)))))))).)..........	tgatcttgaggcagaaactgag	tgatcttgaggcagaaactgagtagttggtgaactcgctctatgttgttcgttcactcgcgacacggttcctgtcccaagatcgag	[t47973] chrUn+520994-521012|2;[t357937] chrUn+521065-521086|10;[t343729] chrUn+521068-521087|1;[t343730] chrUn+521068-521088|3;[t189811] chrUn+521129-521150|1;
osa	osa-mir398b	5.09	chr7	-	14598618-14598701	11	14598671-14598691	gttcctacaggggcgagctgggaacacacggtgatgaggcggtctggtctttcgtgtgttctcaggtcgcccctgccgggactc	........((((((((.((((((((((((((.(((.((.....)).)))..)))))))))))))).))))))))..........	gggcgagctgggaacacacgg	gggcgagctgggaacacacggtgatgaggcggtctggtctttcgtgtgttctcaggtcgcccct	[t259394] chr7-14598672-14598692|1;[t257918] chr7-14598671-14598691|7;[t254238] chr7-14598670-14598690|3;[t386986] chr7-14598629-14598647|1;[t386987] chr7-14598627-14598647|2;
osa	osa-mir1861a	5.07	chr1	+	15049784-15049889	14	15049794-15049815	ttcttaggcctgatcttgaggcagaaactgagtagttggtgaactcgctctatgttgttcgttcactcgcgacacggttcctgtcccaagatcgagtctatgaata	........(.((((((((.(((((.(((((.((.((.(((((((..((........))..))))))).)).)).))))).))))).)))))))).)..........	tgatcttgaggcagaaactgag	tgatcttgaggcagaaactgagtagttggtgaactcgctctatgttgttcgttcactcgcgacacggttcctgtcccaagatcgag	[t47973] chr1+15049727-15049745|2;[t357937] chr1+15049794-15049815|10;[t343729] chr1+15049797-15049816|1;[t343730] chr1+15049797-15049817|3;[t189811] chr1+15049858-15049879|1;
osa	osa-mir1852	4.72	chr5	+	20761029-20761157	5	20761127-20761147	ctaactacccctgcattcagaattcatatagcgattgaaaattgaactccgtgcacggtagtagtagtagtcagatctattgtttctaatcaattgctatatggattcagaatgcaggtgtagtttgtt	(.((((((.(((((((((.(((((((((((((((((((...................................................))))))))))))))))))).))))))))).)))))).)..	atatggattcagaatgcaggt	ctgcattcagaattcatatagcgattgaaaattgaactccgtgcacggtagtagtagtagtcagatctattgtttctaatcaattgctatatggattcagaatgcaggt	[t172893] chr5+20761038-20761059|1;[t115328] chr5+20761127-20761147|5;[t54748] chr5+20761241-20761261|1;
osa	osa-mir1862d	3.32	chr10	+	4833640-4833733	95	4833702-4833723	actccctctgtcccaaaataaacaaagctagtacggggatgtggcacttcctagtcctgtactaggtttgtttattttgggacggagggagtat	((((((((((((((((((((((((((.(((((((((((....((.....))...))))))))))).))))))))))))))))))))))))))..	taggtttgtttattttgggacg	tcccaaaataaacaaagctagtacggggatgtggcacttcctagtcctgtactaggtttgtttattttgggacg	[t342288] chr10+4833646-4833665|1;[t383483] chr10+4833648-4833666|1;[t205026] chr10+4833696-4833718|1;[t62014] chr10+4833700-4833720|1;[t62015] chr10+4833700-4833721|1;[t62016] chr10+4833700-4833722|1;[t196010] chr10+4833701-4833722|5;[t196011] chr10+4833701-4833723|4;[t303101] chr10+4833702-4833723|74;[t303102] chr10+4833702-4833724|7;[t99663] chr10+4833703-4833724|1;[t264886] chr10+4833704-4833…
osa	osa-mir2867	2.91	chr11	+	16277656-16277750	55	16277721-16277740	acggcgtgtgccatcccacacatcccgatcatggcgtgtgacacaactggatgtgcgtgccacgaccaggacgtgtgggatggcacatgttgtca	(((((((((((((((((((((.(((.(.((.((((((((.(((........))))))))))).)).).))).)))))))))))))))))))))..	ccaggacgtgtgggatggca	ccatcccacacatcccgatcatggcgtgtgacacaactggatgtgcgtgccacgaccaggacgtgtgggatggca	[t164830] chr11+16277721-16277740|49;[t164831] chr11+16277721-16277741|4;[t154546] chr11+16277722-16277740|1;[t154547] chr11+16277722-16277742|1;[t89110] chr11+16277723-16277743|3;[t145816] chr11+16277819-16277841|1;[t329374] chr11+16277883-16277901|1;
osa	osa-mir827	2.91	chr2	-	23901158-23901294	435	23901168-23901188	catgaacctgttttgttgctggtcatctagctacccgtgcatgcctggagattggagaataattgacgatgcagcagtcggcttattggctcttgggcacgcgtggttagatgaccatcagcaaacaagttcgtgag	(((((((.(((((.((((.(((((((((((((((.(((((...((.((((....(((.........((((......)))).))).....)))).))))))).))))))))))))))).))))))))).)))))))..	ttagatgaccatcagcaaaca	ttttgttgctggtcatctagctacccgtgcatgcctggagattggagaataattgacgatgcagcagtcggcttattggctcttgggcacgcgtggttagatgaccatcagcaaaca	[t264073] chr2-23901168-23901190|2;[t393444] chr2-23901169-23901188|2;[t393445] chr2-23901168-23901188|425;[t393446] chr2-23901167-23901188|2;[t297473] chr2-23901169-23901187|1;[t297474] chr2-23901168-23901187|3;
osa	osa-mir166l	2.86	chr9	+	16951819-16951933	671	16951903-16951923	taggttaaggggattgttgtctggttcaaggtctccacattgtgcaaaatgttcattcatggaggcacaggatgcttggtgatctcggaccaggcttcaatccctttaaccagca	(.((((((((((((((..(((((((((.(((((.(((((((((((...(((......)))....)))))..)))..))).))))).)))))))))..)))))))))))))))...	tcggaccaggcttcaatccct	ggattgttgtctggttcaaggtctccacattgtgcaaaatgttcattcatggaggcacaggatgcttggtgatctcggaccaggcttcaatccct	[t103778] chr9+16951816-16951836|1;[t121511] chr9+16951900-16951920|1;[t338715] chr9+16951901-16951920|1;[t338716] chr9+16951901-16951921|2;[t338717] chr9+16951901-16951922|16;[t199170] chr9+16951902-16951923|1;[t331871] chr9+16951903-16951920|6;[t331873] chr9+16951903-16951921|11;[t331874] chr9+16951903-16951922|8;[t331877] chr9+16951903-16951923|604;[t331878] chr9+16951903-16951924|3;[t184349] …
osa	osa-mir172a	2.82	chr9	+	22881836-22881942	41	22881912-22881932	gtttgcgggcgtggcatcatcaagattcacatccatgcatatatcacaagacgcacatatacatccgatttggctgagaatcttgatgatgctgcatccgcagacaa	((((((((..(..(((((((((((((((.((.((((((..............)))...............))).)).)))))))))))))))..)..))))))))..	agaatcttgatgatgctgcat	gtggcatcatcaagattcacatccatgcatatatcacaagacgcacatatacatccgatttggctgagaatcttgatgatgctgcat	[t70875] chr9+22881912-22881932|40;[t216561] chr9+22881913-22881933|1;
osa	osa-mir2863c	2.77	chr2	+	29869496-29869604	13	29869574-29869594	tatttcttgacccactttagttcaactaaaatgaactaagtttcacttttagagagtctaaagtgaaatttagttcatttagtaggactagaatgggccaaagaatacc	((((..(((.((((.((((((((.((((((.((((((((((((((((((.((.....)))))))))))))))))))))))))).)))))))).)))).)))..))))..	ttagtaggactagaatgggcc	cccactttagttcaactaaaatgaactaagtttcacttttagagagtctaaagtgaaatttagttcatttagtaggactagaatgggcc	[t137003] chr2+29869572-29869594|1;[t421262] chr2+29869573-29869594|3;[t394924] chr2+29869574-29869593|2;[t394925] chr2+29869574-29869594|5;[t303532] chr2+29869575-29869596|2;[t303533] chr2+29869575-29869597|5;
osa	osa-mir166f*	2.74	chr10	-	14483295-14483389	6717	14483305-14483325	cttgttgagaggaatgtcgtctggcctgagatcgtaccacagtggtgggtacacgtggacggtctcggaccaggcttcattcccctcaacaactc	.((((((((.((((((..((((((.((((((((((.((((.(((.......))))))))))))))))).))))))..)))))).))))))))...	tcggaccaggcttcattcccc	ggaatgtcgtctggcctgagatcgtaccacagtggtgggtacacgtggacggtctcggaccaggcttcattcccc	[t277997] chr10-14483366-14483386|1;[t338718] chr10-14483310-14483327|1;[t338719] chr10-14483307-14483327|62;[t338720] chr10-14483305-14483327|1;[t199171] chr10-14483307-14483326|1;[t199172] chr10-14483306-14483326|1;[t199173] chr10-14483305-14483326|2;[t331898] chr10-14483308-14483325|16;[t331900] chr10-14483307-14483325|61;[t331902] chr10-14483306-14483325|36;[t331904] chr10-14483305-14483325|6…
osa	osa-mir166g	2.67	chr12	+	18329369-18329511	1149	18329481-18329501	catggtgtctggaatggaggctgatccaagatcattgcttggtgcaaaatactagggcattgttgtaagtgccattagttcttttttgtttccgagtttgttatcgaggatctcggaccaggcttcattcctcacaccgtgct	((((((((..(((((((((.(((.(((.(((((...........................................................................))))).))).))).)))))))))..))))))))..	tcggaccaggcttcattcctc	ggaatggaggctgatccaagatcattgcttggtgcaaaatactagggcattgttgtaagtgccattagttcttttttgtttccgagtttgttatcgaggatctcggaccaggcttcattcctc	[t338718] chr12+18329479-18329496|1;[t338719] chr12+18329479-18329499|62;[t199171] chr12+18329480-18329499|1;[t331898] chr12+18329481-18329498|16;[t331900] chr12+18329481-18329499|61;[t331914] chr12+18329481-18329500|15;[t331915] chr12+18329481-18329501|973;[t331916] chr12+18329481-18329502|1;[t184352] chr12+18329482-18329501|7;[t249322] chr12+18329483-18329501|12;
osa	osa-mir5512b*	2.59	chr4	-	18386982-18387107	11	18386992-18387012	tatttttttagcattaccatatcctatttggcaatgaatttcactttagacaatccaatcttaagaacatactctagtatatgaaattcattgccaaataggatatggtaatgctaaaaaaaaata	..((((((((((((((((((((((((((((((((((((((((........................................))))))))))))))))))))))))))))))))))))))))....	aaataggatatggtaatgcta	gcattaccatatcctatttggcaatgaatttcactttagacaatccaatcttaagaacatactctagtatatgaaattcattgccaaataggatatggtaatgcta	[t414034] chr4-18387061-18387080|1;[t140086] chr4-18386993-18387013|3;[t13623] chr4-18386992-18387012|7;[t38227] chr4-18386991-18387011|1;
osa	osa-mir166m	2.49	chr8	+	23045385-23045530	116	23045502-23045520	ggttaaggggtttgttgtctggttcaaggcctcctgctgtcctacatcacatttttttttctttgttctgaatttctgatggatgtgtgtgtgcatgatgcatggctggtggtgacctcggaccaggcttcattccctttaaccag	((((((((((..((..(((((((((.(((((.((.(((.................................................................))).)).))...))).)))))))))..))..))))))))))..	tcggaccaggcttcattcc	tttgttgtctggttcaaggcctcctgctgtcctacatcacatttttttttctttgttctgaatttctgatggatgtgtgtgtgcatgatgcatggctggtggtgacctcggaccaggcttcattcc	[t199171] chr8+23045501-23045520|1;[t199172] chr8+23045501-23045521|1;[t331898] chr8+23045502-23045519|16;[t331900] chr8+23045502-23045520|61;[t331902] chr8+23045502-23045521|36;[t331911] chr8+23045502-23045522|9;[t331912] chr8+23045502-23045523|1;[t249319] chr8+23045504-23045521|1;
osa	osa-mir167i*	2.29	chr6	+	27674752-27674951	352	27674921-27674941	gagaggctgaagctgccagcatgatctggtccatgagttgcactgctgaatatattgaattcagccaggagctgctactgcagttctgatctcgatctgcattcgttgttctgagctatgtatggatttgatcggtttgaaggcatccatgtctttaatttcatcgatcagatcatgttgcagcttcactctctcactac	(((((..(((((((((.((((((((((((((.(((((..........................................................................................................................))))).)))))))))))))))))))))))..))))).....	agatcatgttgcagcttcact	tgaagctgccagcatgatctggtccatgagttgcactgctgaatatattgaattcagccaggagctgctactgcagttctgatctcgatctgcattcgttgttctgagctatgtatggatttgatcggtttgaaggcatccatgtctttaatttcatcgatcagatcatgttgcagcttcact	[t152757] chr6+27674920-27674940|13;[t79338] chr6+27674921-27674940|17;[t79340] chr6+27674921-27674941|320;[t230756] chr6+27674922-27674941|1;[t118442] chr6+27674923-27674943|1;[t321351] chr6+27674924-27674944|2;
osa	osa-mir812i	2.24	chr7	+	22152365-22152534	16	22152502-22152524	agttttcgtcttcaacttagatcatctgtcttatttgaaacttttttatgattagtatttttttattagattgtaaaacatgaatattactttatgcatgacttatattattttagattttctaaaaaaaataaataagacggatgattaaagttggacacgaaaactca	(((((((((.((((((((.((((((((((((((((((..............................................................................................)))))))))))))))))).)))))))).)))))))))..	agacggatgattaaagttggaca	ttcaacttagatcatctgtcttatttgaaacttttttatgattagtatttttttattagattgtaaaacatgaatattactttatgcatgacttatattattttagattttctaaaaaaaataaataagacggatgattaaagttggaca	[t284773] chr7+22152500-22152521|3;[t284774] chr7+22152500-22152522|2;[t25437] chr7+22152501-22152523|2;[t72736] chr7+22152502-22152523|2;[t72737] chr7+22152502-22152524|5;[t219784] chr7+22152503-22152524|1;[t252227] chr7+22152506-22152526|1;
osa	osa-mir5512a	2.16	chr4	+	18386984-18387109	11	18387079-18387099	tttttttttagcattaccatatcctatttggcaatgaatttcatatactagagtatgttcttaagattggattgtctaaagtgaaattcattgccaaataggatatggtaatgctaaaaaaataca	((((((..((((((((((((((((((((((((((((((((((........................................))))))))))))))))))))))))))))))))))))))))....	aaataggatatggtaatgcta	gcattaccatatcctatttggcaatgaatttcatatactagagtatgttcttaagattggattgtctaaagtgaaattcattgccaaataggatatggtaatgcta	[t140086] chr4+18387078-18387098|3;[t13623] chr4+18387079-18387099|7;[t38227] chr4+18387080-18387100|1;
osa	osa-mir169b*	2.11	chr6	-	27295995-27296188	12	27296005-27296025	acatagaagcggcagtcgatggcatgcatcatctagtggtgcatatcctagagaagttccgagagaagtatagagagactatttggtgcttgttatcacccaatgctaggtatgagttatggctatcagtggccactcgtgaaatgagatagagaacggaatgcagccaaggatgacttgccggtacgtgtatg	((((.(.(.(((((((((.((((.(((.......................................................................................................................................)))))))....)))).))))).).)))))...	cagccaaggatgacttgccgg	ggcagtcgatggcatgcatcatctagtggtgcatatcctagagaagttccgagagaagtatagagagactatttggtgcttgttatcacccaatgctaggtatgagttatggctatcagtggccactcgtgaaatgagatagagaacggaatgcagccaaggatgacttgccgg	[t153508] chr6-27296005-27296025|12;
osa	osa-mir166i	2.07	chr3	+	25294957-25295095	40	25295065-25295085	aggtgtttggaatgcagtttgatccaagatctgcctatatatatggtgtgtatatcatatcttgtgatatgggggatatgcaacaggtgtgtgacaggggtaggtagatctcggatcaggcttcattcctcacaccaat	.(((((..((((((.((((((((((.((((((((((((((((((.((((((((.(((((((....)))))))...)))))).))..)))))).......)))))))))))).)))))))))).))))))..)))))...	tctcggatcaggcttcattcc	aatgcagtttgatccaagatctgcctatatatatggtgtgtatatcatatcttgtgatatgggggatatgcaacaggtgtgtgacaggggtaggtagatctcggatcaggcttcattcc	[t338747] chr3+25295065-25295085|38;[t332384] chr3+25295067-25295087|2;
osa	osa-mir1849	2.05	chr4	+	22224809-22224908	10	22224878-22224898	ttcaaaataagctaacctaggatatgatgggacattacctatctagattcgttgtactaggtaatgccctatcgtatcctaggttggtttattttgggac	..(((((((((((((((((((((((((((((.(((((((((..((.(.....).)).))))))))).)))))))))))))))))))))))))))))....	tatcgtatcctaggttggttt	gctaacctaggatatgatgggacattacctatctagattcgttgtactaggtaatgccctatcgtatcctaggttggttt	[t307412] chr4+22224878-22224897|2;[t307413] chr4+22224878-22224898|6;[t307414] chr4+22224878-22224899|1;[t120850] chr4+22224879-22224898|1;[t138087] chr4+22224899-22224920|1;
nov	novelMiR_152	20.41	chr11	+	12188487-12188665	35	12188635-12188655	gccaatatatgccaatattggcattaatgcacaaattttcgccgcgcgaatcaagaagtaagtttttgccacgaacgcacacaatatgtccaaaaatcatgttttggtgctttttgaacattttcattccggtcaaaaacatcgcacccgtgtggggcaatattggcattaattgacaa	..((((..((((((((((((.(.....(((((.....................................................................................................................))))).).))))))))))))..))))....	cgtgtggggcaatattggcat	gccaatattggcattaatgcacaaattttcgccgcgcgaatcaagaagtaagtttttgccacgaacgcacacaatatgtccaaaaatcatgttttggtgctttttgaacattttcattccggtcaaaaacatcgcacccgtgtggggcaatattggcat	[t161168] chr11+12187485-12187505|1;[t391215] chr11+12187487-12187508|1;[t330474] chr11+12187501-12187523|1;[t169199] chr11+12187504-12187523|1;[t118749] chr11+12187512-12187532|1;[t322873] chr11+12187513-12187533|3;[t164359] chr11+12187514-12187533|1;[t388832] chr11+12187523-12187545|1;[t253691] chr11+12187647-12187669|1;[t133302] chr11+12187650-12187671|2;[t288684] chr11+12187652-12187671|1;[t2…
nov	novelMiR_471	19.99	chr5	+	25411524-25411656	32	25411534-25411556	aaaacacaatcttgcaagcggaatttggaggttttaatatcgccgaacccggcgtagcgggggagaatcggatgtatcattttctgtagatgtccgtgcatatactatttgcctgattccgagtccgtatgag	..............((.(((((.(((((((......................................................................................)))))))))))).))..	cttgcaagcggaatttggaggtt	cttgcaagcggaatttggaggttttaatatcgccgaacccggcgtagcgggggagaatcggatgtatcattttctgtagatgtccgtgcatatactatttgcctgattccgagtccgtatgag	[t122351] chr5+25411532-25411554|4;[t343832] chr5+25411533-25411555|7;[t207924] chr5+25411534-25411555|2;[t207925] chr5+25411534-25411556|8;[t409548] chr5+25411535-25411554|1;[t409549] chr5+25411535-25411555|3;[t360255] chr5+25411536-25411555|1;[t360256] chr5+25411536-25411558|1;[t235905] chr5+25411537-25411554|1;[t235906] chr5+25411537-25411559|3;[t143620] chr5+25411538-25411555|1;[t143621] chr5…
nov	novelMiR_942	19.67	chr2	-	7294357-7294483	41	7294451-7294473	tacaacaaatataccttgtagagacattttcctaacactatagagacatttttaaaatgtctttacaatgttatagagacattttgaagagtgtctcataagtgtcttttggtgaattgtctctatg	...........((((....((((((((((......................................................................)))))))))).)))).............	ataccttgtagagacattttcct	ataccttgtagagacattttcctaacactatagagacatttttaaaatgtctttacaatgttatagagacattttgaagagtgtctcataagtgtcttttggtgaat	[t113032] chr2-7294453-7294475|1;[t305393] chr2-7294457-7294474|1;[t108904] chr2-7294455-7294473|2;[t108905] chr2-7294453-7294473|2;[t108906] chr2-7294452-7294473|2;[t108907] chr2-7294451-7294473|25;[t291809] chr2-7294452-7294472|4;[t291810] chr2-7294451-7294472|2;[t291811] chr2-7294450-7294472|2;[t110659] chr2-7294392-7294411|1;[t107019] chr2-7294364-7294386|1;[t11840] chr2-7294299-7294319|1;[t9…
nov	novelMiR_1242	17.9	chr6	-	25782615-25782749	32	25782717-25782739	aaaacacaatcttgcaagcggaatttggaggttttagtatcgccaaacccggcgttgccagggagaatcggatgtaacattttctgtagattatttgcctgattccgagtccgtatgagaaagttacgcctattt	..........(((.((.(((((.(((((((........................................................................)))))))))))).))...)))............	cttgcaagcggaatttggaggtt	cttgcaagcggaatttggaggttttagtatcgccaaacccggcgttgccagggagaatcggatgtaacattttctgtagattatttgcctgattccgagtccgtatgagaaagtt	[t1995] chr6-25782802-25782824|1;[t13070] chr6-25782803-25782822|1;[t8535] chr6-25782800-25782818|1;[t122351] chr6-25782719-25782741|4;[t343832] chr6-25782718-25782740|7;[t207924] chr6-25782718-25782739|2;[t207925] chr6-25782717-25782739|8;[t409548] chr6-25782719-25782738|1;[t409549] chr6-25782718-25782738|3;[t360255] chr6-25782718-25782737|1;[t360256] chr6-25782715-25782737|1;[t235905] chr6-2578…
nov	novelMiR_162	14.14	chr11	+	17166015-17166109	23	17166078-17166099	cagaaatgttgaacctcaaatttgcaaaaccggattaaattaggtcctccgtcagtataagtatccggtttcgtagatgtggcaattttttcttg	.(((((.((((..((....((((((.(((((((((.......((....))............))))))))).))))))..))))))..)))))..	tccggtttcgtagatgtggcaa	gaacctcaaatttgcaaaaccggattaaattaggtcctccgtcagtataagtatccggtttcgtagatgtggcaa	[t323960] chr11+17165960-17165981|1;[t166637] chr11+17165961-17165981|1;[t167021] chr11+17165981-17165998|1;[t285594] chr11+17165991-17166013|1;[t19586] chr11+17166026-17166048|1;[t307095] chr11+17166076-17166096|1;[t307096] chr11+17166076-17166098|5;[t119273] chr11+17166077-17166096|1;[t119274] chr11+17166077-17166099|2;[t325713] chr11+17166078-17166097|1;[t325714] chr11+17166078-17166099|6;[t17…
nov	novelMiR_1312	11.49	chr8	-	7857685-7857856	18	7857826-7857846	gacccacccgactctatatgaactaagatcgcgagtgaaagaagttcttcaatatatacttatgtccttgaccaacatcgtatctcccataaatacgaatctctacattatcctcggtccattcaagaactttcacttaggaccttagttcatctagagtcgggcgggtgga	........((((((((.((((((((((.((..(((((((...(((((((...........................................................................))))))))))))))..)).)))))))))).))))))))..........	actctatatgaactaagatcg	actctatatgaactaagatcgcgagtgaaagaagttcttcaatatatacttatgtccttgaccaacatcgtatctcccataaatacgaatctctacattatcctcggtccattcaagaactttcacttaggaccttagttcatctagagtcg	[t156337] chr8-7858597-7858619|1;[t93356] chr8-7858526-7858546|1;[t401701] chr8-7858517-7858537|1;[t430352] chr8-7858506-7858526|1;[t427858] chr8-7858506-7858525|2;[t418665] chr8-7858504-7858524|1;[t366341] chr8-7858501-7858521|2;[t366342] chr8-7858499-7858521|1;[t75520] chr8-7858491-7858511|1;[t389619] chr8-7858448-7858468|1;[t379415] chr8-7858443-7858463|6;[t262276] chr8-7858442-7858462|5;[t262…
nov	novelMiR_913	9.56	chr12	-	11171838-11171947	21	11171917-11171937	gataacatggctgtttcacctaggacgaggacatgacatcctattaccagccatcgcacgaaaaattaataggatgccacgtcctcaacctagatagaacaaccacgtca	....((.(((.((((..(.(((((..((((((.((.((((((((((.......((....)).....)))))))))).)).))))))..))))).)..)))).))).))..	ctgtttcacctaggacgagga	ctgtttcacctaggacgaggacatgacatcctattaccagccatcgcacgaaaaattaataggatgccacgtcctcaacctagatagaacaacc	[t205893] chr12-11171917-11171937|12;[t205894] chr12-11171916-11171937|3;[t388438] chr12-11171916-11171936|6;[t171748] chr12-11171845-11171865|1;
nov	novelMiR_1325	7.77	chr8	-	14107754-14107959	5	14107764-14107786	gttttttaatagatgacgccgttgactttttgtcacatttgaccattcgtcttattcaaaaaatttacgtaattataatttgttttgttgtgagttgttttatcattcaaagtactttaagcatgacttatatcttatacatttgcgtaatctttttgaataagacatgtgtttgaaagtcaacggcgtcatctattaaaaaatgg	((((((((((((((((((((((((((((((...(((((..........((((((((((((((..((((((((.(((((..(((...((..((..(((...(((........)))...))).))..))..)))..)))))...))))))))..)))))))))))))))))))...))))))))))))))))))))))))))))))..	tgaaagtcaacggcgtcatctat	agatgacgccgttgactttttgtcacatttgaccattcgtcttattcaaaaaatttacgtaattataatttgttttgttgtgagttgttttatcattcaaagtactttaagcatgacttatatcttatacatttgcgtaatctttttgaataagacatgtgtttgaaagtcaacggcgtcatctat	[t147506] chr8-14108105-14108127|1;[t49992] chr8-14108105-14108126|1;[t72595] chr8-14108102-14108124|3;[t179920] chr8-14108101-14108121|1;[t116791] chr8-14108098-14108119|1;[t58904] chr8-14108084-14108106|1;[t247530] chr8-14108083-14108104|2;[t160472] chr8-14108076-14108097|1;[t374512] chr8-14108073-14108095|3;[t64925] chr8-14108068-14108088|1;[t6187] chr8-14108064-14108084|1;[t418326] chr8-14108…
nov	novelMiR_645	6.97	chr8	+	19920995-19921082	12	19921005-19921025	taaagggacaccggatatctggttttgcggttgagggatgattttgtaactcgatgacaagttgagggacctccggtgtactttttcc	........(((((((..(((.(.((((..((((((..((......))..))))))..)))).).)))....)))))))..........	ccggatatctggttttgcggt	ccggatatctggttttgcggttgagggatgattttgtaactcgatgacaagttgagggacctccggtg	[t169708] chr8+19921005-19921025|11;[t185360] chr8+19921006-19921025|1;[t350019] chr8+19921049-19921068|1;[t350020] chr8+19921049-19921069|8;[t145094] chr8+19921052-19921072|1;
nov	novelMiR_84	6.94	chr1	+	42284409-42284534	20	42284419-42284441	gaaaacacaatcttgcaagcggaatttggaggtcgggggagaatcggatgtaactttttctgtagatgtccgtgcatatattatttgcctgattccgagtccgtatgagaaagttatgcttatttt	...........(((.((.(((((.(((((((.(((((.(((((((((((((.((.......))..))))))).......))).))).))))))))))))))))).))...))).............	tcttgcaagcggaatttggaggt	tcttgcaagcggaatttggaggtcgggggagaatcggatgtaactttttctgtagatgtccgtgcatatattatttgcctgattccgagtccgtatgagaaagtta	[t122351] chr1+42284418-42284440|4;[t343832] chr1+42284419-42284441|7;[t207924] chr1+42284420-42284441|2;[t409548] chr1+42284421-42284440|1;[t409549] chr1+42284421-42284441|3;[t360255] chr1+42284422-42284441|1;[t235905] chr1+42284423-42284440|1;[t143620] chr1+42284424-42284441|1;[t429350] chr1+42284464-42284485|1;[t134435] chr1+42284500-42284519|1;
nov	novelMiR_686	4.32	chr9	+	15001205-15001397	21	15001365-15001387	agacaatcaagctgttgactgagttttcagggtggtagatgtctaagctaatctaatctagcatatcaatttagctctatcagctgcttctcgttttagggtttctgccggtatcggctaaatcgtgttgctagatttgattagcttagacatctaccaccctgaaaactcagtcaacggcttgattgtctag	(((((((((((((((((((((((((((((((((((((((((((((((((((((.(((((((((...(.((((((((.((((.((.....(((......))).....)).))))..)))))))).)...))))))))).)))))))))))))))))))))))))))))))))))))))))))))))))))))..	cctgaaaactcagtcaacggctt	gctgttgactgagttttcagggtggtagatgtctaagctaatctaatctagcatatcaatttagctctatcagctgcttctcgttttagggtttctgccggtatcggctaaatcgtgttgctagatttgattagcttagacatctaccaccctgaaaactcagtcaacggctt	[t148432] chr9+15001362-15001384|2;[t54902] chr9+15001363-15001384|1;[t167703] chr9+15001364-15001385|1;[t172535] chr9+15001365-15001386|1;[t172536] chr9+15001365-15001387|13;[t200814] chr9+15001366-15001386|1;[t200815] chr9+15001366-15001387|2;[t345169] chr9+15001367-15001387|2;
nov	novelMiR_1167	3.62	chr5	-	23980737-23980943	18	23980747-23980767	atagatgacgccgttgactttttctcacacgtttgaccattcgtcttattcaaaaaaaaaattatgtaattataatttattttgctatgagatgttttatcactcatagtactttaagtgtgatttatatcttatacatttgcataaaatttttgaataagacgaatggtcaaacatgtaagaaaaagtcaacggcgtcatctatta	(((((((((((((((((((((((((.(((.((((((((((((((((((((((((((.....((((((((......................................................................))))))))..)))))))))))))))))))))))))).))).)))))))))))))))))))))))))..	tgtaagaaaaagtcaacggcg	ccgttgactttttctcacacgtttgaccattcgtcttattcaaaaaaaaaattatgtaattataatttattttgctatgagatgttttatcactcatagtactttaagtgtgatttatatcttatacatttgcataaaatttttgaataagacgaatggtcaaacatgtaagaaaaagtcaacggcg	[t160682] chr5-23980749-23980769|1;[t381326] chr5-23980747-23980767|14;[t265404] chr5-23980746-23980766|1;[t284322] chr5-23980745-23980765|2;[t388881] chr5-23980720-23980739|1;
nov	novelMiR_1278	3.61	chr7	-	21612793-21612963	22	21612803-21612825	atcacatcaatacacacataacttttaagtcatatcatctccaatttcaaccaaaatccaaacttttcgctaaactaaacgcaaccttagttgagggggaagtttggattttggttgaaattaaagatgatatgactgaaaagttgtgtgtatgacaggttgatgtgatgg	(((((((((((..(((((((((((((.(((((((((((((..(((((((((((((((((((((((..(.((.((((((........)))))).)).)..)))))))))))))))))))))))..))))))))))))).))))))))))))).......)))))))))))..	aaaagttgtgtgtatgacaggtt	tacacacataacttttaagtcatatcatctccaatttcaaccaaaatccaaacttttcgctaaactaaacgcaaccttagttgagggggaagtttggattttggttgaaattaaagatgatatgactgaaaagttgtgtgtatgacaggtt	[t63419] chr7-21612808-21612829|1;[t345271] chr7-21612805-21612827|1;[t5313] chr7-21612805-21612825|1;[t5314] chr7-21612804-21612825|2;[t5315] chr7-21612803-21612825|16;[t12969] chr7-21612803-21612824|1;[t12970] chr7-21612802-21612824|1;
nov	novelMiR_909	3.56	chr12	-	7127003-7127134	19	7127013-7127033	ctattttgcgagacgaatctaatgaggtatgttaatctatggttaacggatgattactgtagcatcactgtagcaaatcatgaattaaccatagattaacatacctcgttagattcgtctcgcaaaatagcc	((((((((((((((((((((((((((((((((((((((((((((((...((((((..(((.(((....))).)))))))))...))))))))))))))))))))))))))))))))))))))))))))))..	tacctcgttagattcgtctcg	agacgaatctaatgaggtatgttaatctatggttaacggatgattactgtagcatcactgtagcaaatcatgaattaaccatagattaacatacctcgttagattcgtctcg	[t18200] chr12-7127019-7127037|1;[t108820] chr12-7127014-7127034|1;[t291606] chr12-7127013-7127033|15;[t291607] chr12-7127012-7127033|3;[t199656] chr12-7127010-7127030|1;[t240724] chr12-7126988-7127005|1;[t302298] chr12-7126982-7127002|2;[t97050] chr12-7126981-7127001|1;
nov	novelMiR_1344	3.55	chr9	-	1180102-1180305	17	1180112-1180132	atagatgacgccgttgactttttcgtacatgtttgaccattcgtcttattcaaaaaatttacgtaattataatttattttgttatgagttgttttatcactcatagtactttaagtgtgatttatatcttatacatttgcataaaatttttgaataagacgaatggtcaaatatgtaagaaaaagtcaacggcgtcatctatta	((((((((((((((((((((((((.(((((((((((((((((((((((((((((((.((((.((((......................................................................)))).)))).))))))))))))))))))))))))))))))).))))))))))))))))))))))))..	tgtaagaaaaagtcaacggcg	ccgttgactttttcgtacatgtttgaccattcgtcttattcaaaaaatttacgtaattataatttattttgttatgagttgttttatcactcatagtactttaagtgtgatttatatcttatacatttgcataaaatttttgaataagacgaatggtcaaatatgtaagaaaaagtcaacggcg	[t381326] chr9-1180112-1180132|14;[t265404] chr9-1180111-1180131|1;[t284322] chr9-1180110-1180130|2;
nov	novelMiR_700	3.53	chr1	-	1991722-1991925	18	1991732-1991752	atagatgacgccgttgactttttcttacatatttgaccattcgtcttattcaaaaattttatgcaaatgtataagatataaatcacaattaaagtactatgagtgataaaacaactcataacaaaataaattataattacataaattttttgaataagacgaatggtcaaacatgtaagaaaaagtcaacggcgtcatctatta	((((((((((((((((((((((((((((((.(((((((((((((((((((((((((.((((((.((.((((............................................................)))).)).)))))).))))))))))))))))))))))))).))))))))))))))))))))))))))))))..	tgtaagaaaaagtcaacggcg	ccgttgactttttcttacatatttgaccattcgtcttattcaaaaattttatgcaaatgtataagatataaatcacaattaaagtactatgagtgataaaacaactcataacaaaataaattataattacataaattttttgaataagacgaatggtcaaacatgtaagaaaaagtcaacggcg	[t160682] chr1-1991734-1991754|1;[t381326] chr1-1991732-1991752|14;[t265404] chr1-1991731-1991751|1;[t284322] chr1-1991730-1991750|2;
nov	novelMiR_561	3.52	chr7	+	9122674-9122787	36	9122757-9122777	gatctcgacctcgacatccgtatcccactggaacttgctactgttgccactatcttatggtagtgacattgatagcaagttcgagtgggatactgatgtcgaggtcgagttccc	((.(((((((((((((((.((((((((((.((((((((((..(.((.(((((((....))))))).)).)..)))))))))).)))))))))).))))))))))))))).))..	agtgggatactgatgtcgagg	tcgacatccgtatcccactggaacttgctactgttgccactatcttatggtagtgacattgatagcaagttcgagtgggatactgatgtcgagg	[t401367] chr7+9122753-9122772|1;[t401368] chr7+9122753-9122773|1;[t401369] chr7+9122753-9122774|1;[t228843] chr7+9122756-9122776|1;[t103055] chr7+9122757-9122777|21;[t103056] chr7+9122757-9122778|1;[t103057] chr7+9122757-9122779|1;[t274454] chr7+9122758-9122780|1;[t375996] chr7+9122759-9122776|1;[t375998] chr7+9122759-9122777|1;[t375999] chr7+9122759-9122778|2;[t376000] chr7+9122759-9122779|7;[t…
nov	novelMiR_637	3.5	chr8	+	17556697-17556806	27	17556776-17556796	ctattttgcgagatgaatctaacgaggtatattaatccatgatttgctacagtaatcattcgctaatcatggattaatatacctcgttagattcgtctcgcaaaatagcc	((((((((((((((((((((((((((((((((((((((((((((.((..............)).))))))))))))))))))))))))))))))))))))))))))))..	tacctcgttagattcgtctcg	agatgaatctaacgaggtatattaatccatgatttgctacagtaatcattcgctaatcatggattaatatacctcgttagattcgtctcg	[t184159] chr8+17556631-17556651|1;[t38526] chr8+17556772-17556791|1;[t113023] chr8+17556773-17556793|1;[t305381] chr8+17556774-17556794|2;[t305382] chr8+17556774-17556795|4;[t305383] chr8+17556774-17556796|2;[t108820] chr8+17556775-17556795|1;[t291606] chr8+17556776-17556796|15;[t291607] chr8+17556776-17556797|3;[t199656] chr8+17556779-17556799|1;
nov	novelMiR_1127	3.49	chr4	-	30874811-30875014	18	30874821-30874841	atagatgacgccgttgactttttctcacgcgtttgaccattcgtcttattcaaaaaatttacgtgattataatttattttgttatgagttgttttatcacttatagtactttaagtgtggtttatatcttatacatttgcataaaatttttgaataagacgaatggtcaaacatgtaagaaaaagtcaacggcgtcatctatta	(((((((((((((((((((((((((.(((.((((((((((((((((((((((((((.((((................................................................................)))).)))))))))))))))))))))))))).))).)))))))))))))))))))))))))..	tgtaagaaaaagtcaacggcg	ccgttgactttttctcacgcgtttgaccattcgtcttattcaaaaaatttacgtgattataatttattttgttatgagttgttttatcacttatagtactttaagtgtggtttatatcttatacatttgcataaaatttttgaataagacgaatggtcaaacatgtaagaaaaagtcaacggcg	[t160682] chr4-30874823-30874843|1;[t381326] chr4-30874821-30874841|14;[t265404] chr4-30874820-30874840|1;[t284322] chr4-30874819-30874839|2;
nov	novelMiR_1243	3.45	chr6	-	27781071-27781218	41	27781081-27781101	agtcattctagcatttcccacattcatattgatgttaatgaatctagacagatagatacatattgatgttaatgaatctagacatatgtatctatctgtttagatttattaacatcaatataaatgtggaaaatgctagaatgactta	((((((((((((((((.(((((((.((((((((((((((((((((((((((((((((((((((.(((........))).....)))))))))))))))))))))))))))))))))))))).))))))).))))))))))))))))..	atataaatgtggaaaatgcta	gcatttcccacattcatattgatgttaatgaatctagacagatagatacatattgatgttaatgaatctagacatatgtatctatctgtttagatttattaacatcaatataaatgtggaaaatgcta	[t112698] chr6-27781082-27781101|4;[t112699] chr6-27781081-27781101|37;
nov	novelMiR_1353	3.44	chr9	-	4584914-4585117	18	4584924-4584944	atagatgacgccgttgactttttctcacatgtttgacccttcgtcttattcaaaaaaattacgtaattaaaatttattttggtatgagttgttttatcattcatagtattttaagtgtgatttatatcttatacatttgcataaaatttttgaataagacgaatggtcaaacatgtaagaaaaagtcaacggcgtcatctatta	(((((((((((((((((((((((((.((((((((((((.(((((((((((((((((..(((.((((......................................................................)))).)))..))))))))))))))))).)))))))))))).)))))))))))))))))))))))))..	tgtaagaaaaagtcaacggcg	ccgttgactttttctcacatgtttgacccttcgtcttattcaaaaaaattacgtaattaaaatttattttggtatgagttgttttatcattcatagtattttaagtgtgatttatatcttatacatttgcataaaatttttgaataagacgaatggtcaaacatgtaagaaaaagtcaacggcg	[t160682] chr9-4584926-4584946|1;[t381326] chr9-4584924-4584944|14;[t265404] chr9-4584923-4584943|1;[t284322] chr9-4584922-4584942|2;
nov	novelMiR_1044	3.43	chr3	-	22047786-22047989	18	22047796-22047816	atagataacgccgttgactttttcttacatgtttgaccattcgtcttattcaaaaaatttacgtaattataatttgtttttttatgagttgttttatcacttatagtactttaagtgtgatttatatattatacatttgcataaaatttttgaataagacgaatggtcaaacatgtaagaaaaagtcaacggcgtcatctatta	((((((.(((((((((((((((((((((((((((((((((((((((((((((((((.((((.((((......................................................................)))).)))).))))))))))))))))))))))))))))))))))))))))))))))))).))))))..	tgtaagaaaaagtcaacggcg	ccgttgactttttcttacatgtttgaccattcgtcttattcaaaaaatttacgtaattataatttgtttttttatgagttgttttatcacttatagtactttaagtgtgatttatatattatacatttgcataaaatttttgaataagacgaatggtcaaacatgtaagaaaaagtcaacggcg	[t160682] chr3-22047798-22047818|1;[t381326] chr3-22047796-22047816|14;[t265404] chr3-22047795-22047815|1;[t284322] chr3-22047794-22047814|2;
nov	novelMiR_1329	3.43	chr8	-	18507327-18507436	41	18507337-18507357	agtcattctagtatttcccacattcatattgatgctaatgaatctagatagatatatatgtctagattcattagcatcaatataaatgtggaaaatgctagaatgactta	((((((((((((((((.(((((((.(((((((((((((((((((((((((........))))))))))))))))))))))))).))))))).))))))))))))))))..	atataaatgtggaaaatgcta	gtatttcccacattcatattgatgctaatgaatctagatagatatatatgtctagattcattagcatcaatataaatgtggaaaatgcta	[t112698] chr8-18507338-18507357|4;[t112699] chr8-18507337-18507357|37;
nov	novelMiR_1150	3.4	chr5	-	10798821-10799024	18	10798831-10798851	atagatgacgccgttgactttttctcacatgtttgacccttcgtcttattcaaaaaatttacgtaattataatttattttgttatgagttgttttatcatttatagtactttaagtgtgatttatatcttatacatttgcataaaatttttgaataagacgaatggtcaaacatgtaagaaaaagtcaacggcgtcgtctattg	(((((((((((((((((((((((((.((((((((((((.(((((((((((((((((.((((.((((......................................................................)))).)))).))))))))))))))))).)))))))))))).)))))))))))))))))))))))))..	tgtaagaaaaagtcaacggcg	ccgttgactttttctcacatgtttgacccttcgtcttattcaaaaaatttacgtaattataatttattttgttatgagttgttttatcatttatagtactttaagtgtgatttatatcttatacatttgcataaaatttttgaataagacgaatggtcaaacatgtaagaaaaagtcaacggcg	[t160682] chr5-10798833-10798853|1;[t381326] chr5-10798831-10798851|14;[t265404] chr5-10798830-10798850|1;[t284322] chr5-10798829-10798849|2;
nov	novelMiR_607	3.36	chr8	+	5835897-5836004	41	5835974-5835994	agtcattctagcattttccacatttatattgaagttaatgaatatagatagatatctatctatattcattaacttcaatataaatgtggaaaatgctagaatgattta	(((((((((((((((((((((((((((((((((((((((((((((((((((....)))))))))))))))))))))))))))))))))))))))))))))))))))..	atataaatgtggaaaatgcta	gcattttccacatttatattgaagttaatgaatatagatagatatctatctatattcattaacttcaatataaatgtggaaaatgcta	[t112698] chr8+5835974-5835993|4;[t112699] chr8+5835974-5835994|37;
nov	novelMiR_1328	3.34	chr8	-	18007117-18007220	11	18007127-18007147	atcggcctggccggtcagaccggcgttgagtgggcggtcagaccggcctcggctcggtcagaccgaatacgactccgtcggctctgtatcggccatcccgagca	.((((..((((((((((((((((((..((((.(.(((((.(((((((....)).))))).)))))....).)))))))))).)))).))))))))..))))...	tccgtcggctctgtatcggcc	ccggtcagaccggcgttgagtgggcggtcagaccggcctcggctcggtcagaccgaatacgactccgtcggctctgtatcggcc	[t415743] chr8-18007392-18007411|1;[t162653] chr8-18007306-18007325|1;[t141956] chr8-18007304-18007324|1;[t22143] chr8-18007304-18007323|1;[t340093] chr8-18007285-18007305|1;[t278796] chr8-18007224-18007244|1;[t198464] chr8-18007129-18007148|1;[t198465] chr8-18007127-18007148|1;[t325813] chr8-18007127-18007147|9;[t270429] chr8-18007122-18007144|1;[t323197] chr8-18007081-18007102|1;[t173572] chr8-…
nov	novelMiR_673	3.33	chr9	+	8582194-8582303	41	8582273-8582293	agtcattctagcattttccacattcatattgatgttaataaatctagataaatatatatgtctagattcattaacatcaatataaatgtggaaaatgctagaatgactta	((((((((((((((((((((((((.((((((((((((((.((((((((((........)))))))))).)))))))))))))).))))))))))))))))))))))))..	atataaatgtggaaaatgcta	gcattttccacattcatattgatgttaataaatctagataaatatatatgtctagattcattaacatcaatataaatgtggaaaatgcta	[t112698] chr9+8582273-8582292|4;[t112699] chr9+8582273-8582293|37;
nov	novelMiR_1135	3.32	chr5	-	913431-913634	18	913441-913461	atagatgatgccgttgactttttctcacatgtttgacccttcgtcttattcaaaaaatttacataataataatttatttcgttatgagttgttttatcattcatagtagtttaagtgtgatttatatcttatacatttgcataaaatttttgaatgagacgaatggtcaaacatgtaagaaaaagtcaacggcgtcatctatta	(((((((((((((((((((((((((.((((((((((((.(((((((((((((((((.((((................................................................................)))).))))))))))))))))).)))))))))))).)))))))))))))))))))))))))..	tgtaagaaaaagtcaacggcg	ccgttgactttttctcacatgtttgacccttcgtcttattcaaaaaatttacataataataatttatttcgttatgagttgttttatcattcatagtagtttaagtgtgatttatatcttatacatttgcataaaatttttgaatgagacgaatggtcaaacatgtaagaaaaagtcaacggcg	[t160682] chr5-913443-913463|1;[t381326] chr5-913441-913461|14;[t265404] chr5-913440-913460|1;[t284322] chr5-913439-913459|2;[t269795] chr5-913419-913441|1;
nov	novelMiR_798	3.31	chr10	-	7347752-7347872	27	7347762-7347782	ctattctgtgagacgaatctaatgatgtatattaatctataatttgctacagtgatgctacagtaatcatccgctaattatggattaatatacctcgttagattcgtctcgcaaaatagcc	(((((.(((((((((((((((((((.((((((((((((((((((.((....(((((((....)).)))))..)).)))))))))))))))))).))))))))))))))))))).)))))..	tacctcgttagattcgtctcg	agacgaatctaatgatgtatattaatctataatttgctacagtgatgctacagtaatcatccgctaattatggattaatatacctcgttagattcgtctcg	[t38526] chr10-7347767-7347786|1;[t113023] chr10-7347765-7347785|1;[t305381] chr10-7347764-7347784|2;[t305382] chr10-7347763-7347784|4;[t305383] chr10-7347762-7347784|2;[t108820] chr10-7347763-7347783|1;[t291606] chr10-7347762-7347782|15;[t291607] chr10-7347761-7347782|3;[t199656] chr10-7347759-7347779|1;[t240724] chr10-7347737-7347754|1;[t37804] chr10-7347691-7347712|1;
nov	novelMiR_221	3.3	chr12	+	21511820-21511933	31	21511903-21511923	gatctcgacctcgacatccatatcccactagaacttgctaccgttgccactatcttatggtagtgacattgatagcaagttcgagtgggatactgatgtcgaggttgagttccc	((.(((((((((((((((..(((((((((.((((((((((.((.((.(((((((....))))))).)).)).)))))))))).)))))))))..))))))))))))))).))..	agtgggatactgatgtcgagg	tcgacatccatatcccactagaacttgctaccgttgccactatcttatggtagtgacattgatagcaagttcgagtgggatactgatgtcgagg	[t401367] chr12+21511899-21511918|1;[t401368] chr12+21511899-21511919|1;[t401369] chr12+21511899-21511920|1;[t228843] chr12+21511902-21511922|1;[t103055] chr12+21511903-21511923|21;[t103056] chr12+21511903-21511924|1;[t375996] chr12+21511905-21511922|1;[t375998] chr12+21511905-21511923|1;[t375999] chr12+21511905-21511924|2;[t376006] chr12+21511905-21511925|3;[t257077] chr12+21511906-21511923|1;[t…
nov	novelMiR_780	3.27	chr1	-	40626257-40626460	18	40626267-40626287	atagatgacgccgttgactttttctcacatgtttgacccttcgtcttattcaaaaaatttacgtaattataatttattttgttatgagttgttttatcattcatagtactttaagtgtgatttatatcttatacatttgcataaaatttttgaataagacgaatggtcaaacatgtaagaaaaagtcaacggcgtcatctaata	.((((((((((((((((((((((((.((((((((((((.(((((((((((((((((.((((.((((......................................................................)))).)))).))))))))))))))))).)))))))))))).))))))))))))))))))))))))...	tgtaagaaaaagtcaacggcg	ccgttgactttttctcacatgtttgacccttcgtcttattcaaaaaatttacgtaattataatttattttgttatgagttgttttatcattcatagtactttaagtgtgatttatatcttatacatttgcataaaatttttgaataagacgaatggtcaaacatgtaagaaaaagtcaacggcg	[t160682] chr1-40626269-40626289|1;[t381326] chr1-40626267-40626287|14;[t265404] chr1-40626266-40626286|1;[t284322] chr1-40626265-40626285|2;
nov	novelMiR_1142	3.27	chr5	-	4755400-4755503	11	4755410-4755430	atcggcctggccggtcagaccggcgttgagtgggcggtcagaccgccatcggcttggtctgaccgaatacggctccgtcggctctgtatcggccatcccgagta	.((((..((((((((((((((((((..((((.(.(((((((((((((...)))..))))))))))....).)))))))))).)))).))))))))..))))...	tccgtcggctctgtatcggcc	ccggtcagaccggcgttgagtgggcggtcagaccgccatcggcttggtctgaccgaatacggctccgtcggctctgtatcggcc	[t62706] chr5-4755948-4755970|1;[t77431] chr5-4755898-4755919|1;[t162800] chr5-4755848-4755870|1;[t26894] chr5-4755847-4755868|1;[t26895] chr5-4755846-4755868|1;[t282859] chr5-4755842-4755863|2;[t40941] chr5-4755835-4755855|1;[t123889] chr5-4755834-4755854|1;[t369673] chr5-4755826-4755843|1;[t140303] chr5-4755777-4755799|1;[t14755] chr5-4755777-4755798|1;[t128966] chr5-4755732-4755754|1;[t346201]…
nov	novelMiR_457	3.26	chr5	+	19147957-19148057	11	19148027-19148047	catggggtggccggtcagaccggcctcggctcagtcagaccgccattggctcggtttgaccgactacggctccgtcggctctgtatcggccatcccgagca	..((((((((((((((((((((((.(((..((.(((((((((((...)))..)))))))).))...)))....))))).)))).)))))))))))))....	tccgtcggctctgtatcggcc	ccggtcagaccggcctcggctcagtcagaccgccattggctcggtttgaccgactacggctccgtcggctctgtatcggcc	[t198464] chr5+19148026-19148045|1;[t198465] chr5+19148026-19148047|1;[t325813] chr5+19148027-19148047|9;[t270429] chr5+19148030-19148052|1;
nov	novelMiR_884	3.26	chr11	-	24979585-24979788	18	24979595-24979615	atagatgacgccgttgactttttctcatatgtttgaccattcgtcttattcaaaaaatttacataattataatttgttttgttatgagttgttttatcacttatagtattttaagtgtgatttatatcttatacatttgcataaaatttttgaataagacgaatggtcaaacatgtaagaaaaagtcaacggcgtcatttacta	.((((((((((((((((((((((((.((((((((((((((((((((((((((((((.((((.............(((..(((.(((((.(((.(((.((((((........)))))))))...))).))))))))...))))))).)))))))))))))))))))))))))))))).))))))))))))))))))))))))...	tgtaagaaaaagtcaacggcg	ccgttgactttttctcatatgtttgaccattcgtcttattcaaaaaatttacataattataatttgttttgttatgagttgttttatcacttatagtattttaagtgtgatttatatcttatacatttgcataaaatttttgaataagacgaatggtcaaacatgtaagaaaaagtcaacggcg	[t160682] chr11-24979597-24979617|1;[t381326] chr11-24979595-24979615|14;[t265404] chr11-24979594-24979614|1;[t284322] chr11-24979593-24979613|2;
nov	novelMiR_740	3.22	chr1	-	19879869-19880089	32	19879879-19879899	gcagggacatatcgaacagccaaagttcgatagggttgcgtgaacagtgatgctacagtgctcgcagacacatatcgaactgccttagttcgatagggtattgtgaacagtgtgcaacagtgatttttctctttttttgatttttttaatcacctgtcgaactaccgcagttcgacaggtaccctatcgaactgtggttgttcgataggtaccttgtcgaa	((((((((.(((((((((((((.(((((((((((((................................................................................................................................................))))))))))))).))))))))))))).)).))))))....	actgtggttgttcgataggta	catatcgaacagccaaagttcgatagggttgcgtgaacagtgatgctacagtgctcgcagacacatatcgaactgccttagttcgatagggtattgtgaacagtgtgcaacagtgatttttctctttttttgatttttttaatcacctgtcgaactaccgcagttcgacaggtaccctatcgaactgtggttgttcgataggta	[t212889] chr1-19879879-19879901|1;[t22765] chr1-19879880-19879900|2;[t22766] chr1-19879879-19879900|3;[t64799] chr1-19879879-19879899|24;[t386312] chr1-19879879-19879897|1;[t386313] chr1-19879877-19879897|1;[t189980] chr1-19879848-19879865|1;[t281419] chr1-19879826-19879846|1;[t306023] chr1-19879799-19879819|1;
nov	novelMiR_1172	3.2	chr5	-	28181829-28182032	18	28181839-28181859	atagatgacgccgttgattttttcgtacatgtttgacaattcgtcttattcaaaaaatttacgtaattataatttattttgttatgagttgttttatcactcatagtactttaagtgtgatttatatcttatacatttgcataaaatttttaaataagacgaatggtcaaacatgtaagaaaaagtcaacggcgtcatctatta	((((((((((((((((((((((((.((((((((((((.((((((((((((.(((((.((((.((((......................................................................)))).)))).))))).)))))))))))).)))))))))))).))))))))))))))))))))))))..	tgtaagaaaaagtcaacggcg	ccgttgattttttcgtacatgtttgacaattcgtcttattcaaaaaatttacgtaattataatttattttgttatgagttgttttatcactcatagtactttaagtgtgatttatatcttatacatttgcataaaatttttaaataagacgaatggtcaaacatgtaagaaaaagtcaacggcg	[t160682] chr5-28181841-28181861|1;[t381326] chr5-28181839-28181859|14;[t265404] chr5-28181838-28181858|1;[t284322] chr5-28181837-28181857|2;
nov	novelMiR_1236	3.18	chr6	-	23489384-23489587	17	23489394-23489414	atagatgacgccgttgactttttctcacatatttgacccttcgtcttattcaaaaaatttacgtaattataatttattttgttatgagttgttttatcattcataatactttaagtgtgatttatatcttatacatttgcataaaatttttgaataagacgaataattaaatatgtaagaaaaagtcaacggcgtcatctatta	(((((((((((((((((((((((((.((((((((((...(((((((((((((((((.((((.((((......................................................................)))).)))).)))))))))))))))))...)))))))))).)))))))))))))))))))))))))..	tgtaagaaaaagtcaacggcg	ccgttgactttttctcacatatttgacccttcgtcttattcaaaaaatttacgtaattataatttattttgttatgagttgttttatcattcataatactttaagtgtgatttatatcttatacatttgcataaaatttttgaataagacgaataattaaatatgtaagaaaaagtcaacggcg	[t381326] chr6-23489394-23489414|14;[t265404] chr6-23489393-23489413|1;[t284322] chr6-23489392-23489412|2;
nov	novelMiR_706	3.16	chr1	-	3417932-3418135	18	3417942-3417962	atagatgacgccgttgactttttctaacatatttgaccatttgtcttattcaaaaattttatgcaaatgtataagatataaatcacacttaatgtactatgaatgataaaacaactcataacaaaataaattataattacgtaaaatttttgaataaaacgaatggtcaaacatgtaagaaaaagtcaacggcgtcatctatta	(((((((((((((((((((((((((.((((.(((((((((((((.((((((((((((((((((.((.((((............................................................)))).)).)))))))))))))))))).))))))))))))).)))).)))))))))))))))))))))))))..	tgtaagaaaaagtcaacggcg	ccgttgactttttctaacatatttgaccatttgtcttattcaaaaattttatgcaaatgtataagatataaatcacacttaatgtactatgaatgataaaacaactcataacaaaataaattataattacgtaaaatttttgaataaaacgaatggtcaaacatgtaagaaaaagtcaacggcg	[t160682] chr1-3417944-3417964|1;[t381326] chr1-3417942-3417962|14;[t265404] chr1-3417941-3417961|1;[t284322] chr1-3417940-3417960|2;[t13000] chr1-3417836-3417858|1;[t424012] chr1-3417832-3417854|5;[t405851] chr1-3417833-3417853|1;[t405852] chr1-3417831-3417853|3;[t347203] chr1-3417831-3417852|1;[t213113] chr1-3417830-3417851|1;[t23679] chr1-3417830-3417850|1;[t67413] chr1-3417832-3417849|1;[t367…
nov	novelMiR_944	3.16	chr2	-	7411826-7411928	11	7411836-7411856	atcggactggccggtcagaccggcgttgagtgggcggtcagaccccatcggctcggtctgaccgaatacagctccgtcggctctgtatcggccatcccgagca	.((((..((((((((((((((((((..((((.(.((((((((((..........))))))))))....).)))))))))).)))).))))))))..))))...	tccgtcggctctgtatcggcc	ccggtcagaccggcgttgagtgggcggtcagaccccatcggctcggtctgaccgaatacagctccgtcggctctgtatcggcc	[t198464] chr2-7411838-7411857|1;[t198465] chr2-7411836-7411857|1;[t325813] chr2-7411836-7411856|9;[t270429] chr2-7411831-7411853|1;[t323197] chr2-7411790-7411811|1;
nov	novelMiR_1307	3.15	chr8	-	5835895-5836002	41	5835905-5835925	aatcattctagcattttccacatttatattgaagttaatgaatatagatagatatctatctatattcattaacttcaatataaatgtggaaaatgctagaatgactta	..(((((((((((((((((((((((((((((((((((((((((((((((((....)))))))))))))))))))))))))))))))))))))))))))))))))....	atataaatgtggaaaatgcta	gcattttccacatttatattgaagttaatgaatatagatagatatctatctatattcattaacttcaatataaatgtggaaaatgcta	[t112698] chr8-5835906-5835925|4;[t112699] chr8-5835905-5835925|37;[t65020] chr8-5835878-5835899|1;[t53220] chr8-5835875-5835895|1;
nov	novelMiR_1046	3.14	chr3	-	24491820-24491933	41	24491830-24491850	agtcattctagcatttcccacatatatattgatgttaatgaatctagatagatatatatatatgtctagattcattaacatcaatataaatgtggaaaatgctagaatgactta	((((((((((((((((.((((((.((((((((((((((((((((((((((.(((....))).)))))))))))))))))))))))))).)))))).))))))))))))))))..	atataaatgtggaaaatgcta	gcatttcccacatatatattgatgttaatgaatctagatagatatatatatatgtctagattcattaacatcaatataaatgtggaaaatgcta	[t112698] chr3-24491831-24491850|4;[t112699] chr3-24491830-24491850|37;
nov	novelMiR_1121	3.14	chr4	-	29042284-29042404	24	29042294-29042314	ctattttgcaagatgaatctaacgaggtatattaatccatggttagcggataattactgtagcatcactgtagcaaatcatggattaatatacctcgttagattcgtctcgtaaaatagcc	(((((((((.((((((((((((((((((((((((((((((((((.((.......(((.((......)).))))).)))))))))))))))))))))))))))))))))).)))))))))..	tacctcgttagattcgtctcg	agatgaatctaacgaggtatattaatccatggttagcggataattactgtagcatcactgtagcaaatcatggattaatatacctcgttagattcgtctcg	[t38526] chr4-29042299-29042318|1;[t113023] chr4-29042297-29042317|1;[t305381] chr4-29042296-29042316|2;[t305382] chr4-29042295-29042316|4;[t305383] chr4-29042294-29042316|2;[t108820] chr4-29042295-29042315|1;[t291606] chr4-29042294-29042314|15;
nov	novelMiR_1356	3.14	chr9	-	6528327-6528472	41	6528337-6528357	agtcattctagaattttccacattcacattaatgttaatgaatctagatatatatatatatatatatatatatatatatatatatatatatatatgtctagattcattaacatcgatataaatgtggaaaatgctagaatgactta	(((((((((((.((((((((((((.(.((..(((((((((((((((((((((((((((((((((((((((....)))))))))))))))))))))))))))))))))))))))..)).).)))))))))))).)))))))))))..	atataaatgtggaaaatgcta	gaattttccacattcacattaatgttaatgaatctagatatatatatatatatatatatatatatatatatatatatatatatatgtctagattcattaacatcgatataaatgtggaaaatgcta	[t112698] chr9-6528338-6528357|4;[t112699] chr9-6528337-6528357|37;
nov	novelMiR_709	3.13	chr1	-	5614398-5614601	18	5614408-5614428	atagatgacaccattgactttttctcacatgtttgacccttcgtcttattcaaaaaatttatgtaattataatttattttgttatgagttgttttatcattcatagtactttaaatgtgatttatatcttacacatttgcataaaatttttgaataagacgaatggtcaaacatgtaagaaaaagtcaacggcgtcatttatta	(((((((((.((.((((((((((((.((((((((((((.(((((((((((((((((.((((((((........................................................................)))))))).))))))))))))))))).)))))))))))).)))))))))))).)).)))))))))..	tgtaagaaaaagtcaacggcg	ccattgactttttctcacatgtttgacccttcgtcttattcaaaaaatttatgtaattataatttattttgttatgagttgttttatcattcatagtactttaaatgtgatttatatcttacacatttgcataaaatttttgaataagacgaatggtcaaacatgtaagaaaaagtcaacggcg	[t160682] chr1-5614410-5614430|1;[t381326] chr1-5614408-5614428|14;[t265404] chr1-5614407-5614427|1;[t284322] chr1-5614406-5614426|2;[t12536] chr1-5614398-5614420|1;[t388880] chr1-5614380-5614400|1;
nov	novelMiR_764	3.13	chr1	-	30358729-30358849	27	30358739-30358759	ctattttgcgagacaaatctaacgaggtgtattaatccatgatttactacagtgatgctacattaatcatccgctaaccatggattaatatacctcgttagattcgtctcgcaaaatagcc	((((((((((((((.((((((((((((((((((((((((((.((.......(((((.........))))).....)).)))))))))))))))))))))))))).))))))))))))))..	tacctcgttagattcgtctcg	agacaaatctaacgaggtgtattaatccatgatttactacagtgatgctacattaatcatccgctaaccatggattaatatacctcgttagattcgtctcg	[t38526] chr1-30358744-30358763|1;[t113023] chr1-30358742-30358762|1;[t305381] chr1-30358741-30358761|2;[t305382] chr1-30358740-30358761|4;[t305383] chr1-30358739-30358761|2;[t108820] chr1-30358740-30358760|1;[t291606] chr1-30358739-30358759|15;[t291607] chr1-30358738-30358759|3;[t199656] chr1-30358736-30358756|1;
nov	novelMiR_1291	3.12	chr7	-	27872715-27872818	11	27872725-27872745	atcggcctggccggtcagaccggagttgagtgggcggtcagaccggcctcggctcggtctgatcgactacggctccgtcggctctgtatcggccatcccgagca	.((((..(((((((((((((((((((...((((.(((((((((((((....)).))))))))))).)))).)))))...)).)))).))))))))..))))...	tccgtcggctctgtatcggcc	ccggtcagaccggagttgagtgggcggtcagaccggcctcggctcggtctgatcgactacggctccgtcggctctgtatcggcc	[t198464] chr7-27872727-27872746|1;[t198465] chr7-27872725-27872746|1;[t325813] chr7-27872725-27872745|9;[t270429] chr7-27872720-27872742|1;[t189241] chr7-27872672-27872690|1;[t173572] chr7-27872637-27872655|1;[t19189] chr7-27872527-27872548|1;[t144883] chr7-27872511-27872533|1;[t391861] chr7-27872423-27872445|1;[t172471] chr7-27872418-27872440|2;[t200565] chr7-27872417-27872439|1;[t281284] chr7-…
nov	novelMiR_458	3.07	chr5	+	19755638-19755758	24	19755728-19755748	ctaatttgcaagacgaatctaacgaggtatattaatctatgatttgctacagtgatgctacagtaatcatccgttaatcatggattaatatacctcgttagattcgtctcgtaaattagcc	(((((((((.((((((((((((((((((((((((((((((((((.((....(((((((....)).)))))..)).)))))))))))))))))))))))))))))))))).)))))))))..	tacctcgttagattcgtctcg	agacgaatctaacgaggtatattaatctatgatttgctacagtgatgctacagtaatcatccgttaatcatggattaatatacctcgttagattcgtctcg	[t38526] chr5+19755724-19755743|1;[t113023] chr5+19755725-19755745|1;[t305381] chr5+19755726-19755746|2;[t305382] chr5+19755726-19755747|4;[t305383] chr5+19755726-19755748|2;[t108820] chr5+19755727-19755747|1;[t291606] chr5+19755728-19755748|15;
nov	novelMiR_775	3.07	chr1	-	38552133-38552245	11	38552143-38552163	tggacccttcgtggtcttgtaatagcctaagtttcttttgtgagccgtctcacattatccataagggctcacaaaagaaacttaggctattagaagaccacgaagggtccaaa	((((((((((((((((((.(((((((((((((((((((((((((((...................))))))))))))))))))))))))))).))))))))))))))))))..	taggctattagaagaccacga	gtggtcttgtaatagcctaagtttcttttgtgagccgtctcacattatccataagggctcacaaaagaaacttaggctattagaagaccacga	[t301567] chr1-38552143-38552163|11;
nov	novelMiR_436	3.06	chr5	+	6552745-6552853	18	6552823-6552843	atagatgacgccgttgactttttctcacatgtttgaccattcgtcttaaaatttttgaataagacaaatggtcaaacatgtaagaaaaagtcaacggcgtcatctatta	(((((((((((((((((((((((((.(((((((((((((((.((((((...........)))))).))))))))))))))).)))))))))))))))))))))))))..	tgtaagaaaaagtcaacggcg	ccgttgactttttctcacatgtttgaccattcgtcttaaaatttttgaataagacaaatggtcaaacatgtaagaaaaagtcaacggcg	[t160682] chr5+6552821-6552841|1;[t381326] chr5+6552823-6552843|14;[t265404] chr5+6552824-6552844|1;[t284322] chr5+6552825-6552845|2;
nov	novelMiR_843	3.05	chr11	-	4473973-4474082	41	4473983-4474003	agtcattctagcatttctcacatttatattgatgttaatgaatctagacatatatatttatctacattcattaacatcaatataaatgtggaaaatgctagaatgactta	((((((((((((((((..(((((((((((((((((((((((((.((((.(........).)))).)))))))))))))))))))))))))..))))))))))))))))..	atataaatgtggaaaatgcta	gcatttctcacatttatattgatgttaatgaatctagacatatatatttatctacattcattaacatcaatataaatgtggaaaatgcta	[t112698] chr11-4473984-4474003|4;[t112699] chr11-4473983-4474003|37;
nov	novelMiR_867	3.04	chr11	-	17083519-17083739	16	17083529-17083549	gtattttaatgtatgacgccgttgacttttcgaccaacgtttgaccattcgttttactcaaaatttttgtgtaaatatcaaaatatttatgtcatgcttaaagaatatttgatgacgaatcaagccacaataaaataaataataattacataaattttttgaataagacaaatggtcaaacgttgaacaaaaagtcaacggcgtcgtacatttaaatatgg	((((((.(((((((((((((((((((((((.(..(((((((((((((((.((((((.((((((..(((((((((.(((.....(((((((............................................)))))))))).)))))))))..)))))).)))))).)))))))))))))))..).))))))))))))))))))))))).))))))..	aaagtcaacggcgtcgtacat	gtatgacgccgttgacttttcgaccaacgtttgaccattcgttttactcaaaatttttgtgtaaatatcaaaatatttatgtcatgcttaaagaatatttgatgacgaatcaagccacaataaaataaataataattacataaattttttgaataagacaaatggtcaaacgttgaacaaaaagtcaacggcgtcgtacat	[t45172] chr11-17083531-17083553|1;[t5115] chr11-17083530-17083550|3;[t12537] chr11-17083530-17083549|4;[t12538] chr11-17083529-17083549|9;
nov	novelMiR_1253	3.02	chr7	-	5156041-5156148	42	5156051-5156071	agtcattttagcatttcccacattcatatcgatgttaatgaatctagatatatatctatctatattcattaacatcgatataaatgtggaaaatgctaaaatgactta	((((((((((((((((.(((((((.((((((((((((((((((.((((((......)))))).)))))))))))))))))).))))))).))))))))))))))))..	atataaatgtggaaaatgcta	gcatttcccacattcatatcgatgttaatgaatctagatatatatctatctatattcattaacatcgatataaatgtggaaaatgcta	[t112698] chr7-5156052-5156071|4;[t112699] chr7-5156051-5156071|37;[t112700] chr7-5156050-5156071|1;
nov	novelMiR_1305	3	chr8	-	4624768-4624877	27	4624778-4624798	ctattttgtgagacgaatctaacgagttatattaatccatgatttgctacagtaatcatccgctaatcatagattaatatacctcgttagattcgtctcgcaaaatagcc	((((((((((((((((((((((((((.((((((((((.((((((.((..............)).)))))).)))))))))).))))))))))))))))))))))))))..	tacctcgttagattcgtctcg	agacgaatctaacgagttatattaatccatgatttgctacagtaatcatccgctaatcatagattaatatacctcgttagattcgtctcg	[t269112] chr8-4624901-4624923|1;[t310327] chr8-4624902-4624922|2;[t195838] chr8-4624862-4624882|1;[t38526] chr8-4624783-4624802|1;[t113023] chr8-4624781-4624801|1;[t305381] chr8-4624780-4624800|2;[t305382] chr8-4624779-4624800|4;[t305383] chr8-4624778-4624800|2;[t108820] chr8-4624779-4624799|1;[t291606] chr8-4624778-4624798|15;[t291607] chr8-4624777-4624798|3;[t199656] chr8-4624775-4624795|1;[t2…
nov	novelMiR_1255	2.99	chr7	-	5517438-5517591	12	5517448-5517470	gtttttcctattcctacgttttctcaatcctgcgattcaaaggggctcggtttgtaggattttcaaaacgtaggaatactataggaatgcatgtgcaaaactaagggcccctttgaatcacagggtagaaaaaacggaggaataggaaaaacac	(((((((((((((((.((((((.((.((((((.(((((((((((((((........................................................))))))))))))))).)))))).)).)))))).)))))))))))))))..	agggtagaaaaaacggaggaata	ttcctacgttttctcaatcctgcgattcaaaggggctcggtttgtaggattttcaaaacgtaggaatactataggaatgcatgtgcaaaactaagggcccctttgaatcacagggtagaaaaaacggaggaata	[t155673] chr7-5517449-5517471|1;[t97178] chr7-5517448-5517470|6;[t260225] chr7-5517448-5517469|2;[t261288] chr7-5517446-5517468|2;[t266575] chr7-5517445-5517467|5;[t66154] chr7-5517446-5517465|1;[t66155] chr7-5517443-5517465|1;[t403974] chr7-5517414-5517433|1;[t403975] chr7-5517412-5517433|1;[t154234] chr7-5517333-5517355|2;[t247433] chr7-5517332-5517353|1;[t1135] chr7-5517331-5517351|2;[t1136] …
nov	novelMiR_310	2.98	chr3	+	13598411-13598531	27	13598501-13598521	ctattttgcgagacgaatttaacgaggtatagtaatccacggttggcggatgtttactgtagcatcactgtagcaaatcatggattaatatacctcgttagattcgtctcgcaaaatagcc	(((((((((((((((((((((((((((((((.(((((((.((((.((.((((((......))))))......)).)))).))))))).)))))))))))))))))))))))))))))))..	tacctcgttagattcgtctcg	agacgaatttaacgaggtatagtaatccacggttggcggatgtttactgtagcatcactgtagcaaatcatggattaatatacctcgttagattcgtctcg	[t195837] chr3+13598406-13598426|1;[t38526] chr3+13598497-13598516|1;[t113023] chr3+13598498-13598518|1;[t305381] chr3+13598499-13598519|2;[t305382] chr3+13598499-13598520|4;[t305383] chr3+13598499-13598521|2;[t108820] chr3+13598500-13598520|1;[t291606] chr3+13598501-13598521|15;[t291607] chr3+13598501-13598522|3;[t199656] chr3+13598504-13598524|1;[t235848] chr3+13598585-13598603|1;[t136856] chr3…
nov	novelMiR_236	2.94	chr2	+	1442191-1442311	27	1442281-1442301	ctattttgcgagatgaatctaatgatgtatattaatccatgattagcggctgattactgtagcatcactgtatcaaatcatggattaatatacctcgttagattcgtctcgcaaaatagcc	(((((((((((((((((((((((((.((((((((((((((((((.((((.((((.........))))))))....)))))))))))))))))).)))))))))))))))))))))))))..	tacctcgttagattcgtctcg	agatgaatctaatgatgtatattaatccatgattagcggctgattactgtagcatcactgtatcaaatcatggattaatatacctcgttagattcgtctcg	[t269111] chr2+1442145-1442167|1;[t281231] chr2+1442149-1442171|2;[t38526] chr2+1442277-1442296|1;[t113023] chr2+1442278-1442298|1;[t305381] chr2+1442279-1442299|2;[t305382] chr2+1442279-1442300|4;[t305383] chr2+1442279-1442301|2;[t108820] chr2+1442280-1442300|1;[t291606] chr2+1442281-1442301|15;[t291607] chr2+1442281-1442302|3;[t199656] chr2+1442284-1442304|1;[t240724] chr2+1442309-1442326|1;[t3…
nov	novelMiR_984	2.94	chr2	-	27043804-27043913	24	27043814-27043834	ctattttacgagacgaatctaatgatgtatattaatccacgattagcggctgattactgtagcaaatcatggattaatatacctcgttagattcgtctcgtagaatagcg	(((((((((((((((((((((((((.(((((((((((((.((((.((.((........)).)).)))).))))))))))))).)))))))))))))))))))))))))..	tacctcgttagattcgtctcg	agacgaatctaatgatgtatattaatccacgattagcggctgattactgtagcaaatcatggattaatatacctcgttagattcgtctcg	[t38526] chr2-27043819-27043838|1;[t113023] chr2-27043817-27043837|1;[t305381] chr2-27043816-27043836|2;[t305382] chr2-27043815-27043836|4;[t305383] chr2-27043814-27043836|2;[t108820] chr2-27043815-27043835|1;[t291606] chr2-27043814-27043834|15;[t282272] chr2-27043734-27043756|1;[t82020] chr2-27043732-27043751|1;
nov	novelMiR_1119	2.94	chr4	-	27823508-27823724	10	27823518-27823538	agtcattttagcatttcccacattcatattgatgcatgtcttagattcattagcatcaatatgaatgtgaaaaatgtatatatgtcttagattcattagcatcaatatgaatgtggggaatgctagaatgatttacattgtgtaatgaatctaagacatatatatgtcttggattcattagcatcgatacgaatgtgggaaatgctagaatgattta	(((((((((((((((((((((((((.(((((((((..((((.(((.........................................................................................................................))).))))......))))))))).)))))))))))))))))))))))))..	atacgaatgtgggaaatgcta	gcatttcccacattcatattgatgcatgtcttagattcattagcatcaatatgaatgtgaaaaatgtatatatgtcttagattcattagcatcaatatgaatgtggggaatgctagaatgatttacattgtgtaatgaatctaagacatatatatgtcttggattcattagcatcgatacgaatgtgggaaatgcta	[t108942] chr4-27823520-27823538|1;[t108943] chr4-27823518-27823538|8;[t108944] chr4-27823516-27823538|1;[t136886] chr4-27823491-27823512|1;
nov	novelMiR_1250	2.94	chr7	-	1830190-1830310	30	1830200-1830220	ctattttgcgagacgaatctaatgatgtatattaatccatgattagcgactgattactgtagcatcactgtagcaaatcatggattattatacctcgttagattcgtctcacaaaatagcc	((((((((.((((((((((((((((.(((((.((((((((((((.((.((((((.........))))..)).)).)))))))))))).))))).)))))))))))))))).))))))))..	tacctcgttagattcgtctca	agacgaatctaatgatgtatattaatccatgattagcgactgattactgtagcatcactgtagcaaatcatggattattatacctcgttagattcgtctca	[t184158] chr7-1830354-1830376|2;[t195837] chr7-1830295-1830315|1;[t410711] chr7-1830284-1830305|1;[t305381] chr7-1830202-1830222|2;[t305382] chr7-1830201-1830222|4;[t108820] chr7-1830201-1830221|1;[t291605] chr7-1830200-1830220|23;[t193638] chr7-1830170-1830190|1;[t325999] chr7-1830124-1830145|1;[t282272] chr7-1830120-1830142|1;[t82020] chr7-1830118-1830137|1;[t27815] chr7-1830113-1830134|1;[t81…
nov	novelMiR_1087	2.93	chr4	-	15206120-15206229	41	15206130-15206150	agtcattctaacatttcccacattcatattggtgctaatgaatctagatagatatgtatgtctagattcattagcaccaatataaatgtggaaaatgctagaatgacttt	((((((((((.(((((.(((((((.(((((((((((((((((((((((((........))))))))))))))))))))))))).))))))).))))).))))))))))..	atataaatgtggaaaatgcta	acatttcccacattcatattggtgctaatgaatctagatagatatgtatgtctagattcattagcaccaatataaatgtggaaaatgcta	[t112698] chr4-15206131-15206150|4;[t112699] chr4-15206130-15206150|37;[t127387] chr4-15206115-15206135|1;
nov	novelMiR_1254	2.93	chr7	-	5472434-5472554	27	5472444-5472464	ctaatttgcgggacgaatctaacgagtatattaaatccatgatttactacagtgatgctacagtaattatccgctaattatggattaatatacctcgttagattcgtctcgcaaattagcc	((((((((((((((((((((((((((((((((((.(((((((((.......(((((((....)).))))).....))))))))))))))))).))))))))))))))))))))))))))..	tacctcgttagattcgtctcg	ggacgaatctaacgagtatattaaatccatgatttactacagtgatgctacagtaattatccgctaattatggattaatatacctcgttagattcgtctcg	[t38526] chr7-5472449-5472468|1;[t113023] chr7-5472447-5472467|1;[t305381] chr7-5472446-5472466|2;[t305382] chr7-5472445-5472466|4;[t305383] chr7-5472444-5472466|2;[t108820] chr7-5472445-5472465|1;[t291606] chr7-5472444-5472464|15;[t291607] chr7-5472443-5472464|3;[t199656] chr7-5472441-5472461|1;[t13574] chr7-5472365-5472385|1;[t82028] chr7-5472363-5472381|1;
nov	novelMiR_12	2.92	chr1	+	7868194-7868345	9	7868204-7868226	ttaggcgtggcaaactgtggcaaagtgtggcttgcaaccaaacacacccttagtaatatgaaaaaaataaattgctaaattttggtaatgtagggtaggggtatattttggtggtagtaggctgtgttcgttagagagggttgcgaacctat	.........((...((.((((..((..((((((((.((((((...(((((((.(.......................................).)))))))....))))))....))))))))..)).)))).))...))...........	caaactgtggcaaagtgtggctt	caaactgtggcaaagtgtggcttgcaaccaaacacacccttagtaatatgaaaaaaataaattgctaaattttggtaatgtagggtaggggtatattttggtggtagtaggctgtgttcgttagagagggtt	[t138754] chr1+7868017-7868039|1;[t146702] chr1+7868150-7868172|1;[t46378] chr1+7868151-7868171|1;[t46379] chr1+7868151-7868172|2;[t372344] chr1+7868201-7868221|1;[t139343] chr1+7868204-7868225|3;[t139344] chr1+7868204-7868226|5;[t8898] chr1+7868205-7868226|1;[t205676] chr1+7868315-7868334|1;[t183650] chr1+7868356-7868373|2;
nov	novelMiR_439	2.92	chr5	+	9724632-9724741	41	9724711-9724731	agtcattctagtatttcttacatttatattgatgttaatgaatctagttagatatatatgtctagattcattaacatcaatataaatgtggaaaatgctagaatgactta	((((((((((((((((..(((((((((((((((((((((((((((((.((........)).)))))))))))))))))))))))))))))..))))))))))))))))..	atataaatgtggaaaatgcta	gtatttcttacatttatattgatgttaatgaatctagttagatatatatgtctagattcattaacatcaatataaatgtggaaaatgcta	[t112698] chr5+9724711-9724730|4;[t112699] chr5+9724711-9724731|37;
nov	novelMiR_646	2.92	chr8	+	20126154-20126308	11	20126278-20126298	agtcattctagcatttcccacattcgtattgatgttaatgaatctagatagatacattctagcatttcccacattcgtattgatgttaatgagtctagatatttatctagactcattaacatcaatacgaatgtgggaaatgctagaatgactta	(((((((((((((((((((((((((((((((((((((((((.((((((((((((...(((((.((((...(((((......)))))....))))))))))))))))))))).)))))))))))))))))))))))))))))))))))))))))..	atacgaatgtgggaaatgcta	gcatttcccacattcgtattgatgttaatgaatctagatagatacattctagcatttcccacattcgtattgatgttaatgagtctagatatttatctagactcattaacatcaatacgaatgtgggaaatgcta	[t37666] chr8+20126277-20126297|1;[t108942] chr8+20126278-20126296|1;[t108943] chr8+20126278-20126298|8;[t108944] chr8+20126278-20126300|1;
nov	novelMiR_1133	2.91	chr4	-	33302528-33302731	16	33302538-33302558	atagatgacgctgttgactttttctcatatgtttgaccattcatcttatttaaaaattttacataattataatttattttgttacgagttgttttatcactcatagtactttaagtgtgatttatatcttatatatttgcataaattttttgaataagacgaatgatcaaacatgtaagaaaaagtcaacggcgttatctgtta	(((((((((((((((((((((((((.((((((((((.(((((.(((((((((((((.((((..(((.(((((..(((...((((((..(.((.((((.....)))).))...)..))))))..)))..)))))...)))..)))).))))))))))))).))))).)))))))))).)))))))))))))))))))))))))..	tgtaagaaaaagtcaacggcg	ctgttgactttttctcatatgtttgaccattcatcttatttaaaaattttacataattataatttattttgttacgagttgttttatcactcatagtactttaagtgtgatttatatcttatatatttgcataaattttttgaataagacgaatgatcaaacatgtaagaaaaagtcaacggcg	[t106366] chr4-33302557-33302578|1;[t160682] chr4-33302540-33302560|1;[t381326] chr4-33302538-33302558|14;[t265404] chr4-33302537-33302557|1;
nov	novelMiR_577	2.9	chr7	+	17520933-17521042	27	17521012-17521032	ctattgtgcgagatgaatctaacgagatatattaatccatgatttgctacagtgatcatccgctaatcatggattaatatacctcgttagattcgtctcgcaaaataggc	(((((.((((((((((((((((((((.(((((((((((((((((.((..............)).))))))))))))))))).)))))))))))))))))))).)))))..	tacctcgttagattcgtctcg	agatgaatctaacgagatatattaatccatgatttgctacagtgatcatccgctaatcatggattaatatacctcgttagattcgtctcg	[t38526] chr7+17521008-17521027|1;[t113023] chr7+17521009-17521029|1;[t305381] chr7+17521010-17521030|2;[t305382] chr7+17521010-17521031|4;[t305383] chr7+17521010-17521032|2;[t108820] chr7+17521011-17521031|1;[t291606] chr7+17521012-17521032|15;[t291607] chr7+17521012-17521033|3;[t199656] chr7+17521015-17521035|1;[t302298] chr7+17521043-17521063|2;[t97050] chr7+17521044-17521064|1;
nov	novelMiR_496	2.88	chr6	+	4683547-4683744	21	4683712-4683734	aaattgtagccctcgacgcgacctacaactttgtagttgaaaagtttttgaattaaaaatgtttagggtcctaaaatattgttgcatgtttatagattttgaaattttaattttaaaattacattttgggacaaaaactgacttaaaataaaaaaattcaacacaaagttgtagatcgcgtcgagggctacaagtttg	((.((((((((((((((((((.((((((((((((.((((((...((((((..((((....((((...((((((((((.............................................))))))))))..))))....))))..))))))..)))))))))))))))))).)))))))))))))))))).))..	aagttgtagatcgcgtcgagggc	cctcgacgcgacctacaactttgtagttgaaaagtttttgaattaaaaatgtttagggtcctaaaatattgttgcatgtttatagattttgaaattttaattttaaaattacattttgggacaaaaactgacttaaaataaaaaaattcaacacaaagttgtagatcgcgtcgagggc	[t45701] chr6+4683709-4683730|1;[t139996] chr6+4683710-4683730|1;[t139997] chr6+4683710-4683731|1;[t12955] chr6+4683711-4683731|1;[t36606] chr6+4683712-4683734|6;[t104563] chr6+4683713-4683734|1;[t278766] chr6+4683714-4683732|1;[t278767] chr6+4683714-4683734|3;[t417449] chr6+4683715-4683735|2;[t417450] chr6+4683715-4683736|1;[t382065] chr6+4683716-4683735|1;[t382066] chr6+4683716-4683736|1;[t2671…
nov	novelMiR_468	2.87	chr5	+	24127203-24127312	11	24127282-24127302	agttattctagcatttttcacgttcatattgatgttaatgaatctagatagatgtatatgtctagattcattaacatcaatacgaatgtgggaaatgctagaatgactta	((((((((((((((((..(((((((.((((((((((((((((((((((((........)))))))))))))))))))))))).)))))))..))))))))))))))))..	atacgaatgtgggaaatgcta	gcatttttcacgttcatattgatgttaatgaatctagatagatgtatatgtctagattcattaacatcaatacgaatgtgggaaatgcta	[t37666] chr5+24127281-24127301|1;[t108942] chr5+24127282-24127300|1;[t108943] chr5+24127282-24127302|8;[t108944] chr5+24127282-24127304|1;
nov	novelMiR_602	2.87	chr8	+	655473-655582	41	655552-655572	agtcattttagtatttctcacatttatattgatgctaatgaatctagacatatatatctatatagattcattagcatcaatataaatgtggaaaatgctagaatgactta	((((((((((((((((..((((((((((((((((((((((((((((...(((......))).))))))))))))))))))))))))))))..))))))))))))))))..	atataaatgtggaaaatgcta	gtatttctcacatttatattgatgctaatgaatctagacatatatatctatatagattcattagcatcaatataaatgtggaaaatgcta	[t408993] chr8+655501-655521|1;[t112698] chr8+655552-655571|4;[t112699] chr8+655552-655572|37;[t290721] chr8+655581-655603|1;
nov	novelMiR_787	2.87	chr10	-	3413451-3413545	92	3413461-3413482	actccctccgtcccaaaataaaaaaaaactaggataggatggaggttatgtcccatccaatcctaggtttgtttattttgggacggagggagtaa	((((((((((((((((((((((......(((((((.((((((.((.....)))))))).))))))).....))))))))))))))))))))))..	taggtttgtttattttgggacg	tcccaaaataaaaaaaaactaggataggatggaggttatgtcccatccaatcctaggtttgtttattttgggacg	[t196010] chr10-3413462-3413483|5;[t196011] chr10-3413461-3413483|4;[t303101] chr10-3413461-3413482|74;[t303102] chr10-3413460-3413482|7;[t99663] chr10-3413460-3413481|1;[t264886] chr10-3413460-3413480|1;[t264887] chr10-3413458-3413480|6;[t428200] chr10-3413458-3413478|2;[t419698] chr10-3413458-3413477|1;[t388424] chr10-3413456-3413476|1;
nov	novelMiR_604	2.86	chr8	+	3967401-3967510	41	3967480-3967500	agtcattctagcatttcccacattcatattgatgttaatgaatctagacatatatatctatttagattcattaacatccatataaatgtggaaaatgctagaatgactta	((((((((((((((((.(((((((.((((.((((((((((((((((((............)))))))))))))))))).)))).))))))).))))))))))))))))..	atataaatgtggaaaatgcta	gcatttcccacattcatattgatgttaatgaatctagacatatatatctatttagattcattaacatccatataaatgtggaaaatgcta	[t112698] chr8+3967480-3967499|4;[t112699] chr8+3967480-3967500|37;[t59351] chr8+3967520-3967542|1;
nov	novelMiR_347	2.85	chr3	+	27053733-27053842	41	27053812-27053832	agtcattttagcattttccacatttatgttaatgttaattaatctagatagatatgtatgtctagattcattaacaccaatataaatgtggaaaatgctagaatgactta	((((((((((((((((((((((((((((((..(((((((.((((((((((........)))))))))).)))))))..))))))))))))))))))))))))))))))..	atataaatgtggaaaatgcta	gcattttccacatttatgttaatgttaattaatctagatagatatgtatgtctagattcattaacaccaatataaatgtggaaaatgcta	[t112698] chr3+27053812-27053831|4;[t112699] chr3+27053812-27053832|37;[t53225] chr3+27053842-27053860|1;
nov	novelMiR_989	2.85	chr2	-	27793338-27793461	11	27793348-27793368	atcggcctggccggtcagaccggcgttgagtgggcggtcagaccgacctcggctcggtcagaccaccatcgcctcagtctgaccgaatacggctccgtcggctctgtatcggccaccccgagca	.((((..((((((((((((((((((..((((.(.(((((((((.((....(((..(((......)))...))))).)))))))))....).)))))))))).)))).))))))))..))))...	tccgtcggctctgtatcggcc	ccggtcagaccggcgttgagtgggcggtcagaccgacctcggctcggtcagaccaccatcgcctcagtctgaccgaatacggctccgtcggctctgtatcggcc	[t278799] chr2-27793464-27793485|2;[t417650] chr2-27793464-27793484|1;[t382692] chr2-27793463-27793483|3;[t198464] chr2-27793350-27793369|1;[t198465] chr2-27793348-27793369|1;[t325813] chr2-27793348-27793368|9;
nov	novelMiR_793	2.84	chr10	-	5572625-5572842	32	5572635-5572655	taggcagggacatatcgaacagcccaagttcgatagggtcacatgaacagcgcgccacagtggtgctacagtgctcgcaggcacatgtcgaactgcctaagtttgatagggtattgtgaacagtgtgctacagtgatttttctcttttttaatttttttaatcacctgtcggcaggtaccctatcgaactgtggttgttcgataggtaccggtgctaa	..((((((.((.((((((((((((..(((((((((((((.((.....................................................................................................................................)))))))))))))))..)))))))))))).)).))..))))..	actgtggttgttcgataggta	catatcgaacagcccaagttcgatagggtcacatgaacagcgcgccacagtggtgctacagtgctcgcaggcacatgtcgaactgcctaagtttgatagggtattgtgaacagtgtgctacagtgatttttctcttttttaatttttttaatcacctgtcggcaggtaccctatcgaactgtggttgttcgataggta	[t212889] chr10-5572635-5572657|1;[t22765] chr10-5572636-5572656|2;[t22766] chr10-5572635-5572656|3;[t64799] chr10-5572635-5572655|24;[t386312] chr10-5572635-5572653|1;[t386313] chr10-5572633-5572653|1;[t306023] chr10-5572580-5572600|1;
nov	novelMiR_569	2.83	chr7	+	13308572-13308692	27	13308662-13308682	ctattttgtgagatgaatctaacgaggtatattaatccataatttgctacagtgatgctacagtaatcatccgctaatcatagattaatatacctcgttagattcgtctcgcaaaatagcc	(((((((((((((((((((((((((((((((((((((.((.(((.((....(((((((....)).)))))..)).))).)).)))))))))))))))))))))))))))))))))))))..	tacctcgttagattcgtctcg	agatgaatctaacgaggtatattaatccataatttgctacagtgatgctacagtaatcatccgctaatcatagattaatatacctcgttagattcgtctcg	[t184158] chr7+13308506-13308528|2;[t269112] chr7+13308526-13308548|1;[t310327] chr7+13308527-13308547|2;[t38526] chr7+13308658-13308677|1;[t113023] chr7+13308659-13308679|1;[t305381] chr7+13308660-13308680|2;[t305382] chr7+13308660-13308681|4;[t305383] chr7+13308660-13308682|2;[t108820] chr7+13308661-13308681|1;[t291606] chr7+13308662-13308682|15;[t291607] chr7+13308662-13308683|3;[t199656] chr7…
nov	novelMiR_419	2.81	chr4	+	31345383-31345503	27	31345473-31345493	ctattttgcgagacgaatctaatgatatatattaatccatgataagcgactgattactgtagcattactgtagcaaatcatggattaatatacctcgttagattcgtctcgcaaaatagcc	(((((((((((((((((((((((((..((((((((((((((((..((.((...................)).))..))))))))))))))))..)))))))))))))))))))))))))..	tacctcgttagattcgtctcg	agacgaatctaatgatatatattaatccatgataagcgactgattactgtagcattactgtagcaaatcatggattaatatacctcgttagattcgtctcg	[t184158] chr4+31345317-31345339|2;[t269111] chr4+31345337-31345359|1;[t281231] chr4+31345341-31345363|2;[t38526] chr4+31345469-31345488|1;[t113023] chr4+31345470-31345490|1;[t305381] chr4+31345471-31345491|2;[t305382] chr4+31345471-31345492|4;[t305383] chr4+31345471-31345493|2;[t108820] chr4+31345472-31345492|1;[t291606] chr4+31345473-31345493|15;[t291607] chr4+31345473-31345494|3;[t199656] chr4…
nov	novelMiR_1182	2.81	chr6	-	2815455-2815564	41	2815465-2815485	agtcattctagcatttcccacattcatattggtgttaatgaatctagacatatatatttatctagattcattaacatcaatataaatgtggaaaatgctagaatggctta	((((((((((((((((.(((((((.(((((((((((((((((((((((.(........).))))))))))))))))))))))).))))))).))))))))))))))))..	atataaatgtggaaaatgcta	gcatttcccacattcatattggtgttaatgaatctagacatatatatttatctagattcattaacatcaatataaatgtggaaaatgcta	[t112698] chr6-2815466-2815485|4;[t112699] chr6-2815465-2815485|37;[t374685] chr6-2815443-2815461|1;[t161697] chr6-2815432-2815454|1;[t304922] chr6-2815408-2815428|1;
nov	novelMiR_1372	2.81	chr9	-	20027152-20027261	42	20027162-20027182	agtcattctagtattttctatattcatattgatgttaatgaatctagataaatatatatgtctagattcaataacaacaatataaatgtggaaaatgctaaaatgactta	(((((((.((((((((((((((((.((((((.(((((.((((((((((((........)))))))))))).))))).)))))).)))))))))))))))).)))))))..	atataaatgtggaaaatgcta	gtattttctatattcatattgatgttaatgaatctagataaatatatatgtctagattcaataacaacaatataaatgtggaaaatgcta	[t112698] chr9-20027163-20027182|4;[t112699] chr9-20027162-20027182|37;[t112700] chr9-20027161-20027182|1;
nov	novelMiR_42	2.78	chr1	+	21108607-21108719	41	21108689-21108709	agtcattctagcatttctcatatttatattgatgttaatgaatctagacaacatatatatctatctagattcattaacattaatataaatgtggaaaatgctagaatgactta	((((((((((((((((..((((((((((((((((((((((((((((((...............))))))))))))))))))))))))))))))..))))))))))))))))..	atataaatgtggaaaatgcta	gcatttctcatatttatattgatgttaatgaatctagacaacatatatatctatctagattcattaacattaatataaatgtggaaaatgcta	[t112698] chr1+21108689-21108708|4;[t112699] chr1+21108689-21108709|37;
nov	novelMiR_286	2.78	chr2	+	33830570-33830769	21	33830737-33830759	atttgtagccctcgacacgacctacaactttgtagttgaaaagtttttgaattaaaactgtttagggtcccaaaatattgttgcatgtttatagattttgatattttaattttaaaattacattttgggacaaaaaaatgacttaaaataaaaaaaaatcaactacaaagttgtagatcgcgtcgagggctacaaatttg	((((((((((((((((.(((.((((((((((((((((((.......................................................................................................................)))))))))))))))))).))).))))))))))))))))...	aagttgtagatcgcgtcgagggc	cctcgacacgacctacaactttgtagttgaaaagtttttgaattaaaactgtttagggtcccaaaatattgttgcatgtttatagattttgatattttaattttaaaattacattttgggacaaaaaaatgacttaaaataaaaaaaaatcaactacaaagttgtagatcgcgtcgagggc	[t289084] chr2+33830733-33830754|1;[t45701] chr2+33830734-33830755|1;[t139996] chr2+33830735-33830755|1;[t139997] chr2+33830735-33830756|1;[t12955] chr2+33830736-33830756|1;[t36606] chr2+33830737-33830759|6;[t104563] chr2+33830738-33830759|1;[t278766] chr2+33830739-33830757|1;[t278767] chr2+33830739-33830759|3;[t417449] chr2+33830740-33830760|2;[t417450] chr2+33830740-33830761|1;[t382065] chr2+33…
nov	novelMiR_382	2.78	chr4	+	9678876-9678996	27	9678966-9678986	ttattttgcgagacgaatctaatgatgtatattgatctatgattagcgactgtttactgtagcatcactgtagcaaatcatggattaatatacctcgttagattcgtctcgcaaaataaca	(((((((((((((((((((((((((.((((((((((((((((((.((.((((((......)))).....)).)).)))))))))))))))))).)))))))))))))))))))))))))..	tacctcgttagattcgtctcg	agacgaatctaatgatgtatattgatctatgattagcgactgtttactgtagcatcactgtagcaaatcatggattaatatacctcgttagattcgtctcg	[t310339] chr4+9678795-9678815|1;[t184158] chr4+9678810-9678832|2;[t394200] chr4+9678824-9678846|1;[t410711] chr4+9678881-9678902|1;[t38526] chr4+9678962-9678981|1;[t113023] chr4+9678963-9678983|1;[t305381] chr4+9678964-9678984|2;[t305382] chr4+9678964-9678985|4;[t305383] chr4+9678964-9678986|2;[t108820] chr4+9678965-9678985|1;[t291606] chr4+9678966-9678986|15;[t291607] chr4+9678966-9678987|3;[t1…
nov	novelMiR_291	2.77	chr3	+	2252057-2252177	27	2252147-2252167	ctattttgtgagacgaatctaatgatgtatattaatccataattagcggctgattactgtagcatcactgtagcaaatcatggattaatatacctcgttagattcgtctcgcaaaatagcc	(((((((((((((((((((((((((.((((((((((((((.(((.((.((((.......)))).........)).))).)))))))))))))).)))))))))))))))))))))))))..	tacctcgttagattcgtctcg	agacgaatctaatgatgtatattaatccataattagcggctgattactgtagcatcactgtagcaaatcatggattaatatacctcgttagattcgtctcg	[t195838] chr3+2252052-2252072|1;[t38526] chr3+2252143-2252162|1;[t113023] chr3+2252144-2252164|1;[t305381] chr3+2252145-2252165|2;[t305382] chr3+2252145-2252166|4;[t305383] chr3+2252145-2252167|2;[t108820] chr3+2252146-2252166|1;[t291606] chr3+2252147-2252167|15;[t291607] chr3+2252147-2252168|3;[t199656] chr3+2252150-2252170|1;
nov	novelMiR_578	2.77	chr7	+	19603533-19603653	30	19603623-19603643	ctattttgtgagacgaatctaatgatgtatattaatcaatgattaacggctgattactgtagcatcactgtagcaaatcatggattaatatacctcgttagattcgtctcacaaaatagcc	(((((((((((((((((((((((((.(((((((((((.((((((.((((.((((.........))))))))....)))))).))))))))))).)))))))))))))))))))))))))..	tacctcgttagattcgtctca	agacgaatctaatgatgtatattaatcaatgattaacggctgattactgtagcatcactgtagcaaatcatggattaatatacctcgttagattcgtctca	[t184158] chr7+19603467-19603489|2;[t269111] chr7+19603487-19603509|1;[t281231] chr7+19603491-19603513|2;[t195838] chr7+19603528-19603548|1;[t38526] chr7+19603619-19603638|1;[t113023] chr7+19603620-19603640|1;[t305381] chr7+19603621-19603641|2;[t305382] chr7+19603621-19603642|4;[t108820] chr7+19603622-19603642|1;[t291605] chr7+19603623-19603643|23;[t113022] chr7+19603673-19603692|1;[t311312] chr7…
nov	novelMiR_840	2.77	chr11	-	1400687-1400884	19	1400697-1400719	aaattgtagctctggatgcgacctacaactttgtagttgaaaagtttttgaattaaaactgttggtcccaaaatattgttgcatgtttatagattttgaaattttaattttaaaattacattttgggacaaaaaatgacttaaaataaaaaaaaattcaactataaagttgtagatcgcgtcgagggctataagtttg	((.((((((((((.(((((((.(((((((((((((((((((..................................................................................................................))))))))))))))))))).))))))).)))))))))).))..	aagttgtagatcgcgtcgagggc	tctggatgcgacctacaactttgtagttgaaaagtttttgaattaaaactgttggtcccaaaatattgttgcatgtttatagattttgaaattttaattttaaaattacattttgggacaaaaaatgacttaaaataaaaaaaaattcaactataaagttgtagatcgcgtcgagggc	[t12955] chr11-1400700-1400720|1;[t36606] chr11-1400697-1400719|6;[t104563] chr11-1400697-1400718|1;[t278766] chr11-1400699-1400717|1;[t278767] chr11-1400697-1400717|3;[t417449] chr11-1400696-1400716|2;[t417450] chr11-1400695-1400716|1;[t382065] chr11-1400696-1400715|1;[t382066] chr11-1400695-1400715|1;[t267100] chr11-1400697-1400714|1;[t267101] chr11-1400695-1400714|1;[t36697] chr11-1400562-1400…
nov	novelMiR_900	2.77	chr12	-	3424372-3424470	11	3424382-3424402	atcggcctggccggtcagaccagcgttgagtgggcggtcagaccggcctcggtctgaccgactatggctccgtcggctctgtatcggccaccccgaaca	.((((..((((((((((((((.(((..((((.(((((((((((((....))))))))))).))...))))))).)).)))).))))))))..))))...	tccgtcggctctgtatcggcc	ccggtcagaccagcgttgagtgggcggtcagaccggcctcggtctgaccgactatggctccgtcggctctgtatcggcc	[t198464] chr12-3424384-3424403|1;[t198465] chr12-3424382-3424403|1;[t325813] chr12-3424382-3424402|9;[t323197] chr12-3424336-3424357|1;[t173572] chr12-3424294-3424312|1;
nov	novelMiR_936	2.77	chr2	-	2970169-2970278	42	2970179-2970199	agtcattctagtattttccacattcatattgatgttaatgaatcaagataaatatatatgtctagatttattgacatcaatataaatgtggaaaatgctaaaatgattta	(((((((.((((((((((((((((.(((((((((((((((((((.(((((........))))).))))))))))))))))))).)))))))))))))))).)))))))..	atataaatgtggaaaatgcta	gtattttccacattcatattgatgttaatgaatcaagataaatatatatgtctagatttattgacatcaatataaatgtggaaaatgcta	[t112698] chr2-2970180-2970199|4;[t112699] chr2-2970179-2970199|37;[t112700] chr2-2970178-2970199|1;
nov	novelMiR_267	2.76	chr2	+	22219357-22219466	42	22219436-22219456	agtcattatagcatttttcacattcatactgatgctaatgaatctaaataaatatatatgtctagatttattagcatcaatataaatgtggaaaatgctaaaatgactta	(((((((.((((((((((((((((.(((.(((((((((((((((((.(((........))).))))))))))))))))).))).)))))))))))))))).)))))))..	atataaatgtggaaaatgcta	gcatttttcacattcatactgatgctaatgaatctaaataaatatatatgtctagatttattagcatcaatataaatgtggaaaatgcta	[t112698] chr2+22219436-22219455|4;[t112699] chr2+22219436-22219456|37;[t112700] chr2+22219436-22219457|1;[t418294] chr2+22219469-22219491|1;
nov	novelMiR_1227	2.75	chr6	-	21575934-21576079	18	21575944-21575964	cttccgacatccggtcaaacgtccgatgtgacacccaaaaaatgtgacacccaaaaattttcttttccccagctaaacacgcccttagttcacgaaatgaaaatttttttgtgtaacatcgaacgtttgaccggatgtcggaagag	((((((((((((((((((((((.((((((......................................................................................)))))).))))))))))))))))))))))..	acatcgaacgtttgaccggat	ccggtcaaacgtccgatgtgacacccaaaaaatgtgacacccaaaaattttcttttccccagctaaacacgcccttagttcacgaaatgaaaatttttttgtgtaacatcgaacgtttgaccggat	[t52111] chr6-21575945-21575964|1;[t52112] chr6-21575944-21575964|14;[t327817] chr6-21575944-21575961|2;[t327819] chr6-21575942-21575961|1;[t327820] chr6-21575941-21575961|8;[t21376] chr6-21575937-21575958|1;[t252515] chr6-21575929-21575947|1;
nov	novelMiR_401	2.74	chr4	+	17177075-17177195	27	17177165-17177185	ctattttgtaagacgaatctaacgaggtatattaatccatgatttgctacaatgatgctacagtaatcatccactaattatggattaatatacctcgttagattcgtctcgcaaaataacc	.(((((((..((((((((((((((((((((((((((((((((((.......(((((((....)).))))).....))))))))))))))))))))))))))))))))))..)))))))...	tacctcgttagattcgtctcg	agacgaatctaacgaggtatattaatccatgatttgctacaatgatgctacagtaatcatccactaattatggattaatatacctcgttagattcgtctcg	[t38526] chr4+17177161-17177180|1;[t113023] chr4+17177162-17177182|1;[t305381] chr4+17177163-17177183|2;[t305382] chr4+17177163-17177184|4;[t305383] chr4+17177163-17177185|2;[t108820] chr4+17177164-17177184|1;[t291606] chr4+17177165-17177185|15;[t291607] chr4+17177165-17177186|3;[t199656] chr4+17177168-17177188|1;
nov	novelMiR_491	2.74	chr6	+	1813016-1813128	41	1813098-1813118	agtcattctagcatttcccacattcatattgatgttaatgaagctagacacgaatctagactgtctagattcgttaacatcaatataaatgtggaaaatgctagagtgactta	((((((((((((((((.(((((((.(((((((((((((((((.(((((((.(........)))))))).))))))))))))))))).))))))).))))))))))))))))..	atataaatgtggaaaatgcta	gcatttcccacattcatattgatgttaatgaagctagacacgaatctagactgtctagattcgttaacatcaatataaatgtggaaaatgcta	[t112698] chr6+1813098-1813117|4;[t112699] chr6+1813098-1813118|37;
nov	novelMiR_619	2.74	chr8	+	10876397-10876506	29	10876478-10876496	ctccgtaccaaaataaatcaacctcgtacaggatgtgacacatcctaatatgatgttcagattcatcgtaataggatatgcacgaggttggtttattttggacggagaga	((((((.((((((((((((((((((((......................................................))))))))))))))))))))))))))...	acgaggttggtttattttg	aaataaatcaacctcgtacaggatgtgacacatcctaatatgatgttcagattcatcgtaataggatatgcacgaggttggtttattttg	[t57794] chr8+10876478-10876495|1;[t57795] chr8+10876478-10876496|16;[t57797] chr8+10876478-10876497|12;
nov	novelMiR_778	2.74	chr1	-	39654927-39655026	41	39654937-39654957	agtcattctagtatttctcacatttatattgatgttaatgaatctagacatatatattcattaacatcaatataaatgtggaaaatgctagaatgactta	((((((((((((((((..(((((((((((((((((((((((((.((......)).)))))))))))))))))))))))))..))))))))))))))))..	atataaatgtggaaaatgcta	gtatttctcacatttatattgatgttaatgaatctagacatatatattcattaacatcaatataaatgtggaaaatgcta	[t112698] chr1-39654938-39654957|4;[t112699] chr1-39654937-39654957|37;
nov	novelMiR_75	2.73	chr1	+	38333008-38333128	27	38333098-38333118	ctattttgcgagacgaatctaatgatgtatattaatccataattagcggctgattactgtagcatcactgtagcaaatcatggattaatatacctcgttagattcgtctcgcaaaatagcc	(((((((((((((((((((((((((.((((((((((((((.(((.((.((((.......)))).........)).))).)))))))))))))).)))))))))))))))))))))))))..	tacctcgttagattcgtctcg	agacgaatctaatgatgtatattaatccataattagcggctgattactgtagcatcactgtagcaaatcatggattaatatacctcgttagattcgtctcg	[t269111] chr1+38332962-38332984|1;[t281231] chr1+38332966-38332988|2;[t410711] chr1+38333013-38333034|1;[t38526] chr1+38333094-38333113|1;[t113023] chr1+38333095-38333115|1;[t305381] chr1+38333096-38333116|2;[t305382] chr1+38333096-38333117|4;[t305383] chr1+38333096-38333118|2;[t108820] chr1+38333097-38333117|1;[t291606] chr1+38333098-38333118|15;[t291607] chr1+38333098-38333119|3;[t199656] chr1…
nov	novelMiR_88	2.73	chr10	+	839018-839127	41	839097-839117	agtcattcaatcatttcctatattcatattgatgttgatgaatctagataaatatatatgtctagattcgttaacatcaatataaatgtggaaaatgctagaatgactta	((((((((...(((((.(((((((.(((((((((((((((((((((((((........))))))))))))))))))))))))).))))))).)))))...))))))))..	atataaatgtggaaaatgcta	tcatttcctatattcatattgatgttgatgaatctagataaatatatatgtctagattcgttaacatcaatataaatgtggaaaatgcta	[t112698] chr10+839097-839116|4;[t112699] chr10+839097-839117|37;
nov	novelMiR_354	2.73	chr3	+	31249234-31249354	27	31249324-31249344	ctattttgtgatacgaatctaacgagatatattaatccatgatttgctacagtgatgcaacagtaatcatccgctaatcatagattaatatacctcgttagattcgtctcgcaaaatagtc	(((((((((((.((((((((((((((.((((((((((.((((((.((....(((((((....)).)))))..)).)))))).)))))))))).)))))))))))))).)))))))))))..	tacctcgttagattcgtctcg	atacgaatctaacgagatatattaatccatgatttgctacagtgatgcaacagtaatcatccgctaatcatagattaatatacctcgttagattcgtctcg	[t38526] chr3+31249320-31249339|1;[t113023] chr3+31249321-31249341|1;[t305381] chr3+31249322-31249342|2;[t305382] chr3+31249322-31249343|4;[t305383] chr3+31249322-31249344|2;[t108820] chr3+31249323-31249343|1;[t291606] chr3+31249324-31249344|15;[t291607] chr3+31249324-31249345|3;[t199656] chr3+31249327-31249347|1;
nov	novelMiR_423	2.73	chr4	+	33403231-33403381	21	33403349-33403371	ctatatttaatactccatgtatctttccaaatattcgatgtgacagcgtgaaaatttttgtttgtaagaggtcctgtttagttcccaaaacatcatttttcacctttcacatcgaatgtttggacacatgcatagagtattaaatgtagac	(((((((((((((((.((((((.(.((((((((((((((((((.((.(((((((....(((((....(.((..((....))..))).)))))....))))))))).)))))))))))))))))).).)))))).)))))))))))))))..	tttggacacatgcatagagtatt	tactccatgtatctttccaaatattcgatgtgacagcgtgaaaatttttgtttgtaagaggtcctgtttagttcccaaaacatcatttttcacctttcacatcgaatgtttggacacatgcatagagtatt	[t132938] chr4+33403346-33403368|1;[t279654] chr4+33403348-33403366|1;[t426029] chr4+33403349-33403368|1;[t426030] chr4+33403349-33403369|1;[t426032] chr4+33403349-33403370|3;[t426033] chr4+33403349-33403371|10;[t412425] chr4+33403350-33403370|1;[t412426] chr4+33403350-33403371|1;[t412427] chr4+33403350-33403372|2;[t368023] chr4+33403351-33403370|1;
nov	novelMiR_988	2.73	chr2	-	27762885-27762994	10	27762895-27762915	agtcattctagcatttcctacattcatattgatgttaatgaatctagctagatatatatgtctagattcattaacattaatacgaatgtgggaaatgctaaaatgactta	(((((((.(((((((((((((((((.(((((((((((((((((((((.((........)).))))))))))))))))))))).))))))))))))))))).)))))))..	atacgaatgtgggaaatgcta	gcatttcctacattcatattgatgttaatgaatctagctagatatatatgtctagattcattaacattaatacgaatgtgggaaatgcta	[t37666] chr2-27762896-27762916|1;[t108942] chr2-27762897-27762915|1;[t108943] chr2-27762895-27762915|8;[t43016] chr2-27762890-27762910|1;[t220992] chr2-27762868-27762890|1;
nov	novelMiR_95	2.72	chr10	+	4293579-4293699	27	4293669-4293689	ctattttgcgagacgaatctaatgatgtatattaatctataattagcggctgattactgtagcatcactatagcaaatcatggattaatatacctcgttagattcgtctcgcaaaatagcc	(((((((((((((((((((((((((.((((((((((((((.(((.((.((((.......)))).........)).))).)))))))))))))).)))))))))))))))))))))))))..	tacctcgttagattcgtctcg	agacgaatctaatgatgtatattaatctataattagcggctgattactgtagcatcactatagcaaatcatggattaatatacctcgttagattcgtctcg	[t310339] chr10+4293498-4293518|1;[t410711] chr10+4293584-4293605|1;[t38526] chr10+4293665-4293684|1;[t113023] chr10+4293666-4293686|1;[t305381] chr10+4293667-4293687|2;[t305382] chr10+4293667-4293688|4;[t305383] chr10+4293667-4293689|2;[t108820] chr10+4293668-4293688|1;[t291606] chr10+4293669-4293689|15;[t291607] chr10+4293669-4293690|3;[t199656] chr10+4293672-4293692|1;
nov	novelMiR_461	2.72	chr5	+	20851260-20851380	18	20851350-20851370	ctattttgcgagatgaatctaacgagatatattaatccatgatttgctacaacgatgctacagtaatcatccgctaatcatggattaatgtacctcgttagattcgtctcgcaaatagaca	((((((.(((((((((((((((((((.(((((((((((((((((.((......(((((....)).)))....)).))))))))))))))))).)))))))))))))))))))))))))...	tacctcgttagattcgtctcg	agatgaatctaacgagatatattaatccatgatttgctacaacgatgctacagtaatcatccgctaatcatggattaatgtacctcgttagattcgtctcg	[t291606] chr5+20851350-20851370|15;[t291607] chr5+20851350-20851371|3;[t199656] chr5+20851353-20851373|1;[t97050] chr5+20851381-20851401|1;[t16715] chr5+20851443-20851463|1;
nov	novelMiR_585	2.72	chr7	+	23412194-23412303	41	23412273-23412293	agtcattctagtattttctacattcatattgatgctaatgaatctagacatataaatctatctagatttattagcatcaatataaatgtggaaaatgctagaatgactta	((((((((((((((((((((((((.(((((((((((((((((((((((............))))))))))))))))))))))).))))))))))))))))))))))))..	atataaatgtggaaaatgcta	gtattttctacattcatattgatgctaatgaatctagacatataaatctatctagatttattagcatcaatataaatgtggaaaatgcta	[t408993] chr7+23412222-23412242|1;[t112698] chr7+23412273-23412292|4;[t112699] chr7+23412273-23412293|37;[t41817] chr7+23412287-23412307|1;
nov	novelMiR_966	2.72	chr2	-	17804756-17804862	41	17804766-17804786	agtcattatagtattttccacattcatattaatgctaatgaatctttaatgaatctagacaaattcgttagcatcaatataaatgtggaaaatgctagaatgactta	(((((((.((((((((((((((((.(((((.((((((((((((.((((.......))))...)))))))))))).))))).)))))))))))))))).)))))))..	atataaatgtggaaaatgcta	gtattttccacattcatattaatgctaatgaatctttaatgaatctagacaaattcgttagcatcaatataaatgtggaaaatgcta	[t112698] chr2-17804767-17804786|4;[t112699] chr2-17804766-17804786|37;[t290721] chr2-17804735-17804757|1;
nov	novelMiR_55	2.71	chr1	+	30107655-30107775	27	30107745-30107765	cttttttgcgagacgaatctaatgatgtatattaatccatgattagcggctgattactgtagtatcactgtagcaaattatggattaatatacctcgttagattcgtctcgcaaaatagtc	((.((((((((((((((((((((((.((((((((((((((((((.((.((((((.((....))))))..)).)).)))))))))))))))))).)))))))))))))))))))))).))..	tacctcgttagattcgtctcg	agacgaatctaatgatgtatattaatccatgattagcggctgattactgtagtatcactgtagcaaattatggattaatatacctcgttagattcgtctcg	[t410711] chr1+30107660-30107681|1;[t38526] chr1+30107741-30107760|1;[t113023] chr1+30107742-30107762|1;[t305381] chr1+30107743-30107763|2;[t305382] chr1+30107743-30107764|4;[t305383] chr1+30107743-30107765|2;[t108820] chr1+30107744-30107764|1;[t291606] chr1+30107745-30107765|15;[t291607] chr1+30107745-30107766|3;[t199656] chr1+30107748-30107768|1;[t302298] chr1+30107776-30107796|2;[t97050] chr1+…
nov	novelMiR_1039	2.71	chr3	-	19207837-19207992	54	19207847-19207864	gtggcgaagggcgtgtgtgtggcgaaacctcttcgcctgcagcccttgacgccgtaccttattggtactttggcaaagggcttggcgtgtggcgaaaagggtcccatttcgccctttcggtatgggtatccccacggacggcgccagctattgtcg	(((((....(((((((.(((((.((.(((...............................................................................................))).)).))))).)).))))).))))).....	tccccacggacggcgcca	gcgtgtgtgtggcgaaacctcttcgcctgcagcccttgacgccgtaccttattggtactttggcaaagggcttggcgtgtggcgaaaagggtcccatttcgccctttcggtatgggtatccccacggacggcgcca	[t118972] chr3-19207847-19207865|12;[t324045] chr3-19207847-19207864|42;
nov	novelMiR_1171	2.71	chr5	-	27966493-27966595	41	27966503-27966523	agttattttagcatttcccacatttatattgatattaatgaatctagatactatattgattcattaatatcaatataaatgtggaaaatgctagaatgactta	((((((((((((((((.(((((((((((((((((((((((((((.............))))))))))))))))))))))))))).))))))))))))))))..	atataaatgtggaaaatgcta	gcatttcccacatttatattgatattaatgaatctagatactatattgattcattaatatcaatataaatgtggaaaatgcta	[t112698] chr5-27966504-27966523|4;[t112699] chr5-27966503-27966523|37;
nov	novelMiR_319	2.69	chr3	+	16217938-16218029	48	16217999-16218019	tgtcgccgcgccgtcgtcctgccatcgccatcctctcgctcccgcgccgcatccgccatcgaggaggccgggactgtcggatccggtgactc	.(((((((..(((.(((((((.....(((.(((((.........................)))))))))))))).).)))...)))))))..	aggaggccgggactgtcggat	ccgtcgtcctgccatcgccatcctctcgctcccgcgccgcatccgccatcgaggaggccgggactgtcggat	[t178882] chr3+16217997-16218019|1;[t90388] chr3+16217999-16218016|4;[t90389] chr3+16217999-16218018|1;[t90391] chr3+16217999-16218019|42;[t170428] chr3+16218020-16218037|1;[t170430] chr3+16218020-16218040|1;[t262600] chr3+16218022-16218042|1;
nov	novelMiR_622	2.69	chr8	+	11702362-11702465	42	11702435-11702455	agtcattttagcatttctcacatttacattgatgctaatgaatttagatatatctctagattcattagcatcaatataaatgtggaaaatgctaaaatgactta	((((((((((((((((..((((((((.(((((((((((((((((((((......))))))))))))))))))))).))))))))..))))))))))))))))..	atataaatgtggaaaatgcta	gcatttctcacatttacattgatgctaatgaatttagatatatctctagattcattagcatcaatataaatgtggaaaatgcta	[t154850] chr8+11702327-11702349|1;[t97919] chr8+11702336-11702357|1;[t112698] chr8+11702435-11702454|4;[t112699] chr8+11702435-11702455|37;[t112700] chr8+11702435-11702456|1;
nov	novelMiR_1018	2.69	chr3	-	8608123-8608263	11	8608133-8608153	tcactttgatgccattttcaaccttaccaaattttggtaacttatataagaaatcttgccagttgccaaaattttggcatagttgccaaaatttcggcaatgtcaaaatttggtaaggatttttttggcatcaaagtgaac	((((((((((((((.......((((((((((((((((.................................................................)))))))))))))))).......))))))))))))))..	tggtaaggatttttttggcat	gccattttcaaccttaccaaattttggtaacttatataagaaatcttgccagttgccaaaattttggcatagttgccaaaatttcggcaatgtcaaaatttggtaaggatttttttggcat	[t427070] chr3-8608133-8608155|2;[t415939] chr3-8608133-8608154|1;[t378491] chr3-8608133-8608153|5;[t378492] chr3-8608132-8608153|2;[t265531] chr3-8608131-8608151|1;
nov	novelMiR_167	2.67	chr11	+	18461452-18461561	41	18461531-18461551	agtcattctaatatttcccacatttatattaatgtcaatgaatctagatagatatatatgtctagatttattaacatcaatataaatgtggaaaatgctagaatgactta	((((((((((.(((((.(((((((((((((.((((.((((((((((((((........)))))))))))))).)))).))))))))))))).))))).))))))))))..	atataaatgtggaaaatgcta	atatttcccacatttatattaatgtcaatgaatctagatagatatatatgtctagatttattaacatcaatataaatgtggaaaatgcta	[t112698] chr11+18461531-18461550|4;[t112699] chr11+18461531-18461551|37;[t384175] chr11+18461565-18461586|1;
nov	novelMiR_470	2.67	chr5	+	24705834-24705943	30	24705913-24705933	ctattttgcgagacaaatctaatgatgtatattaatccatgattaacgactgattactgtagcaaatcatggattaatatacctcgttagattcgtctcacaaaatagcc	((((((((.(((((.((((((((((.((((((((((((((((((....((........))....)))))))))))))))))).)))))))))).))))).))))))))..	tacctcgttagattcgtctca	agacaaatctaatgatgtatattaatccatgattaacgactgattactgtagcaaatcatggattaatatacctcgttagattcgtctca	[t269111] chr5+24705788-24705810|1;[t281231] chr5+24705792-24705814|2;[t38526] chr5+24705909-24705928|1;[t113023] chr5+24705910-24705930|1;[t305381] chr5+24705911-24705931|2;[t305382] chr5+24705911-24705932|4;[t108820] chr5+24705912-24705932|1;[t291605] chr5+24705913-24705933|23;[t27941] chr5+24705999-24706020|1;
nov	novelMiR_1152	2.67	chr5	-	11658493-11658697	27	11658503-11658525	taggcttaaaagattcgtctcgtaatttacacgtaatctgtgtaattggtttttttcctacatttagggtgtgtttagttcgtgaaaagaatatttttaggcacatcggatgtttgatcggatatatgaaggggtttcgtacacgaatgaaaaactaattttatagctcgcctggaaaccgcgagacgaatttattaagcctaat	(((((((((.(((((((((((((..(((.((.(..(.(((((.((((((((((((.............................................................................................)))))))))))).))))).)..).)).)))..))))))))))))).)))))))))..	tggaaaccgcgagacgaatttat	agattcgtctcgtaatttacacgtaatctgtgtaattggtttttttcctacatttagggtgtgtttagttcgtgaaaagaatatttttaggcacatcggatgtttgatcggatatatgaaggggtttcgtacacgaatgaaaaactaattttatagctcgcctggaaaccgcgagacgaatttat	[t147829] chr5-11658576-11658596|1;[t203367] chr5-11658505-11658526|1;[t366355] chr5-11658505-11658525|1;[t366356] chr5-11658504-11658525|1;[t366357] chr5-11658503-11658525|24;
nov	novelMiR_294	2.66	chr3	+	3612288-3612397	41	3612367-3612387	agtcattctagcatttcccacattcatattgatatcgatgaatctagacatatatatctatctagattcattgacattaatataaatgtggaaaatgctagaatgactta	((((((((((((((((.(((((((.((((((((.((((((((((((((............)))))))))))))).)))))))).))))))).))))))))))))))))..	atataaatgtggaaaatgcta	gcatttcccacattcatattgatatcgatgaatctagacatatatatctatctagattcattgacattaatataaatgtggaaaatgcta	[t112698] chr3+3612367-3612386|4;[t112699] chr3+3612367-3612387|37;
nov	novelMiR_693	2.66	chr9	+	20295340-20295431	48	20295401-20295421	tgtcgccgcgccgtcgtcctgccatcgccatcctctcgctcccgcgccgcatccgccatcgaggaggccgggactgtcggatccggtgactc	.(((((((..(((.(((((((.....(((.(((((.........................)))))))))))))).).)))...)))))))..	aggaggccgggactgtcggat	ccgtcgtcctgccatcgccatcctctcgctcccgcgccgcatccgccatcgaggaggccgggactgtcggat	[t178882] chr9+20295399-20295421|1;[t90388] chr9+20295401-20295418|4;[t90389] chr9+20295401-20295420|1;[t90391] chr9+20295401-20295421|42;[t170428] chr9+20295422-20295439|1;[t170430] chr9+20295422-20295442|1;[t262600] chr9+20295424-20295444|1;
nov	novelMiR_1226	2.66	chr6	-	20887641-20887750	45	20887651-20887671	agtcattttagcatttcccacattcatattaatgtcaatgaatctagacatatatatctatctagattcatggacatcaatataaatgtggaaaatgctataataactta	(((.(((.((((((((.(((((((.(((((.(((((.(((((((((((............))))))))))).))))).))))).))))))).)))))))).))).)))..	atataaatgtggaaaatgcta	gcatttcccacattcatattaatgtcaatgaatctagacatatatatctatctagattcatggacatcaatataaatgtggaaaatgcta	[t393762] chr6-20887721-20887743|1;[t112698] chr6-20887652-20887671|4;[t112699] chr6-20887651-20887671|37;[t112701] chr6-20887650-20887671|3;[t304930] chr6-20887650-20887670|1;[t290721] chr6-20887620-20887642|1;
nov	novelMiR_209	2.65	chr12	+	14235385-14235505	27	14235475-14235495	ttaatttgcgagacgaatctgacgaggtatattaatccatgatttactacagtgatgctacagtaatcatccgttaatcatagattaatatacctcgttagattcgtctcgcaaattatcc	.((((((((((((((((((((((((((((((((((((.((((((.((....(((((((....)).)))))..)).)))))).))))))))))))))))))))))))))))))))))))...	tacctcgttagattcgtctcg	agacgaatctgacgaggtatattaatccatgatttactacagtgatgctacagtaatcatccgttaatcatagattaatatacctcgttagattcgtctcg	[t269112] chr12+14235339-14235361|1;[t310327] chr12+14235340-14235360|2;[t38526] chr12+14235471-14235490|1;[t113023] chr12+14235472-14235492|1;[t305381] chr12+14235473-14235493|2;[t305382] chr12+14235473-14235494|4;[t305383] chr12+14235473-14235495|2;[t108820] chr12+14235474-14235494|1;[t291606] chr12+14235475-14235495|15;[t291607] chr12+14235475-14235496|3;[t199656] chr12+14235478-14235498|1;
nov	novelMiR_271	2.65	chr2	+	23559418-23559529	42	23559499-23559519	agtcattctagcatttctctcacatttatattgatgttaatgaatctggatagatatatatgtctatattcattaacatcaatataaatgtggaaaatgctaaaatgattta	(((((((.((((((((.((.(((((((((((((((((((((((((.((((((........)))))).))))))))))))))))))))))))))))))))))).)))))))..	atataaatgtggaaaatgcta	gcatttctctcacatttatattgatgttaatgaatctggatagatatatatgtctatattcattaacatcaatataaatgtggaaaatgcta	[t112698] chr2+23559499-23559518|4;[t112699] chr2+23559499-23559519|37;[t112700] chr2+23559499-23559520|1;
nov	novelMiR_332	2.65	chr3	+	20510858-20510948	41	20510918-20510938	agtcattttagcatttctcatattaatattgatgctaataaatctagacatatagcatcaatataaatgtggaaaatgctagaatgactta	((((((((((((((((..((((((.((((((((((((...............)))))))))))).))))))..))))))))))))))))..	atataaatgtggaaaatgcta	gcatttctcatattaatattgatgctaataaatctagacatatagcatcaatataaatgtggaaaatgcta	[t112698] chr3+20510918-20510937|4;[t112699] chr3+20510918-20510938|37;[t290712] chr3+20510947-20510969|1;
nov	novelMiR_949	2.65	chr2	-	10240929-10241038	41	10240939-10240959	agtcattgtagcatttcccatatttatattaatgttaataaatttagatagatatatatgtctagattcattaacatcaatataaatgtggaaaatgctagaatgactta	(((((((.((((((((.(((((((((((((.((((((((.((((((((((........)))))))))).)))))))).))))))))))))).)))))))).)))))))..	atataaatgtggaaaatgcta	gcatttcccatatttatattaatgttaataaatttagatagatatatatgtctagattcattaacatcaatataaatgtggaaaatgcta	[t112698] chr2-10240940-10240959|4;[t112699] chr2-10240939-10240959|37;
nov	novelMiR_311	2.64	chr3	+	13750662-13750785	11	13750755-13750775	atcggcctggccggtcagaccgacatggggcgaccggtcagaccatcctcggctcggtcagaccgccattggctcggtccgactgactacggctccgtcggctctgtatcggccatcccgagca	.((((..(((((((((((((((((..(((((............................................................)))))))))).)))).))))))))..))))...	tccgtcggctctgtatcggcc	ccggtcagaccgacatggggcgaccggtcagaccatcctcggctcggtcagaccgccattggctcggtccgactgactacggctccgtcggctctgtatcggcc	[t179958] chr3+13750159-13750176|1;[t62706] chr3+13750201-13750223|1;[t77431] chr3+13750252-13750273|1;[t162800] chr3+13750301-13750323|1;[t26894] chr3+13750303-13750324|1;[t26895] chr3+13750303-13750325|1;[t228133] chr3+13750305-13750327|1;[t54818] chr3+13750320-13750340|1;[t128122] chr3+13750360-13750382|1;[t140303] chr3+13750367-13750389|1;[t14755] chr3+13750368-13750389|1;[t126264] chr3+13750…
nov	novelMiR_639	2.62	chr8	+	18312499-18312619	27	18312589-18312609	ctattttacgagacgaatctaatgatgtatattaatccatgattagcggctgattaatatagcatcactgaagcaaatcatggattaatatacctcgttagattcgtctcgcaaaatagct	(((((((.(((((((((((((((((.((((((((((((((((((.((.((((.......)))).........)).)))))))))))))))))).))))))))))))))))).)))))))..	tacctcgttagattcgtctcg	agacgaatctaatgatgtatattaatccatgattagcggctgattaatatagcatcactgaagcaaatcatggattaatatacctcgttagattcgtctcg	[t38526] chr8+18312585-18312604|1;[t113023] chr8+18312586-18312606|1;[t305381] chr8+18312587-18312607|2;[t305382] chr8+18312587-18312608|4;[t305383] chr8+18312587-18312609|2;[t108820] chr8+18312588-18312608|1;[t291606] chr8+18312589-18312609|15;[t291607] chr8+18312589-18312610|3;[t199656] chr8+18312592-18312612|1;
nov	novelMiR_652	2.62	chr8	+	23082382-23082576	32	23082546-23082566	tagacagggacatatcgaacagccaaagttcgatagggttgcgtgaacagcgcgctacagtgaatagtgtgcaatagggtattgtgaacagtgtgcaacagtgatttttctctttttttaatttttttaatcacctgtcggcagttcgacaggtaccctatcgaactgtggttgttcgataggtaccttatcgaa	..((.((((((.(((((((((((((.(((((((((((.......................................................................................................................))))))))))).))))))))))))).)).)))).))...	actgtggttgttcgataggta	catatcgaacagccaaagttcgatagggttgcgtgaacagcgcgctacagtgaatagtgtgcaatagggtattgtgaacagtgtgcaacagtgatttttctctttttttaatttttttaatcacctgtcggcagttcgacaggtaccctatcgaactgtggttgttcgataggta	[t139981] chr8+23082405-23082427|1;[t212889] chr8+23082544-23082566|1;[t22765] chr8+23082545-23082565|2;[t22766] chr8+23082545-23082566|3;[t64799] chr8+23082546-23082566|24;[t386312] chr8+23082548-23082566|1;[t386313] chr8+23082548-23082568|1;[t189980] chr8+23082580-23082597|1;
nov	novelMiR_710	2.62	chr1	-	5917138-5917258	27	5917148-5917168	ctattttgcgagacgaatataatgatgtatattaatccatgattagcggctaattattgtaacatcactatagcaaatcatggattaatatacctcgttagattcgtctcgcaaaatagcc	((((((((((((((((((.((((((.((((((((((((((((((....((((..((.((......)).)))))).)))))))))))))))))).)))))).))))))))))))))))))..	tacctcgttagattcgtctcg	agacgaatataatgatgtatattaatccatgattagcggctaattattgtaacatcactatagcaaatcatggattaatatacctcgttagattcgtctcg	[t195837] chr1-5917243-5917263|1;[t38526] chr1-5917153-5917172|1;[t113023] chr1-5917151-5917171|1;[t305381] chr1-5917150-5917170|2;[t305382] chr1-5917149-5917170|4;[t305383] chr1-5917148-5917170|2;[t108820] chr1-5917149-5917169|1;[t291606] chr1-5917148-5917168|15;[t291607] chr1-5917147-5917168|3;[t199656] chr1-5917145-5917165|1;
nov	novelMiR_741	2.62	chr1	-	20048269-20048389	27	20048279-20048299	ctattttgcgagacgaatctaatgatgtatattaatccataattagcggctgattaatgtagcatctctgtagtaaatcatggattaatatacctcgttagattcgtctcgcaaaatagcc	(((((((((((((((((((((((((.((((((((((((((.(((.((.((((.......)))).........)).))).)))))))))))))).)))))))))))))))))))))))))..	tacctcgttagattcgtctcg	agacgaatctaatgatgtatattaatccataattagcggctgattaatgtagcatctctgtagtaaatcatggattaatatacctcgttagattcgtctcg	[t410711] chr1-20048363-20048384|1;[t38526] chr1-20048284-20048303|1;[t113023] chr1-20048282-20048302|1;[t305381] chr1-20048281-20048301|2;[t305382] chr1-20048280-20048301|4;[t305383] chr1-20048279-20048301|2;[t108820] chr1-20048280-20048300|1;[t291606] chr1-20048279-20048299|15;[t291607] chr1-20048278-20048299|3;[t199656] chr1-20048276-20048296|1;[t264168] chr1-20048243-20048264|1;
nov	novelMiR_350	2.61	chr3	+	28244463-28244583	27	28244553-28244573	ctattttgcgagacgaatctaatgatgtatattaatccataattagcggctgattactgtagcattactgtagcaaatcatggattaatatacctcgttagattcgtctcgcaaaatagcc	(((((((((((((((((((((((((.((((((((((((((.(((.((.((((.......)))).........)).))).)))))))))))))).)))))))))))))))))))))))))..	tacctcgttagattcgtctcg	agacgaatctaatgatgtatattaatccataattagcggctgattactgtagcattactgtagcaaatcatggattaatatacctcgttagattcgtctcg	[t410711] chr3+28244468-28244489|1;[t38526] chr3+28244549-28244568|1;[t113023] chr3+28244550-28244570|1;[t305381] chr3+28244551-28244571|2;[t305382] chr3+28244551-28244572|4;[t305383] chr3+28244551-28244573|2;[t108820] chr3+28244552-28244572|1;[t291606] chr3+28244553-28244573|15;[t291607] chr3+28244553-28244574|3;[t199656] chr3+28244556-28244576|1;[t282272] chr3+28244631-28244653|1;[t82020] chr3+…
nov	novelMiR_1168	2.61	chr5	-	25201329-25201420	48	25201339-25201359	tgtcgccgcgccgtcgtcctgccatcgccatcctctcgctcccgcgccgcatccgccaacgaggaggccgggactgtcggatccggtgactc	.(((((((..(((.(((((((.....(((.(((((.........................)))))))))))))).).)))...)))))))..	aggaggccgggactgtcggat	ccgtcgtcctgccatcgccatcctctcgctcccgcgccgcatccgccaacgaggaggccgggactgtcggat	[t178882] chr5-25201339-25201361|1;[t90388] chr5-25201342-25201359|4;[t90389] chr5-25201340-25201359|1;[t90391] chr5-25201339-25201359|42;[t170428] chr5-25201321-25201338|1;[t170430] chr5-25201318-25201338|1;[t262600] chr5-25201316-25201336|1;
nov	novelMiR_648	2.6	chr8	+	21378128-21378248	27	21378218-21378238	ctattttgcgagacgaatctaacaaggtatattaattcatgatttgctacagtgatgctacagtaattatccgctaaccatagattaatatacctcgttagattcgtctcgcaaaatagtc	(((((((((((((((((((((((.((((((((((((..(((.((.((....(((((((....)).)))))..)).)).)))..)))))))))))).)))))))))))))))))))))))..	tacctcgttagattcgtctcg	agacgaatctaacaaggtatattaattcatgatttgctacagtgatgctacagtaattatccgctaaccatagattaatatacctcgttagattcgtctcg	[t177899] chr8+21378136-21378158|1;[t38526] chr8+21378214-21378233|1;[t113023] chr8+21378215-21378235|1;[t305381] chr8+21378216-21378236|2;[t305382] chr8+21378216-21378237|4;[t305383] chr8+21378216-21378238|2;[t108820] chr8+21378217-21378237|1;[t291606] chr8+21378218-21378238|15;[t291607] chr8+21378218-21378239|3;[t199656] chr8+21378221-21378241|1;
nov	novelMiR_1036	2.6	chr3	-	16368282-16368397	41	16368292-16368312	agtcattctagcattttccacattcatattgatgtcaatgaatctagacatatatattgatgtcaatgaatctagacatacatcaatataaatgtggaaaatgctagaatgactta	((((((((((((((((((((((((.((((((((((..(((..((((((......(((((....)))))..))))))))))))))))))).))))))))))))))))))))))))..	atataaatgtggaaaatgcta	gcattttccacattcatattgatgtcaatgaatctagacatatatattgatgtcaatgaatctagacatacatcaatataaatgtggaaaatgcta	[t112698] chr3-16368293-16368312|4;[t112699] chr3-16368292-16368312|37;[t384171] chr3-16368259-16368278|1;
nov	novelMiR_467	2.59	chr5	+	24113639-24113748	41	24113718-24113738	agtcattctagcatttctcacattcatattgatgttaatgaatctaaacatatatatctatctagattcattaacatcaatataaatgtggaaaatgctagaatgattta	((((((((((((((((..((((((.(((((((((((((((((((((................))))))))))))))))))))).))))))..))))))))))))))))..	atataaatgtggaaaatgcta	gcatttctcacattcatattgatgttaatgaatctaaacatatatatctatctagattcattaacatcaatataaatgtggaaaatgcta	[t112698] chr5+24113718-24113737|4;[t112699] chr5+24113718-24113738|37;[t136886] chr5+24113744-24113765|1;
nov	novelMiR_1209	2.59	chr6	-	13446434-13446542	41	13446444-13446464	agtcattctaacatttctatatttatattgatgttaatgaatctagacatatatatctatatagattcattaacatcaatataaatgtggaaaatgctagaatggctta	((((((((((.((((((((((((((((((((((((((((((((((...(((......))).))))))))))))))))))))))))))))).))))).))))))))))..	atataaatgtggaaaatgcta	acatttctatatttatattgatgttaatgaatctagacatatatatctatatagattcattaacatcaatataaatgtggaaaatgcta	[t112698] chr6-13446445-13446464|4;[t112699] chr6-13446444-13446464|37;[t374685] chr6-13446422-13446440|1;
nov	novelMiR_60	2.57	chr1	+	31612966-31613057	48	31613027-31613047	tgtcgccgcgccgtcgtcctgccatcgccatcctctcgctcccgcaccgcatccgccaacgaggaggccgggactgtcggatccggtgactc	.(((((((..(((.(((((((.....(((.(((((.........................)))))))))))))).).)))...)))))))..	aggaggccgggactgtcggat	ccgtcgtcctgccatcgccatcctctcgctcccgcaccgcatccgccaacgaggaggccgggactgtcggat	[t178882] chr1+31613025-31613047|1;[t90388] chr1+31613027-31613044|4;[t90389] chr1+31613027-31613046|1;[t90391] chr1+31613027-31613047|42;[t170428] chr1+31613048-31613065|1;[t170430] chr1+31613048-31613068|1;[t262600] chr1+31613050-31613070|1;
nov	novelMiR_150	2.57	chr11	+	11261325-11261507	25	11261476-11261497	ggtggagaaacccttattagtcccggttcgtaaccccccttagtcccggttttcaaatcggggctactaatccgggactaaagatcgctatctttagtcccaggtgaaataatcgggactaaagatcgatctttagtcccggttggtaacatcaaccgggactaaagatggcttaaccacgta	.((((..((.((.((.((((((((((((.((.(((.............................................................................................................))).))...)))))))))))).)).)).))..))))...	tcaaccgggactaaagatggct	cccttattagtcccggttcgtaaccccccttagtcccggttttcaaatcggggctactaatccgggactaaagatcgctatctttagtcccaggtgaaataatcgggactaaagatcgatctttagtcccggttggtaacatcaaccgggactaaagatggct	[t262271] chr11+11261427-11261448|1;[t116887] chr11+11261475-11261497|5;[t312963] chr11+11261476-11261496|5;[t312964] chr11+11261476-11261497|10;[t141212] chr11+11261477-11261498|3;[t19451] chr11+11261478-11261498|1;[t55477] chr11+11261479-11261498|1;
nov	novelMiR_626	2.57	chr8	+	13984379-13984461	27	13984431-13984451	ctattttgtaagacgaatctaacgaggtatattaatccatgattcgcgaatatacctcgttagattcgtctcgcaaaatagtc	((((((((..(((((((((((((((((((((((((((...))))....)))))))))))))))))))))))..))))))))..	tacctcgttagattcgtctcg	agacgaatctaacgaggtatattaatccatgattcgcgaatatacctcgttagattcgtctcg	[t38526] chr8+13984427-13984446|1;[t113023] chr8+13984428-13984448|1;[t305381] chr8+13984429-13984449|2;[t305382] chr8+13984429-13984450|4;[t305383] chr8+13984429-13984451|2;[t108820] chr8+13984430-13984450|1;[t291606] chr8+13984431-13984451|15;[t291607] chr8+13984431-13984452|3;[t199656] chr8+13984434-13984454|1;[t13574] chr8+13984510-13984530|1;
nov	novelMiR_1331	2.57	chr8	-	18739098-18739211	36	18739108-18739128	gatctcgacctggacatccatatcccactagaacttgctaccgttgccactatcttatggtagtgacattgatagcaagttcgagtgggatactgatgtcgaggtcgagttttc	...((((((((.((((((..(((((((((.((((((((((.((.((.(((((((....))))))).)).)).)))))))))).)))))))))..)))))).)))))))).....	agtgggatactgatgtcgagg	tggacatccatatcccactagaacttgctaccgttgccactatcttatggtagtgacattgatagcaagttcgagtgggatactgatgtcgagg	[t401367] chr8-18739113-18739132|1;[t401368] chr8-18739112-18739132|1;[t401369] chr8-18739111-18739132|1;[t228843] chr8-18739109-18739129|1;[t103055] chr8-18739108-18739128|21;[t103056] chr8-18739107-18739128|1;[t103057] chr8-18739106-18739128|1;[t274454] chr8-18739105-18739127|1;[t375996] chr8-18739109-18739126|1;[t375998] chr8-18739108-18739126|1;[t375999] chr8-18739107-18739126|2;[t376000] chr…
nov	novelMiR_100	2.55	chr10	+	5698185-5698305	24	5698275-5698295	ctattttgcaagacaaatctaatgatgtatattaatccatgattagcgactgattactgtagcatcactgtagcaaatcatggattaatatacctcgttagattcgtctcgtaaaatagcc	(((((((((.((((.((((((((((.((((((((((((((((((.((.((((((.........))))..)).)).)))))))))))))))))).)))))))))).)))).)))))))))..	tacctcgttagattcgtctcg	agacaaatctaatgatgtatattaatccatgattagcgactgattactgtagcatcactgtagcaaatcatggattaatatacctcgttagattcgtctcg	[t269111] chr10+5698140-5698162|1;[t281231] chr10+5698144-5698166|2;[t38526] chr10+5698271-5698290|1;[t113023] chr10+5698272-5698292|1;[t305381] chr10+5698273-5698293|2;[t305382] chr10+5698273-5698294|4;[t305383] chr10+5698273-5698295|2;[t108820] chr10+5698274-5698294|1;[t291606] chr10+5698275-5698295|15;[t282272] chr10+5698341-5698363|1;[t82020] chr10+5698346-5698365|1;[t27815] chr10+5698349-569…
nov	novelMiR_575	2.54	chr7	+	16598348-16598455	41	16598425-16598445	agtcattctagtatttcgtatattcatattgatattaatgaatctagatagatatatatgtagattcattaacatcaatataaatgtggaaaatgctagaatgactta	((((((((((((((((..((((((.((((((((.((((((((((((.(((......))).)))))))))))).)))))))).))))))..))))))))))))))))..	atataaatgtggaaaatgcta	gtatttcgtatattcatattgatattaatgaatctagatagatatatatgtagattcattaacatcaatataaatgtggaaaatgcta	[t112698] chr7+16598425-16598444|4;[t112699] chr7+16598425-16598445|37;[t364702] chr7+16598441-16598462|1;
nov	novelMiR_941	2.53	chr2	-	7095300-7095409	41	7095310-7095330	aatcattctagcattttccacattcatatggatgttaatgaatctaaatgtatatatatgtctagattcattaacatcaatataaatgtggaaaatgctagaatgactta	..((((((((((((((((((((((.((((.((((((((((((((((.(((((....))))).)))))))))))))))).)))).))))))))))))))))))))))....	atataaatgtggaaaatgcta	gcattttccacattcatatggatgttaatgaatctaaatgtatatatatgtctagattcattaacatcaatataaatgtggaaaatgcta	[t112698] chr2-7095311-7095330|4;[t112699] chr2-7095310-7095330|37;
nov	novelMiR_1049	2.53	chr3	-	28045206-28045352	11	28045216-28045236	agttattctagcatttctcacattcatattaatgctaatgaatctagacatatcccacattcatattaatgctaatgaatctagacatatatatctatctagattcattaacatcaatacgaatgtgggaaatgctagaatgactta	(((((((((((((((((((((((((.((((.(((.(((((((((((((.................................................))))))))))))).))).)))).)))))))))))))))))))))))))..	atacgaatgtgggaaatgcta	gcatttctcacattcatattaatgctaatgaatctagacatatcccacattcatattaatgctaatgaatctagacatatatatctatctagattcattaacatcaatacgaatgtgggaaatgcta	[t37666] chr3-28045217-28045237|1;[t108942] chr3-28045218-28045236|1;[t108943] chr3-28045216-28045236|8;[t108944] chr3-28045214-28045236|1;[t160147] chr3-28045159-28045179|2;
nov	novelMiR_687	2.52	chr9	+	15244622-15244742	30	15244712-15244732	ctattttgctagatgaatctaattatgtatattaatccatgattagcggctaattactgtagcatcactgtagcaaatcatggattaatatacctcgttagattcgtctcacaaaatagcc	((((((((..(((((((((((((...((((((((((((((((((.((.((((.......)))).........)).))))))))))))))))))...)))))))))))))..))))))))..	tacctcgttagattcgtctca	agatgaatctaattatgtatattaatccatgattagcggctaattactgtagcatcactgtagcaaatcatggattaatatacctcgttagattcgtctca	[t38526] chr9+15244708-15244727|1;[t113023] chr9+15244709-15244729|1;[t305381] chr9+15244710-15244730|2;[t305382] chr9+15244710-15244731|4;[t108820] chr9+15244711-15244731|1;[t291605] chr9+15244712-15244732|23;[t240724] chr9+15244740-15244757|1;[t302298] chr9+15244743-15244763|2;[t97050] chr9+15244744-15244764|1;
nov	novelMiR_763	2.52	chr1	-	29963476-29963596	27	29963486-29963506	ctattttgcgagacgaatttaataatgtatactaatccatgattagcaattgattactgtagcatcactgtagcaaattatagattaatatacctcgttagattcgtctcgcaaaatagat	((((((((((((((((((((((..(.(((((.(((((.((((((.((.((((((.........))))..)).)).)))))).))))).))))).)..))))))))))))))))))))))..	tacctcgttagattcgtctcg	agacgaatttaataatgtatactaatccatgattagcaattgattactgtagcatcactgtagcaaattatagattaatatacctcgttagattcgtctcg	[t269111] chr1-29963620-29963642|1;[t195837] chr1-29963581-29963601|1;[t38526] chr1-29963491-29963510|1;[t113023] chr1-29963489-29963509|1;[t305381] chr1-29963488-29963508|2;[t305382] chr1-29963487-29963508|4;[t305383] chr1-29963486-29963508|2;[t108820] chr1-29963487-29963507|1;[t291606] chr1-29963486-29963506|15;[t291607] chr1-29963485-29963506|3;[t199656] chr1-29963483-29963503|1;
nov	novelMiR_1122	2.52	chr4	-	29241456-29241576	30	29241466-29241486	ctattttgcgagacgaatctaatgatgtatattaatctaagattagcgactgattactgtagcatcactgtagcaaaatatggattaatatacctcgttagattcgtctcacaaaaatagc	((((((((.((((((((((((((((.(((((((((((((.........................................))))))))))))).)))))))))))))))).).))))))).	tacctcgttagattcgtctca	agacgaatctaatgatgtatattaatctaagattagcgactgattactgtagcatcactgtagcaaaatatggattaatatacctcgttagattcgtctca	[t310339] chr4-29241637-29241657|1;[t184158] chr4-29241620-29241642|2;[t410711] chr4-29241550-29241571|1;[t38526] chr4-29241471-29241490|1;[t113023] chr4-29241469-29241489|1;[t305381] chr4-29241468-29241488|2;[t305382] chr4-29241467-29241488|4;[t108820] chr4-29241467-29241487|1;[t291605] chr4-29241466-29241486|23;[t117029] chr4-29241384-29241402|1;
nov	novelMiR_137	2.5	chr11	+	3895414-3895505	48	3895475-3895495	tgtcgccgcgccgtcgtcctgccatcaccatcctctcgctcccgcgccgcatccgccaacgaggaggccgggactgtcggatccggtgactc	.(((((((..(((.(((((((((.......(((((.........................))))))).)))))).).)))...)))))))..	aggaggccgggactgtcggat	ccgtcgtcctgccatcaccatcctctcgctcccgcgccgcatccgccaacgaggaggccgggactgtcggat	[t178882] chr11+3895473-3895495|1;[t90388] chr11+3895475-3895492|4;[t90389] chr11+3895475-3895494|1;[t90391] chr11+3895475-3895495|42;[t170428] chr11+3895496-3895513|1;[t170430] chr11+3895496-3895516|1;[t262600] chr11+3895498-3895518|1;
nov	novelMiR_879	2.5	chr11	-	23240239-23240350	42	23240249-23240269	agtcattttagtatttttcatatttatattcatgttaatgaatttagacacatatatatctatctagattcattaacatcaatataaatgtggaaaatgctaaaataactta	(((.((((((((((((((((((((((((((.(((((((((((((((((..............))))))))))))))))).)))))))))))))))))))))))))).)))..	atataaatgtggaaaatgcta	gtatttttcatatttatattcatgttaatgaatttagacacatatatatctatctagattcattaacatcaatataaatgtggaaaatgcta	[t125971] chr11-23240335-23240355|1;[t112698] chr11-23240250-23240269|4;[t112699] chr11-23240249-23240269|37;[t112700] chr11-23240248-23240269|1;
nov	novelMiR_1030	2.5	chr3	-	13781381-13781486	11	13781391-13781411	agtcattctagcatttcccacattcatattaatgttaatgaatctagacatatatatctatattcattaacatcaatacgaatgtgggaaatgctagaatgactta	(((((((((((((((((((((((((.((((.((((((((((((.((((........)))).)))))))))))).)))).)))))))))))))))))))))))))..	atacgaatgtgggaaatgcta	gcatttcccacattcatattaatgttaatgaatctagacatatatatctatattcattaacatcaatacgaatgtgggaaatgcta	[t37666] chr3-13781392-13781412|1;[t108942] chr3-13781393-13781411|1;[t108943] chr3-13781391-13781411|8;[t108944] chr3-13781389-13781411|1;
nov	novelMiR_866	2.48	chr11	-	16924324-16924433	10	16924334-16924354	agtcattctagcattttccatattcatattgttgttaatgaatctagatagatatatatgtctagattcattaacatcaatacgaatgtgggaaatgctaaaatgactta	(((((((.(((((((((((((((((.(((((.((((((((((((((((((........)))))))))))))))))).))))).))))))))))))))))).)))))))..	atacgaatgtgggaaatgcta	gcattttccatattcatattgttgttaatgaatctagatagatatatatgtctagattcattaacatcaatacgaatgtgggaaatgcta	[t37666] chr11-16924335-16924355|1;[t108942] chr11-16924336-16924354|1;[t108943] chr11-16924334-16924354|8;[t43016] chr11-16924329-16924349|1;
nov	novelMiR_455	2.47	chr5	+	16122468-16122588	27	16122558-16122578	ctattttgcgagacgaatttaatgatgtatattaatccatgattagtggatgattactgtagcatcactgtagcaaatcatagattaatatacctcgttagattcgtctcgcaaaatagcc	(((((((((((((((((((((((((.(((((((((((.((((((.((.((((..........))))......)).)))))).))))))))))).)))))))))))))))))))))))))..	tacctcgttagattcgtctcg	agacgaatttaatgatgtatattaatccatgattagtggatgattactgtagcatcactgtagcaaatcatagattaatatacctcgttagattcgtctcg	[t38526] chr5+16122554-16122573|1;[t113023] chr5+16122555-16122575|1;[t305381] chr5+16122556-16122576|2;[t305382] chr5+16122556-16122577|4;[t305383] chr5+16122556-16122578|2;[t108820] chr5+16122557-16122577|1;[t291606] chr5+16122558-16122578|15;[t291607] chr5+16122558-16122579|3;[t199656] chr5+16122561-16122581|1;[t37804] chr5+16122628-16122649|1;
nov	novelMiR_546	2.46	chr6	+	27809465-27809574	45	27809544-27809564	agtcattctaacatttctcacatttatattgatattaatgaatctagacatatatatctatttagatttattaatatcaatataaatgtggaaaatgctataatgattta	(((((((.((.(((((..((((((((((((((((((((((((((((((............))))))))))))))))))))))))))))))..))))).)).)))))))..	atataaatgtggaaaatgcta	acatttctcacatttatattgatattaatgaatctagacatatatatctatttagatttattaatatcaatataaatgtggaaaatgcta	[t112698] chr6+27809544-27809563|4;[t112699] chr6+27809544-27809564|37;[t112701] chr6+27809544-27809565|3;[t304930] chr6+27809545-27809565|1;[t136886] chr6+27809570-27809591|1;
nov	novelMiR_1023	2.44	chr3	-	10245808-10245900	48	10245818-10245838	tgtcgccgtgccgtcgtcctgccatcgccatcctttcgctcccgccgccgcatccgccaacgaggaggccgggactgtcggatccggtgactc	.(((((((..(((.(((((((.....(((.(((((..((....((....))....))....)))))))))))))).).)))...)))))))..	aggaggccgggactgtcggat	ccgtcgtcctgccatcgccatcctttcgctcccgccgccgcatccgccaacgaggaggccgggactgtcggat	[t178882] chr3-10245818-10245840|1;[t90388] chr3-10245821-10245838|4;[t90389] chr3-10245819-10245838|1;[t90391] chr3-10245818-10245838|42;[t170428] chr3-10245800-10245817|1;[t170430] chr3-10245797-10245817|1;[t262600] chr3-10245795-10245815|1;
nov	novelMiR_1132	2.43	chr4	-	33000331-33000424	41	33000341-33000361	agtcattctagcatttcccacatttatattgatgtatatatatatctagattcattaacattaatataaatgtggaaaatgctagaatgattta	((((((((((((((((.((((((((((((((((((......................)))))))))))))))))).))))))))))))))))..	atataaatgtggaaaatgcta	gcatttcccacatttatattgatgtatatatatatctagattcattaacattaatataaatgtggaaaatgcta	[t112698] chr4-33000342-33000361|4;[t112699] chr4-33000341-33000361|37;
nov	novelMiR_812	2.42	chr10	-	8139415-8139551	25	8139425-8139445	gtgtattgggtgcgttcgtggcaaaaactcacttcgtgattcgcgcgggtacttttgtccattaatgccaatattggcatatattgagccccacgggtgcgatgtttttgaccggaatgaaaaagctcaaaaagcac	((((.((((((.(((((.((((((((((.....((((.(((((.(.((((.(...(((......((((((....)))))))))..).))))).))))))))).))))))).)))))))).....))))))...))))	tttgaccggaatgaaaaagct	tgcgttcgtggcaaaaactcacttcgtgattcgcgcgggtacttttgtccattaatgccaatattggcatatattgagccccacgggtgcgatgtttttgaccggaatgaaaaagct	[t280114] chr10-8139426-8139448|1;[t430887] chr10-8139425-8139447|1;[t429556] chr10-8139426-8139446|1;[t424340] chr10-8139426-8139445|2;[t424342] chr10-8139425-8139445|17;[t424343] chr10-8139424-8139445|1;[t424344] chr10-8139423-8139445|2;[t406866] chr10-8139422-8139444|1;[t351276] chr10-8139423-8139443|1;
nov	novelMiR_1355	2.42	chr9	-	5167053-5167180	11	5167063-5167083	tttgtcgtggccggccagtcagaccgacgttgagtggccggtcagaccggtctcggctcggttagacagccatcagctcggtctgaccgaatacgactccgtcggctctgtatcggccaccccgagca	((((..((((((((.....((((((((((..((((.(.(((((((((((..((.((((.(......)))))...))..)))))))))))....).)))))))))).))))..))))))))..))))..	tccgtcggctctgtatcggcc	ccggccagtcagaccgacgttgagtggccggtcagaccggtctcggctcggttagacagccatcagctcggtctgaccgaatacgactccgtcggctctgtatcggcc	[t198464] chr9-5167065-5167084|1;[t198465] chr9-5167063-5167084|1;[t325813] chr9-5167063-5167083|9;
nov	novelMiR_275	2.41	chr2	+	26707469-26707558	21	26707528-26707548	atcttttgagactaattaagccgtcattagcacatgtgggttactgtagcacttatgactaatcacggactaattaggcttaaaagattc	((((((((((.(((((((..((((.(((((..((((...((((...))))...)))).))))).))))..))))))).))))))))))..	taatcacggactaattaggct	actaattaagccgtcattagcacatgtgggttactgtagcacttatgactaatcacggactaattaggct	[t193926] chr2+26707434-26707454|1;[t316961] chr2+26707440-26707458|1;[t316962] chr2+26707440-26707461|3;[t241527] chr2+26707460-26707480|1;[t193767] chr2+26707527-26707547|1;[t287629] chr2+26707528-26707548|14;[t287630] chr2+26707528-26707549|1;[t39260] chr2+26707529-26707549|3;[t117484] chr2+26707530-26707550|2;[t316143] chr2+26707531-26707551|1;[t184512] chr2+26707534-26707553|1;
nov	novelMiR_325	2.41	chr3	+	18661326-18661426	11	18661396-18661416	atcgacctggccggtcagaccggcctcggctcggtcagaccaccatcggttcggtctgaccgaatacgactccgtcggctctgtatcggccaccttgagca	.((((..(((((((((((((((((.(((..((((((((((((((...)))..)))))))))))...)))....))))).)))).))))))))..))))...	tccgtcggctctgtatcggcc	ccggtcagaccggcctcggctcggtcagaccaccatcggttcggtctgaccgaatacgactccgtcggctctgtatcggcc	[t198464] chr3+18661395-18661414|1;[t198465] chr3+18661395-18661416|1;[t325813] chr3+18661396-18661416|9;
nov	novelMiR_656	2.41	chr8	+	26850723-26850888	17	26850858-26850878	atagatgacgtcgttgattttttctcacatgtataagatataaatcacacttaaagtactatgagtgataaaacaactcatatcaaaataaattataattacgtaaattttttgaataagacgaatggtcaaatatgtaagaaaaagtcaacggcgtcatctatta	(((((((((((((((((((((((((.((((((....................................................................................................)))))).)))))))))))))))))))))))))..	tgtaagaaaaagtcaacggcg	tcgttgattttttctcacatgtataagatataaatcacacttaaagtactatgagtgataaaacaactcatatcaaaataaattataattacgtaaattttttgaataagacgaatggtcaaatatgtaagaaaaagtcaacggcg	[t390737] chr8+26850720-26850737|1;[t381326] chr8+26850858-26850878|14;[t265404] chr8+26850859-26850879|1;[t284322] chr8+26850860-26850880|2;
nov	novelMiR_316	2.4	chr3	+	14891900-14892012	11	14891980-14892002	tccgatagccctgtttcttttagcttgggattattataatctagattattgagtcagattactataagctagattgttataatctgtagtagaataagcggttagttgtttct	...((((((.((((((.(((((.((..(((((((.(((((((((.((((..(((......))))))).))))))))).)))))))..))))))).))))))...))))))...	aatctgtagtagaataagcggtt	ctgtttcttttagcttgggattattataatctagattattgagtcagattactataagctagattgttataatctgtagtagaataagcggtt	[t393981] chr3+14891919-14891938|1;[t107310] chr3+14891978-14892000|1;[t287853] chr3+14891979-14892000|1;[t40427] chr3+14891980-14891999|1;[t40428] chr3+14891980-14892002|7;[t342170] chr3+14891982-14892001|1;[t382563] chr3+14891984-14892006|1;[t303399] chr3+14891986-14892006|1;[t303400] chr3+14891986-14892008|1;[t100468] chr3+14891987-14892006|1;[t297702] chr3+14892017-14892039|1;[t378369] chr3+1…
nov	novelMiR_859	2.4	chr11	-	14436518-14436643	23	14436528-14436550	gttgtagatctttagccattgttgtcaagtctcctgaatgtgtaacacatctggtcaccgccttcgagtggtttgacgggcacatctcaggctgaagttgactggcaggctaaaggctcggcaatg	((((.((.(((((((((..(((((((((.((.((((((((((........((.((((((((......)))))..))).))))))).)))))..))..))))).)))))))))))))))))))....	gaagttgactggcaggctaaagg	tttagccattgttgtcaagtctcctgaatgtgtaacacatctggtcaccgccttcgagtggtttgacgggcacatctcaggctgaagttgactggcaggctaaagg	[t375018] chr11-14436665-14436687|1;[t381008] chr11-14436553-14436575|1;[t279523] chr11-14436551-14436573|1;[t348726] chr11-14436529-14436551|2;[t216010] chr11-14436530-14436550|3;[t216011] chr11-14436529-14436550|1;[t216013] chr11-14436528-14436550|8;[t36438] chr11-14436529-14436549|2;[t36439] chr11-14436527-14436549|1;[t104245] chr11-14436530-14436548|1;[t277954] chr11-14436527-14436547|2;[t352…
nov	novelMiR_1375	2.4	chr9	-	21308436-21308545	42	21308446-21308466	agtcattctaacatttctcacatttatattgatgttaatgaatctatatagatatatatgtctagattcattaacatcaatataaatgtggaaaatgctaaaatgactta	(((((((.((.(((((..((((((((((((((((((((((((((((.(((........))).))))))))))))))))))))))))))))..))))).)).)))))))..	atataaatgtggaaaatgcta	acatttctcacatttatattgatgttaatgaatctatatagatatatatgtctagattcattaacatcaatataaatgtggaaaatgcta	[t112698] chr9-21308447-21308466|4;[t112699] chr9-21308446-21308466|37;[t112700] chr9-21308445-21308466|1;
nov	novelMiR_123	2.38	chr10	+	19295249-19295383	44	19295353-19295373	agtactcccttcgttgcaaaataaatcaacattataataggacgtgacacatcttagtatgtctaaatttatcgtattagtatgtgtcacaacctaatatgatattggtttattttgggacggagggagtagtcg	..(((((((((((((.(((((((((((((.((((((.((((..(((((((((.((((((((...........)))))))).)))))))))..)))).)))))).))))))))))))).)))))))))))))....	ttggtttattttgggacggag	tcgttgcaaaataaatcaacattataataggacgtgacacatcttagtatgtctaaatttatcgtattagtatgtgtcacaacctaatatgatattggtttattttgggacggag	[t417006] chr10+19295353-19295373|39;[t380958] chr10+19295354-19295372|1;[t380959] chr10+19295354-19295373|4;
nov	novelMiR_190	2.37	chr12	+	2680825-2681024	18	2680994-2681014	gatgacgccgttgacttttctcacatgtttgacccttcgtcttattcaaaaaatttacgtaattataatttattttgttatgagttgttttatcattcatagtactttaagtgtgatttatatcttatacatttgcataaaatttttgaataagacgaatggtcaaacatgtaagaaaaagtcaacggcgtcatctatta	(((((((((((((((((((((.((((((((((((.(((((((((((((((((.((((.((((......................................................................)))).)))).))))))))))))))))).)))))))))))).)).))))))))))))))))))).....	tgtaagaaaaagtcaacggcg	ccgttgacttttctcacatgtttgacccttcgtcttattcaaaaaatttacgtaattataatttattttgttatgagttgttttatcattcatagtactttaagtgtgatttatatcttatacatttgcataaaatttttgaataagacgaatggtcaaacatgtaagaaaaagtcaacggcg	[t160682] chr12+2680992-2681012|1;[t381326] chr12+2680994-2681014|14;[t265404] chr12+2680995-2681015|1;[t284322] chr12+2680996-2681016|2;
nov	novelMiR_1359	2.35	chr9	-	8126533-8126611	18	8126543-8126561	ctccatcctaaaataagccaacctcgtattacgatgtaacacatactagtacgaggttggtttattttgagacggaggg	((((.((.(((((((((((((((((((((((..(((.....)))..))))))))))))))))))))))).)).))))..	acgaggttggtttattttg	aaataagccaacctcgtattacgatgtaacacatactagtacgaggttggtttattttg	[t57794] chr9-8126544-8126561|1;[t57795] chr9-8126543-8126561|16;[t57796] chr9-8126542-8126561|1;[t397083] chr9-8126530-8126550|1;
nov	novelMiR_63	2.34	chr1	+	32926009-32926098	21	32926068-32926088	atcttttgagactaattaagccgtcattagcacatgtgggttactgtagcacttatagctaatcacggactaattaggcttaaaagattc	((((((((((.(((((((..((((.((((((...(((((((.........))))))))))))).))))..))))))).))))))))))..	taatcacggactaattaggct	actaattaagccgtcattagcacatgtgggttactgtagcacttatagctaatcacggactaattaggct	[t97450] chr1+32925880-32925901|1;[t422887] chr1+32925953-32925973|1;[t401851] chr1+32925954-32925974|1;[t193926] chr1+32925974-32925994|1;[t316961] chr1+32925980-32925998|1;[t316962] chr1+32925980-32926001|3;[t241527] chr1+32926000-32926020|1;[t193767] chr1+32926067-32926087|1;[t287629] chr1+32926068-32926088|14;[t287630] chr1+32926068-32926089|1;[t39260] chr1+32926069-32926089|3;[t117484] chr1+…
nov	novelMiR_273	2.33	chr2	+	26140263-26140403	18	26140375-26140393	ctccgttctaaaataaatcaatctcgtaccagatgtgtatccagattcatcgtactagaatgtatcacattttatgtccagattcatcgaactaagatgtgtcacatttggtacgaggttggtttattttgagacggagtg	((((((..(((((((((((((((((((((((((((((.................................................................)))))))))))))))))))))))))))))..))))))..	acgaggttggtttattttg	aaataaatcaatctcgtaccagatgtgtatccagattcatcgtactagaatgtatcacattttatgtccagattcatcgaactaagatgtgtcacatttggtacgaggttggtttattttg	[t57794] chr2+26140375-26140392|1;[t57795] chr2+26140375-26140393|16;[t57796] chr2+26140375-26140394|1;
nov	novelMiR_405	2.33	chr4	+	20635323-20635507	42	20635477-20635497	agtcactctaacatttctcacatttatattgatattaatgaatctagatagatatatgtgtctatctagatatatctatctaatgtaagtcactctaacatttctcacatttcacgatcctccttgctccacggtgatcgtgacattaatatcaatataaatgtggaaaatgctaaaatgactta	(((((.(.((.(((((..((((((((((((((((((((((.......................................................................................................))))))))))))))))))))))..))))).)).).)))))..	atataaatgtggaaaatgcta	acatttctcacatttatattgatattaatgaatctagatagatatatgtgtctatctagatatatctatctaatgtaagtcactctaacatttctcacatttcacgatcctccttgctccacggtgatcgtgacattaatatcaatataaatgtggaaaatgcta	[t112698] chr4+20635477-20635496|4;[t112699] chr4+20635477-20635497|37;[t112700] chr4+20635477-20635498|1;[t65020] chr4+20635503-20635524|1;[t53220] chr4+20635507-20635527|1;
nov	novelMiR_580	2.33	chr7	+	20099988-20100097	41	20100067-20100087	tgtcattctaatatttctcacatacatattgatgttattgaatctagatagatatatatgtttagattcattaacattaatataaatgtggaaaatgctagaatgactta	.(((((((((.(((((..(((((..((((((((((((.((((((((((((........)))))))))))).))))))))))))..)))))..))))).)))))))))...	atataaatgtggaaaatgcta	atatttctcacatacatattgatgttattgaatctagatagatatatatgtttagattcattaacattaatataaatgtggaaaatgcta	[t112698] chr7+20100067-20100086|4;[t112699] chr7+20100067-20100087|37;
nov	novelMiR_633	2.33	chr8	+	16486745-16486862	50	16486830-16486852	tagatctttagccatttttgtcaagtctcttgaatatgtaacacatctggtcgccgccttcgagtggtttgacgggcacatatcagactgaagttgactggcaggctaaaggtctagc	(((((((((((((......(((((.((..((..((((((.......((.((((((((......)))))..))).)).))))))..))..))..))))).....)))))))))))))..	gactgaagttgactggcaggcta	gccatttttgtcaagtctcttgaatatgtaacacatctggtcgccgccttcgagtggtttgacgggcacatatcagactgaagttgactggcaggcta	[t73215] chr8+16486829-16486846|1;[t73216] chr8+16486829-16486847|4;[t73217] chr8+16486829-16486849|9;[t73219] chr8+16486829-16486850|5;[t73220] chr8+16486829-16486851|1;[t220730] chr8+16486830-16486847|2;[t220731] chr8+16486830-16486849|1;[t220732] chr8+16486830-16486850|2;[t220733] chr8+16486830-16486851|1;[t220734] chr8+16486830-16486852|10;[t63564] chr8+16486831-16486849|2;[t63565] chr8+16486…
nov	novelMiR_794	2.33	chr10	-	6253598-6253718	30	6253608-6253628	ctatattgcgagatgaatctaacgagatatattaatccatggttagcggatgattaatgtagcatcattgtagcaaatcatggattaatatacctcgttagattcgtctcaaaaatagccc	((((.((..(((((((((((((((((.(((((((((((((((((.((.((((((.........))))))...)).))))))))))))))))).))))))))))))))))).)).))))...	tacctcgttagattcgtctca	agatgaatctaacgagatatattaatccatggttagcggatgattaatgtagcatcattgtagcaaatcatggattaatatacctcgttagattcgtctca	[t359174] chr10-6253648-6253668|1;[t38526] chr10-6253613-6253632|1;[t113023] chr10-6253611-6253631|1;[t305381] chr10-6253610-6253630|2;[t305382] chr10-6253609-6253630|4;[t108820] chr10-6253609-6253629|1;[t291605] chr10-6253608-6253628|23;[t37804] chr10-6253537-6253558|1;
nov	novelMiR_109	2.32	chr10	+	8921843-8921952	41	8921922-8921942	agtcattttagcatttcccacattcatattgatgctaatgaatctagataaatatatatgtctagattcattaacattaatataaatgtggaaaatgctagaatgaccta	.(((((((((((((((.(((((((.(((((((((.(((((((((((((((........))))))))))))))).))))))))).))))))).)))))))))))))))...	atataaatgtggaaaatgcta	gcatttcccacattcatattgatgctaatgaatctagataaatatatatgtctagattcattaacattaatataaatgtggaaaatgcta	[t393762] chr10+8921850-8921872|1;[t112698] chr10+8921922-8921941|4;[t112699] chr10+8921922-8921942|37;[t123916] chr10+8921945-8921966|1;
nov	novelMiR_906	2.31	chr12	-	6461196-6461283	41	6461206-6461226	agtcattttagcatttcctacattcatattgatgtatgtctagattcattaacattaatataaatgtggaaaatgctagaatgactta	((((((((((((((((.(((((((.(((((((((((((........)))..)))))))))).))))))).))))))))))))))))..	atataaatgtggaaaatgcta	gcatttcctacattcatattgatgtatgtctagattcattaacattaatataaatgtggaaaatgcta	[t325977] chr12-6461279-6461299|1;[t112698] chr12-6461207-6461226|4;[t112699] chr12-6461206-6461226|37;
nov	novelMiR_1374	2.31	chr9	-	20986748-20986841	41	20986758-20986778	agtcattctagcatttctcatatttatattgatgttaattaatctagacattcattaatatcaatataaatgtggaaaatgctagaataactta	(((.((((((((((((..(((((((((((((((((((((.(((......))).)))))))))))))))))))))..)))))))))))).)))..	atataaatgtggaaaatgcta	gcatttctcatatttatattgatgttaattaatctagacattcattaatatcaatataaatgtggaaaatgcta	[t112698] chr9-20986759-20986778|4;[t112699] chr9-20986758-20986778|37;
nov	novelMiR_263	2.3	chr2	+	17611009-17611110	11	17611078-17611100	gaggagaactcggcctcgacatcagtgtcccgctcgaacttgctagcgacattgatagcaagttcgagcgggatactgatgtcgaggtcgagaccccctctg	((((.(..(((((((((((((((((((((((((((((((((((((.((....)).)))))))))))))))))))))))))))))))))))))..).))))..	gggatactgatgtcgaggtcgag	cggcctcgacatcagtgtcccgctcgaacttgctagcgacattgatagcaagttcgagcgggatactgatgtcgaggtcgag	[t257077] chr2+17611078-17611095|1;[t257078] chr2+17611078-17611100|10;
nov	novelMiR_1000	2.29	chr2	-	34253884-34254096	17	34253894-34253914	ctccgttaatgtatgacgccgttgactttttaaccaaccattcgtcttattcaaaatttttgtgtaaatataaaaatatttatatcatgcttaaagaatatttaatgataaatcaagtcacggtaaaataaatgataataacataaactttttaaataaaacgaattgtcaaacgttggttaaaagtcaacggcgtcgtacattaaaatacgg	..((((((((((((((((((((((((((((.((((((((((((((.(((((.((((..(((((((...........................................................................)))))))..)))).))))).))))).))......)))))))))))))))))))))))))))))))....))))	aaagtcaacggcgtcgtacat	gtatgacgccgttgactttttaaccaaccattcgtcttattcaaaatttttgtgtaaatataaaaatatttatatcatgcttaaagaatatttaatgataaatcaagtcacggtaaaataaatgataataacataaactttttaaataaaacgaattgtcaaacgttggttaaaagtcaacggcgtcgtacat	[t280697] chr2-34253896-34253916|1;[t5115] chr2-34253895-34253915|3;[t12537] chr2-34253895-34253914|4;[t12538] chr2-34253894-34253914|9;
nov	novelMiR_1107	2.29	chr4	-	23031341-23031546	11	23031351-23031371	tcaaaattgtagccctcgacgcgacctacaactttgtagttgaaaagtttttgaattaaaactgtttagggtcccaaaatattgttgcatgtttatagattttgaaattttaattttaatattacattttgggacaaaaaatgacttataataaaaaaaattcaactacaaaggtgtagatcgcgtcgagggctacaagttcgata	((.((.((((((((((((((((((.(((((.(((((((((((((....................................................................................................................))))))))))))).))))).)))))))))))))))))).)).))..	gtagatcgcgtcgagggctac	agccctcgacgcgacctacaactttgtagttgaaaagtttttgaattaaaactgtttagggtcccaaaatattgttgcatgtttatagattttgaaattttaattttaatattacattttgggacaaaaaatgacttataataaaaaaaattcaactacaaaggtgtagatcgcgtcgagggctac	[t382065] chr4-23031353-23031372|1;[t382066] chr4-23031352-23031372|1;[t267100] chr4-23031354-23031371|1;[t267101] chr4-23031352-23031371|1;[t267102] chr4-23031351-23031371|6;[t267103] chr4-23031349-23031371|1;[t36691] chr4-23031221-23031239|1;[t36692] chr4-23031219-23031239|1;[t36696] chr4-23031158-23031179|1;[t187790] chr4-23031146-23031168|2;[t51247] chr4-23031137-23031159|2;[t101730] chr4-230…
nov	novelMiR_674	2.23	chr9	+	9136824-9136949	17	9136917-9136939	gttgtagatctttagccatttttgtcaagtctcctgaatgtataacacatctggtcgctaccttcgagtggtttgaggggcacatctcaggctgaagttgactggcaggctaaaggactagcaatg	(((((((.(((((((((......(((((.((.(((((((((........................................)))).)))))..))..))))).....))))))))).)).))))).	gaagttgactggcaggctaaagg	tttagccatttttgtcaagtctcctgaatgtataacacatctggtcgctaccttcgagtggtttgaggggcacatctcaggctgaagttgactggcaggctaaagg	[t375018] chr9+9136780-9136802|1;[t348726] chr9+9136916-9136938|2;[t216010] chr9+9136917-9136937|3;[t216011] chr9+9136917-9136938|1;[t216013] chr9+9136917-9136939|8;[t36438] chr9+9136918-9136938|2;[t104245] chr9+9136919-9136937|1;[t134494] chr9+9136958-9136980|1;[t400657] chr9+9136959-9136979|1;
nov	novelMiR_545	2.22	chr6	+	25322616-25322815	18	25322785-25322805	agatgacaccgttaattttttctcgcatgtttgaccattcgtcttattcaaaaattttatgcaaatgtataaaatataaatcacacttaaaataatgggtgataaaacaactcataacaaaataaattataattacgtaaattttttaaataacacaaatggtcaaacatgtaagaaaaagtcaacggcgtcatctatta	(((((((.(((((.(((((((((..((((((((((((((.((.(((((.((((..........................................................................................)))).))))).)).))))))))))))))..))))))))).))))).)))))))....	tgtaagaaaaagtcaacggcg	ccgttaattttttctcgcatgtttgaccattcgtcttattcaaaaattttatgcaaatgtataaaatataaatcacacttaaaataatgggtgataaaacaactcataacaaaataaattataattacgtaaattttttaaataacacaaatggtcaaacatgtaagaaaaagtcaacggcg	[t160682] chr6+25322783-25322803|1;[t381326] chr6+25322785-25322805|14;[t265404] chr6+25322786-25322806|1;[t284322] chr6+25322787-25322807|2;
nov	novelMiR_171	2.19	chr11	+	20288160-20288358	21	20288326-20288348	aaattgtagccctcgacgcgacctacaactttgtagttgaaaattttttgaattaaaactgtttagggtcccaaaatattgttgcatgtttatagattttgaaattttgattttaaaattacattttgggacaaaaaatgacttaaaataaaaaaaattaactacaaagttgtagatcgcgtcgagggctacaagtttg	...((((((((((((((((((.((((((((((((((((((...(((((((..((((...(((((...((((((((((.............................................))))))))))...)))))..))))..)))))))..)))))))))))))))))).)))))))))))))))))).....	aagttgtagatcgcgtcgagggc	cctcgacgcgacctacaactttgtagttgaaaattttttgaattaaaactgtttagggtcccaaaatattgttgcatgtttatagattttgaaattttgattttaaaattacattttgggacaaaaaatgacttaaaataaaaaaaattaactacaaagttgtagatcgcgtcgagggc	[t289084] chr11+20288322-20288343|1;[t45701] chr11+20288323-20288344|1;[t139996] chr11+20288324-20288344|1;[t139997] chr11+20288324-20288345|1;[t12955] chr11+20288325-20288345|1;[t36606] chr11+20288326-20288348|6;[t104563] chr11+20288327-20288348|1;[t278766] chr11+20288328-20288346|1;[t278767] chr11+20288328-20288348|3;[t417449] chr11+20288329-20288349|2;[t417450] chr11+20288329-20288350|1;[t3820…
nov	novelMiR_1139	2.19	chr5	-	2644197-2644335	11	2644207-2644227	gccccgctccgccccgcccgtcgcccgcttctgccaaccgccgctcgccccgctccatcggccggagatatagagaagaggggagagagaggagggaggagtgaggagtgaggatgacatgtggggcccatgtgggtct	..(((((...(((((((..(((((((((((((.((..((.((.(((.((((.((((.......))))............))))...))).)).))..))....))))))).)).))))..)))))))....)))))...	tgaggatgacatgtggggccc	gccccgcccgtcgcccgcttctgccaaccgccgctcgccccgctccatcggccggagatatagagaagaggggagagagaggagggaggagtgaggagtgaggatgacatgtggggccc	[t102374] chr5-2644215-2644236|1;[t355543] chr5-2644207-2644227|10;[t226344] chr5-2644205-2644226|1;[t275785] chr5-2644152-2644172|1;[t275786] chr5-2644150-2644172|1;
nov	novelMiR_1009	2.17	chr3	-	4019266-4019463	16	4019276-4019298	cttgtcaaaaccatcagatacttcctcgacgccgctgcatggacaactgtgtggattgtggaagccagatgccatggctcctgttactcattttgcatgtttctttcctaatgcaacacgccaacaccataccatgtttgtgcctctgctttatattgggctctgtggttgtgtagaaatgatagggttttttgataa	..((((((((((((((.....(((..((..(((((.................................................................................................................................)))))..))..))).)))).))...)))))))).	tggttgtgtagaaatgatagggt	ccatcagatacttcctcgacgccgctgcatggacaactgtgtggattgtggaagccagatgccatggctcctgttactcattttgcatgtttctttcctaatgcaacacgccaacaccataccatgtttgtgcctctgctttatattgggctctgtggttgtgtagaaatgatagggt	[t386309] chr3-4019278-4019300|4;[t275123] chr3-4019277-4019299|1;[t380892] chr3-4019278-4019298|1;[t380893] chr3-4019277-4019298|1;[t380894] chr3-4019276-4019298|5;[t264647] chr3-4019275-4019297|1;[t278950] chr3-4019276-4019296|1;[t418938] chr3-4019275-4019295|1;[t418939] chr3-4019274-4019295|1;[t418940] chr3-4019273-4019295|1;[t97831] chr3-4019220-4019242|1;
nov	novelMiR_931	2.16	chr12	-	24482803-24482923	27	24482813-24482833	ctattttacgagacgaatttaatgatgtatattaatctataattagcggctgattactgtagcatcactgtagcaaatcatggattaatatacctcgttagattcgtctcgcaaaataacc	.((((((.(((((((((((((((((.((((((((((((((.(((.((.((((.......)))).........)).))).)))))))))))))).))))))))))))))))).))))))...	tacctcgttagattcgtctcg	agacgaatttaatgatgtatattaatctataattagcggctgattactgtagcatcactgtagcaaatcatggattaatatacctcgttagattcgtctcg	[t38526] chr12-24482818-24482837|1;[t113023] chr12-24482816-24482836|1;[t305381] chr12-24482815-24482835|2;[t305382] chr12-24482814-24482835|4;[t305383] chr12-24482813-24482835|2;[t108820] chr12-24482814-24482834|1;[t291606] chr12-24482813-24482833|15;[t291607] chr12-24482812-24482833|3;[t199656] chr12-24482810-24482830|1;[t302298] chr12-24482782-24482802|2;[t97050] chr12-24482781-24482801|1;
nov	novelMiR_1045	2.16	chr3	-	24357725-24357834	11	24357735-24357755	agtcactctaacatttcccatatttatattgatgttaatgaatctagacatatatatttatctaaattcattaacatcaatacgaatgtgggaaatgctagaatgactta	(((((.((((.(((((((((((((..(((((((((((((((((.((((.(........).)))).)))))))))))))))))..))))))))))))).)))).)))))..	atacgaatgtgggaaatgcta	acatttcccatatttatattgatgttaatgaatctagacatatatatttatctaaattcattaacatcaatacgaatgtgggaaatgcta	[t37666] chr3-24357736-24357756|1;[t108942] chr3-24357737-24357755|1;[t108943] chr3-24357735-24357755|8;[t108944] chr3-24357733-24357755|1;
nov	novelMiR_566	2.13	chr7	+	10235842-10236036	11	10236004-10236026	gttcgtaacccccctttagtcccggtttccaaacccggttcgtaacccccctttagtcccggtttccaaaccgggagtaccaatccgggactaaacatcgctatctttagtcccgggtgaaataaccgggagtaaagatcgatctttagtcccggttggtaacaccaaccgggactaaagatggcttagccacgt	((...(((.((..((((((((((((((...........................................................................................................................................))))))))))))))..)).))))).....	caccaaccgggactaaagatggc	cccctttagtcccggtttccaaacccggttcgtaacccccctttagtcccggtttccaaaccgggagtaccaatccgggactaaacatcgctatctttagtcccgggtgaaataaccgggagtaaagatcgatctttagtcccggttggtaacaccaaccgggactaaagatggc	[t148056] chr7+10236004-10236026|6;[t141212] chr7+10236007-10236028|3;[t19451] chr7+10236008-10236028|1;[t55477] chr7+10236009-10236028|1;[t187142] chr7+10236040-10236062|1;
nov	novelMiR_307	2.12	chr3	+	11236423-11236622	21	11236590-11236612	aattgtagccctcgatgcgacctacaactttgtagttgaaaagtttttgaattaaaactgtttagggtcccaaaatattgttgcatgtttatagattttgaaattttaattttaaaattacattttgggacaaaaaattacttaaaataaaaaaaaattcaacaacaaagttgtagatcgcgtcgagggctacaagtttg	..((((((((((((((((((.((((((((((((.((((((.....................................................................................................................)))))).)))))))))))).)))))))))))))))))).....	aagttgtagatcgcgtcgagggc	cctcgatgcgacctacaactttgtagttgaaaagtttttgaattaaaactgtttagggtcccaaaatattgttgcatgtttatagattttgaaattttaattttaaaattacattttgggacaaaaaattacttaaaataaaaaaaaattcaacaacaaagttgtagatcgcgtcgagggc	[t45701] chr3+11236587-11236608|1;[t139996] chr3+11236588-11236608|1;[t139997] chr3+11236588-11236609|1;[t12955] chr3+11236589-11236609|1;[t36606] chr3+11236590-11236612|6;[t104563] chr3+11236591-11236612|1;[t278766] chr3+11236592-11236610|1;[t278767] chr3+11236592-11236612|3;[t417449] chr3+11236593-11236613|2;[t417450] chr3+11236593-11236614|1;[t382065] chr3+11236594-11236613|1;[t382066] chr3+11…
nov	novelMiR_314	2.12	chr3	+	14086727-14086925	21	14086893-14086915	aaattgtagccctcgatgcgacctacaactttgtagttgaaatgtttttgaattaaaactgtttagggtcccaaaatattgttgcgtgtttatagattttgatattttaattttaaaattacattttgggacaaaaaatgacttaaaataaaaaaaatcaactacaaagttgtagatcgcgtcgagggctacaaatttg	...((((((((((((((((((.((((((((((((((((((.....................................................................................................................)))))))))))))))))).)))))))))))))))))).....	aagttgtagatcgcgtcgagggc	cctcgatgcgacctacaactttgtagttgaaatgtttttgaattaaaactgtttagggtcccaaaatattgttgcgtgtttatagattttgatattttaattttaaaattacattttgggacaaaaaatgacttaaaataaaaaaaatcaactacaaagttgtagatcgcgtcgagggc	[t289084] chr3+14086889-14086910|1;[t45701] chr3+14086890-14086911|1;[t139996] chr3+14086891-14086911|1;[t139997] chr3+14086891-14086912|1;[t12955] chr3+14086892-14086912|1;[t36606] chr3+14086893-14086915|6;[t104563] chr3+14086894-14086915|1;[t278766] chr3+14086895-14086913|1;[t278767] chr3+14086895-14086915|3;[t417449] chr3+14086896-14086916|2;[t417450] chr3+14086896-14086917|1;[t382065] chr3+14…
nov	novelMiR_615	2.12	chr8	+	7464833-7465054	23	7464843-7464864	cattacggggtgccagactgagaagcggcgagaagtccgtgggggtcgctggggagtccatgcctctggttatagagggggtgattatgatccaggtatggtgcactgtggtgagttgtgttgtgcagggggtattgtcacagcctctattcgggtactttccagtatcgcgatacatggtaaacatgatgttgaggctgtgtcttgtgggtacagtggtac	.(((((...(((((..((.((((.(((((.......................................................................................................................................................................))))).)))))).))))).)))))..	tgccagactgagaagcggcgag	tgccagactgagaagcggcgagaagtccgtgggggtcgctggggagtccatgcctctggttatagagggggtgattatgatccaggtatggtgcactgtggtgagttgtgttgtgcagggggtattgtcacagcctctattcgggtactttccagtatcgcgatacatggtaaacatgatgttgaggctgtgtcttgtgggtaca	[t188423] chr8+7464838-7464859|1;[t188424] chr8+7464838-7464860|1;[t262900] chr8+7464841-7464862|1;[t272662] chr8+7464842-7464862|4;[t272663] chr8+7464842-7464864|1;[t362358] chr8+7464843-7464860|2;[t362359] chr8+7464843-7464863|5;[t362360] chr8+7464843-7464864|10;
nov	novelMiR_720	2.12	chr1	-	14168928-14169021	41	14168938-14168958	agccattctagcatttctcacattcatattgatgtagatatatgtctagattcattaccattaatataaatgtggaaaatgctagaatgactta	((.(((((((((((((..((((((.((((((((((((((....)))))..........))))))))).))))))..))))))))))))).))..	atataaatgtggaaaatgcta	gcatttctcacattcatattgatgtagatatatgtctagattcattaccattaatataaatgtggaaaatgcta	[t112698] chr1-14168939-14168958|4;[t112699] chr1-14168938-14168958|37;
nov	novelMiR_1352	2.1	chr9	-	4121825-4121947	12	4121835-4121855	atttttttaataaatactatgctgactggactgccacgtgtacgccacgtagaccaaaaccaccgcggatttggtcgaggggggtaattcatccggtttgtatagttgggggtgaagaatgtc	..(((((((......(((((((.(((((((.((.......(((.((.(...(((((((.((.....)).)))))))..).)).)))...))))))))).)))))))......)))))))....	ccggtttgtatagttgggggt	taaatactatgctgactggactgccacgtgtacgccacgtagaccaaaaccaccgcggatttggtcgaggggggtaattcatccggtttgtatagttgggggt	[t329264] chr9-4121856-4121873|1;[t325719] chr9-4121836-4121856|1;[t170538] chr9-4121835-4121855|6;[t170539] chr9-4121833-4121855|2;[t190057] chr9-4121833-4121854|2;[t264874] chr9-4121834-4121853|1;[t380531] chr9-4121795-4121816|1;
nov	novelMiR_670	2.09	chr9	+	5946890-5947015	17	5946983-5947005	gttgtagatctttagctatttttgtcaagtctcatgaatgtataacacatctgatcgccaccttcgagtggtttgatgggcacatctcaggctgaagttgactggcaggctaaaggtctagcaatg	(((((((((((((((((......(((((.((...(((((((....(.((((.(((((((......).)))))).)))))..)))).)))....))..))))).....)))))))))))).))))).	gaagttgactggcaggctaaagg	tttagctatttttgtcaagtctcatgaatgtataacacatctgatcgccaccttcgagtggtttgatgggcacatctcaggctgaagttgactggcaggctaaagg	[t348726] chr9+5946982-5947004|2;[t216010] chr9+5946983-5947003|3;[t216011] chr9+5946983-5947004|1;[t216013] chr9+5946983-5947005|8;[t36438] chr9+5946984-5947004|2;[t104245] chr9+5946985-5947003|1;[t200007] chr9+5947030-5947047|1;
nov	novelMiR_1245	2.08	chr6	-	28564956-28565064	41	28564966-28564986	agtcattctagcatttccacattcatattaatgttaataaatttatatagatatatatatctagattcattaacatcaatataaatgtggaaaatgctagaataactaa	(((.(((((((((((((((((((.(((((.((((((((.((((....((((((....)))))))))).)))))))).))))).))))))).)))))))))))).)))..	atataaatgtggaaaatgcta	gcatttccacattcatattaatgttaataaatttatatagatatatatatctagattcattaacatcaatataaatgtggaaaatgcta	[t112698] chr6-28564967-28564986|4;[t112699] chr6-28564966-28564986|37;
nov	novelMiR_156	2.06	chr11	+	13056768-13056875	41	13056845-13056865	aatcattctaacatttctcatattcatattaatattaatgaatctagatatatatctatctatattcattaccatcaatataaatgtggaaaatgctagaatgattta	((((((((((.(((((..((((((.(((((.((..((((((((.((((((......)))))).))))))))..)).))))).))))))..))))).))))))))))..	atataaatgtggaaaatgcta	acatttctcatattcatattaatattaatgaatctagatatatatctatctatattcattaccatcaatataaatgtggaaaatgcta	[t112698] chr11+13056845-13056864|4;[t112699] chr11+13056845-13056865|37;
nov	novelMiR_691	2.06	chr9	+	17833330-17833439	10	17833409-17833429	agtcattgtagcatttcccacattcatattgatgttaatgaatctagacatatatatctatctagatttattaacatcgatacgaatgtgggaaatgctagaatgactta	(((((((.(((((((((((((((((.((((((((((((((((((((((............)))))))))))))))))))))).))))))))))))))))).)))))))..	atacgaatgtgggaaatgcta	gcatttcccacattcatattgatgttaatgaatctagacatatatatctatctagatttattaacatcgatacgaatgtgggaaatgcta	[t108942] chr9+17833409-17833427|1;[t108943] chr9+17833409-17833429|8;[t108944] chr9+17833409-17833431|1;[t161697] chr9+17833440-17833462|1;
nov	novelMiR_1021	2.06	chr3	-	9148200-9148398	21	9148210-9148232	aaattgtagccctcgacgcgagctacaactttgtaattgaaaagtttttgaattaaaactgtttagggtcccaaaatattgttgcatgtttatagattttgaaattttaattttaaaattacattttgggaaaaaaatgacttataaataaaaaaaatcaactacaaagttgtagatcgcgtcgagggctataagttaa	...((((((((((((((((((.(((((((((((((.((((.....................................................................................................................)))).))))))))))))).)))))))))))))))))).....	aagttgtagatcgcgtcgagggc	cctcgacgcgagctacaactttgtaattgaaaagtttttgaattaaaactgtttagggtcccaaaatattgttgcatgtttatagattttgaaattttaattttaaaattacattttgggaaaaaaatgacttataaataaaaaaaatcaactacaaagttgtagatcgcgtcgagggc	[t289084] chr3-9148215-9148236|1;[t45701] chr3-9148214-9148235|1;[t139996] chr3-9148214-9148234|1;[t139997] chr3-9148213-9148234|1;[t12955] chr3-9148213-9148233|1;[t36606] chr3-9148210-9148232|6;[t104563] chr3-9148210-9148231|1;[t278766] chr3-9148212-9148230|1;[t278767] chr3-9148210-9148230|3;[t417449] chr3-9148209-9148229|2;[t417450] chr3-9148208-9148229|1;[t382065] chr3-9148209-9148228|1;[t3820…
nov	novelMiR_1160	2.04	chr5	-	17879813-17879942	55	17879823-17879842	tgcatttgaccagctagagtagttgattgtgtttaagtgcgataataagtagttcaattatttatcacacaccttaagtagttcaatcatttatcacacagctggagtagctcagttggttagagcgtgt	.((.(((((((((((.(((((((((..((((..((((((............(((.(((((((((..........))))))))).))))))))).)))))))))......)))))))))))))))))....	gctggagtagctcagttggt	cagctagagtagttgattgtgtttaagtgcgataataagtagttcaattatttatcacacaccttaagtagttcaatcatttatcacacagctggagtagctcagttggt	[t246162] chr5-17879825-17879842|2;[t246163] chr5-17879824-17879842|24;[t246166] chr5-17879823-17879842|25;[t246168] chr5-17879822-17879842|3;[t246169] chr5-17879821-17879842|1;[t374666] chr5-17879791-17879813|1;[t246533] chr5-17879794-17879811|1;
nov	novelMiR_253	2.03	chr2	+	12889722-12889803	11	12889773-12889793	tttgagactaattaagccgtcattagcacatgtgggttattgtagcacttgtggctaatcacggactaattaggattaaaag	(((((..(((((((..((((.(((((((((.(((...........))).))).)))))).))))..)))))))..)))))..	tggctaatcacggactaatta	attaagccgtcattagcacatgtgggttattgtagcacttgtggctaatcacggactaatta	[t21376] chr2+12889635-12889656|1;[t422887] chr2+12889662-12889682|1;[t401851] chr2+12889663-12889683|1;[t241527] chr2+12889709-12889729|1;[t374170] chr2+12889773-12889793|5;[t374171] chr2+12889773-12889794|1;[t374172] chr2+12889773-12889795|1;[t254795] chr2+12889774-12889791|2;[t254796] chr2+12889774-12889794|2;
nov	novelMiR_883	2.01	chr11	-	24569198-24569418	16	24569208-24569228	gtattttaatgtatgacgccattgactttttaaccaacgtttgactactcgtcttattcaaaatttttatgcaaatataaaaatacttacgtcatgcttaaagaacatttgataataaatcaagtcataataaaataaattataattacatattttttttgaataagacgaaatatcaaacgtttgtcaaaaagtcaacggcgtcgtacattaaaaaattc	...(((((((((((((((((.((((((((((.((.(((((((((....(((((((((((((((....((((.((.(((((...........................................................))))).)).))))....)))))))))))))))....))))))))).)).)))))))))).))))))))))))))))).....	aaagtcaacggcgtcgtacat	gtatgacgccattgactttttaaccaacgtttgactactcgtcttattcaaaatttttatgcaaatataaaaatacttacgtcatgcttaaagaacatttgataataaatcaagtcataataaaataaattataattacatattttttttgaataagacgaaatatcaaacgtttgtcaaaaagtcaacggcgtcgtacat	[t5115] chr11-24569209-24569229|3;[t12537] chr11-24569209-24569228|4;[t12538] chr11-24569208-24569228|9;
nov	novelMiR_452	2	chr5	+	14924920-14925119	11	14925087-14925109	atgcgccgccgcctttcggccgtcgccgccgcttcccgcaccgccggtcaccgccgtcggtggccgtgcctcgctgctagggatggcaatcgggcgcgacgggcacgggtagtgcctacccatacccatgcccgtgagattatttgtgcccgtgggtatacccattactacatgacgggtaaggatggttgcccatgccc	(((.((.((((((((..(.((((((...................................................................................................................................................)))))).))))).)))).)).)))....	ctacatgacgggtaaggatggtt	ccgcctttcggccgtcgccgccgcttcccgcaccgccggtcaccgccgtcggtggccgtgcctcgctgctagggatggcaatcgggcgcgacgggcacgggtagtgcctacccatacccatgcccgtgagattatttgtgcccgtgggtatacccattactacatgacgggtaaggatggtt	[t293414] chr5+14925085-14925107|2;[t194171] chr5+14925087-14925109|5;[t290508] chr5+14925088-14925110|1;[t52367] chr5+14925089-14925110|1;[t124073] chr5+14925091-14925111|1;[t351935] chr5+14925092-14925109|1;[t45239] chr5+14925170-14925191|1;[t4324] chr5+14925172-14925194|1;[t186762] chr5+14925267-14925288|1;[t66251] chr5+14925319-14925340|1;[t131417] chr5+14925340-14925360|1;[t160685] chr5+1492…

## Sheet: miRDP-Osa1
miR_ID	score	chr	strand	hairPin_loci	expression(number of mature reads)	mature_loci	sequence	hairPin 2nd second RNA Structure	mature miR	mature_loop_star_seq	reads_no
osa-mir168a	38275.1	chr2	-	1553140-1553253	75073	1553210-1553230	CTCATGGCGCCGCCGCCTCGGGCTCGCTTGGTGCAGATCGGGACCCGCCGCCGCCGCTGCCGGGGCCGGATCCCGCCTTGCACCAAGTGAATCGGAGCCGGCGTAGCGCCCTCC	.....((((((((((.(((.(..(((((((((((((..(((((.(((..(((.(((....))))))))).)))))..)))))))))))))..).))).)))))..)))))....	TCGCTTGGTGCAGATCGGGAC	TCGCTTGGTGCAGATCGGGACCCGCCGCCGCCGCTGCCGGGGCCGGATCCCGCCTTGCACCAAGTGAAT	[t155988_x4] chr2-1553210-1553231|4;[t252218_x1] chr2-1553213-1553230|1;[t252226_x19] chr2-1553212-1553230|19;[t252227_x287] chr2-1553211-1553230|287;[t252230_x74345] chr2-1553210-1553230|74345;[t252234_x227] chr2-1553209-1553230|227;[t252236_x8] chr2-1553208-1553230|8;[t143263_x1] chr2-1553211-1553229|1;[t143264_x66] chr2-1553210-1553229|66;[t191763_x75] chr2-1553210-1553228|75;[t191764_x1] chr2…
osa-mir156d	18969.5	chr2	-	4512885-4513134	37205	4512974-4512993	TTCTTGAGGTTTTATTTGGTTTTTCTTTGAGTTTTTACTCGTTTTTCTCGATTTCTCGATTTCGATGACTCGGAACTAAATAGGTTCTCTAATGACAAGTAAGAGCAAGAAATTTCTAGCACGGAGAAGCTCTCATGAGATTGACAGAAGAGAGTGAGCACACGGCGTGATGGCCGGCATAAAATCTATCCCGTCCTCGCCGCGTGCTCACTCCTCTTTCTGTCACCCTCTTTCTCTCAGGGCTCAACTC	.((((((((........(((((((((.((.(((((((((.(((.....(((.((.(((....))).)).)))(((((.....)))))......))).))))))))).(((....)))..)).))))))))).....(((..((((((((((((((((((((.(((((....((.(((.(((.....))).))).)).))))).))))))))).))).))))))))..)))....))))))))........	TGACAGAAGAGAGTGAGCAC	TGACAGAAGAGAGTGAGCACACGGCGTGATGGCCGGCATAAAATCTATCCCGTCCTCGCCGCGTGCTCACTCCTCTTTCTGTCACC	[t104857_x19] chr2-4512974-4512995|19;[t307029_x14] chr2-4512976-4512994|14;[t307030_x49] chr2-4512975-4512994|49;[t307032_x10012] chr2-4512974-4512994|10012;[t307033_x7] chr2-4512973-4512994|7;[t266232_x25] chr2-4512976-4512993|25;[t266233_x59] chr2-4512975-4512993|59;[t266235_x26795] chr2-4512974-4512993|26795;[t266236_x59] chr2-4512973-4512993|59;[t170461_x1] chr2-4512975-4512992|1;[t170462_x1…
osa-mir156j	18962.3	chr6	+	26554696-26554945	37190	26554836-26554855	TCCGAGAAGCAAAGAACCGATCTTTTTTCTTCTTTTTTCCCCTGCGTGATGCTTCTTGTTTACTACTACGTGGGTGCAGTGCAGGTTTGTTGATCGATCTTGGGGCGGGGCGGGATCGAGCATATGAAAGGCGAGATTGTTGACAGAAGAGAGTGAGCACACGGCGCGGCGGCTAGCCATCGGCGGGATGCCTGCCCCCGCCGCGTGCTCGCTCCTCTTTCTGTCAGCATCTCTCATCACTCCCTCCCGC	.((((((...((((((..((.......)))))))).....((((((...((((((.(((........))).))).))).))))))............)))))).((((((.((((..((...........(.(((((.((((((((((((((((((((((.(((((.((.(((.((.((((.....)))).)))))))))))).))))))))).))).))))))))))))))).).))..))))))))))	TGACAGAAGAGAGTGAGCAC	TGACAGAAGAGAGTGAGCACACGGCGCGGCGGCTAGCCATCGGCGGGATGCCTGCCCCCGCCGCGTGCTCGCTCCTCTTTCTGTCAGC	[t307029_x14] chr6+26554835-26554853|14;[t307030_x49] chr6+26554835-26554854|49;[t307032_x10012] chr6+26554835-26554855|10012;[t307033_x7] chr6+26554835-26554856|7;[t266232_x25] chr6+26554836-26554853|25;[t266233_x59] chr6+26554836-26554854|59;[t266235_x26795] chr6+26554836-26554855|26795;[t266236_x59] chr6+26554836-26554856|59;[t170461_x1] chr6+26554837-26554854|1;[t170462_x148] chr6+26554837-26…
osa-mir156i	13822.1	chr2	-	24119973-24120222	27106	24120063-24120082	CACCACACTCGCATCTCAAAGCGGTGTTCGCTCCGTCGAACGGTCGGTCGTACGCCGTCGACCGCGCCGCGTGCGGTGGCCGCGGCAGCTGGCTGGCGGCGCGCGCGCGGGGGGGCCGGGCCGGTGCGGGCGCTGGGCGGTGACAGAAGAGAGTGAGCACACGGCCGGGCGGAACGGCACCGGCGGATGTGCCGTCGCGGCCGCGTGCTCACTGCTCTGTCTGTCATCCACTCCTCTCCCACCCCCCTCC	....((((.(((........))))))).(((.(((.(.....).))).((..((((((((.((((((((((.((....)))))))).)).)).))))))))..)).)))((((((..(((((((((....))))))..((((((((((((((((((((((.((((((.(....(((((((........)))))))).)))))).))))))))).)))).))))))))).........))).))))))...	TGACAGAAGAGAGTGAGCAC	TGACAGAAGAGAGTGAGCACACGGCCGGGCGGAACGGCACCGGCGGATGTGCCGTCGCGGCCGCGTGCTCACTGCTCTGTCTGTCATC	[t148015_x1] chr2-24120063-24120085|1;[t266232_x25] chr2-24120065-24120082|25;[t266233_x59] chr2-24120064-24120082|59;[t266235_x26795] chr2-24120063-24120082|26795;[t266236_x59] chr2-24120062-24120082|59;[t170461_x1] chr2-24120064-24120081|1;[t170462_x148] chr2-24120063-24120081|148;[t170463_x4] chr2-24120062-24120081|4;[t39702_x9] chr2-24120063-24120080|9;[t39703_x1] chr2-24120062-24120080|1;[t3…
osa-mir156e	13821.3	chr4	-	25026312-25026561	27104	25026402-25026421	GCGCTCGCGCGCGCGGCGAGGTATGTGTGTGTCCGCGGGTTTCATCGTGGGGGTGTGAGCTAGCTAGCTAGGCGAGCGTGAGTGGGTGTGGAGGATGGCGGTGTCTCCGGCCGGCGGGCGGGCGGGCCGGTGGCGCGAGGTGACAGAAGAGAGTGAGCACACGGCCGGGCGTGACGGCACCGGCGGGCGTGCCGTCGCGGCCGCGTGCTCACTGCTCTTTCTGTCATCCGGTGCCGGCCGTTTTCTCCCC	.(((((((((.((((((.((.((..((..(.(((((((......))))))).)..))...)).)).)))..))).))))))))).....((((((.((((((....((((((.((......)).)))))).(((((..((((((((((((((((((((((.(((((....(((((((((((.....).))))))))))))))).))))))))).))).))))))))))..))))).))))))))))))..	TGACAGAAGAGAGTGAGCAC	TGACAGAAGAGAGTGAGCACACGGCCGGGCGTGACGGCACCGGCGGGCGTGCCGTCGCGGCCGCGTGCTCACTGCTCTTTCTGTCATC	[t266232_x25] chr4-25026404-25026421|25;[t266233_x59] chr4-25026403-25026421|59;[t266235_x26795] chr4-25026402-25026421|26795;[t266236_x59] chr4-25026401-25026421|59;[t170461_x1] chr4-25026403-25026420|1;[t170462_x148] chr4-25026402-25026420|148;[t170463_x4] chr4-25026401-25026420|4;[t39702_x9] chr4-25026402-25026419|9;[t39703_x1] chr4-25026401-25026419|1;[t39704_x1] chr4-25026400-25026419|1;[t27…
osa-mir166b	2404.4	chr6	-	30327046-30327295	4713	30327102-30327122	TAAAGAGGGAGCCTTTTCATTTTGAGGGGAATGTTGTCTGGCTCGGGGCTACTTTTAATTTCTCTCTCTTTTGATATCTTCTTTTCTCGATCTCCTAGCTTGATCTTTTGATCTCTCAAATCGATCTTAAGAAAAAGATCAGTCAAAGAGATGAGAGTAGATGTCTGTAGATCTCGGACCAGGCTTCATTCCCCCCAAACAGAAGGGCTCCCATGCATATCGATCATGAGCTAGCTTATTACCCCCTGCT	......(((((((((((...((((.((((((((..((((((..(((((((((.....(((((((((((((((((((((((..(((((.((((.........((((....)))).........))))...))))))))))..))).)))))).))))).))))....)))).)))))..))))))..)))))))).))))..)))))))))))..(((........(((((....))))).......))).	TCGGACCAGGCTTCATTCCCC	GGAATGTTGTCTGGCTCGGGGCTACTTTTAATTTCTCTCTCTTTTGATATCTTCTTTTCTCGATCTCCTAGCTTGATCTTTTGATCTCTCAAATCGATCTTAAGAAAAAGATCAGTCAAAGAGATGAGAGTAGATGTCTGTAGATCTCGGACCAGGCTTCATTCCCC	[t257604_x1] chr6-30327105-30327124|1;[t257605_x18] chr6-30327104-30327124|18;[t156009_x1] chr6-30327102-30327123|1;[t252732_x13] chr6-30327105-30327122|13;[t252734_x38] chr6-30327104-30327122|38;[t252736_x29] chr6-30327103-30327122|29;[t252738_x4533] chr6-30327102-30327122|4533;[t252742_x1] chr6-30327101-30327122|1;[t143942_x12] chr6-30327102-30327121|12;[t193475_x51] chr6-30327102-30327120|51;[…
osa-mir167a	961.9	chr12	+	25476799-25477048	1884	25476821-25476841	TGATGGTGCTAGTGTGAATGAGTGAAGCTGCCAGCATGATCTAGCTCTGATTAATCGGCACTGTTGGCGTACAGTCGATTGACTAATCGTCAGATCTGTGTGTGTAAATCACTGTTAGATCATGCATGACAGCCTCATTTCTTCACACTGTTGGGCATGTGTTAAACTTGATTAGCTGTGCACAGTACTGCAAGAGGGTACAGACAGGATAAGGTGATGCATCTATGATTTATCTCTGCATGTTTGATGT	((.(((((((((((((((.((((((.((((.((((((((((((((..(((((.((..((((..((((((...((((....))))...))))))....))))..)).)))))..)))))))))))).)).)))).)))))).)))))))).....(((((.(((((......))))))))))..)))))))))........((((((.(...(((.((((.(((...))).))))))).).))))))....	TGAAGCTGCCAGCATGATCTA	TGAAGCTGCCAGCATGATCTAGCTCTGATTAATCGGCACTGTTGGCGTACAGTCGATTGACTAATCGTCAGATCTGTGTGTGTAAATCACTGTTAGATCATGCATGACAGCCTCATT	[t90884_x1] chr12+25476906-25476926|1;[t91534_x2] chr12+25476917-25476937|2;[t264468_x3] chr12+25476821-25476838|3;[t264470_x21] chr12+25476821-25476839|21;[t264474_x50] chr12+25476821-25476840|50;[t264475_x1797] chr12+25476821-25476841|1797;[t264477_x2] chr12+25476821-25476842|2;[t167997_x1] chr12+25476822-25476839|1;[t167998_x7] chr12+25476822-25476841|7;
osa-mir167b	961.3	chr3	-	30546923-30547172	1882	30547053-30547073	TGGATTCGCCGTCTTTATAAACGAGCAGCTAGCTGGGTGCGCGAGAGAGTGTCAATGTCGATCGAATCGAATCGATCCTCCGGTGCCCAAGAGAAAGCGTGAAGCTGCCAGCATGATCTAACTTGCAGACAAGAAATCAGCTCAGCTCGCTGGTTTCGAACAGGAAGGCGGCTAGCTGAGGCTTCTTCTGAGTACGTGATGGTTAGATCATGCTGTGACAGTTTCACTCCTTCCCTGTTGGGCACACAAA	.(((..(((..((((......(.(((.....))).)......))))..)))........((((((......)))))).))).((((((((.((.(((.(((((((((((((((((((((((((.((..((.((((...(((((((((.((((.((((......)))).)))).)))))).)))..))))..))..))...))))))))))))))).).)))))))))..)))..)).)))))))).....	TGAAGCTGCCAGCATGATCTA	TGAAGCTGCCAGCATGATCTAACTTGCAGACAAGAAATCAGCTCAGCTCGCTGGTTTCGAACAGGAAGGCGGCTAGCTGAGGCTTCTTCTGAGTACGTGATGGTTAGATCATGCTGTGACAGTTTCACT	[t264468_x3] chr3-30547056-30547073|3;[t264470_x21] chr3-30547055-30547073|21;[t264474_x50] chr3-30547054-30547073|50;[t264475_x1797] chr3-30547053-30547073|1797;[t264476_x2] chr3-30547052-30547073|2;[t167997_x1] chr3-30547055-30547072|1;[t167998_x7] chr3-30547053-30547072|7;[t91552_x1] chr3-30546945-30546966|1;
osa-mir166h	617.8	chr2	-	32435053-32435302	1208	32435184-32435204	CATTGGCCATGGTGGCTTGTGGGGAATGTTGGCTGGCTCGAGGTATCCACATCTTAATTCCTCTCCGGCGATCGAGCCGGCTCGGGCGTGTGGAAGCGTCGGACCAGGCTTCATTCCTCGCAAGCCGATGCATCCATGGCGTCTCGATCTGTAGTGTGTGTGTATTTGCTTGGATTAGGTTAAGGGGTTTGTTGTCTGGCTCGAGGCATCCGGGACTCCGGTTTCTCCTTTCCTACTGGAGGCGCCTAAT	...(((......((((((((((((((((..(.((((..(((.((.(((((((......(((...(((((......)))))...))).))))))).)).)))..)))).)..))))))))))))))))......))).((((((((.(((((.((((..........)))))))))((((..((((((.....(((((......))))).((((....))))...)))))).))))...))))))))....	TCGGACCAGGCTTCATTCCTC	GGAATGTTGGCTGGCTCGAGGTATCCACATCTTAATTCCTCTCCGGCGATCGAGCCGGCTCGGGCGTGTGGAAGCGTCGGACCAGGCTTCATTCCTC	[t143943_x4] chr2-32435184-32435203|4;[t193476_x1] chr2-32435185-32435202|1;[t193477_x12] chr2-32435184-32435202|12;[t204965_x1] chr2-32435097-32435117|1;[t193157_x6] chr2-32435260-32435280|6;[t252732_x13] chr2-32435187-32435204|13;[t252734_x38] chr2-32435186-32435204|38;[t252748_x14] chr2-32435185-32435204|14;[t252750_x1119] chr2-32435184-32435204|1119;
osa-mir535	375.5	chr11	-	16290511-16290760	733	16290598-16290618	CTTTTCGATCTTGATTCAGAGGGAGCTGATCTTGTCTAATCCAATAAATTTCGGTTTGATTCTACTGGTTCAGGTTCAGGTTGATTTCTTGCCCGGCCAGCCGACGAAGATTTGGTTGGTTAATTTGCTCGCCGGCCGGCGGTGACAACGAGAGAGAGCACGCCGGTGCGGCGGTCACGGTGAGCCGGCCCGCGGCGGCGTACCTGCGTGCTTTCTCCCGTTGTCACTGCCATACACACATATATGCTCT	......((.(((((..(((((((((((((..((((........))))...)))))))...))).)))..))))).)).(((((...........((((((((((.......))))))))))...........)))))(((((((((((((.((((((((((((.((((((((((.(.(((....)))).)))).....)))))).)))))))))))).)))))))))))))...................	TGACAACGAGAGAGAGCACGC	TGACAACGAGAGAGAGCACGCCGGTGCGGCGGTCACGGTGAGCCGGCCCGCGGCGGCGTACCTGCGTGCTTTCTCCCGTTGTCACT	[t265817_x1] chr11-16290600-16290618|1;[t265818_x6] chr11-16290599-16290618|6;[t265820_x712] chr11-16290598-16290618|712;[t170048_x10] chr11-16290598-16290617|10;[t36978_x1] chr11-16290598-16290616|1;[t16362_x1] chr11-16290594-16290614|1;[t211132_x2] chr11-16290533-16290553|2;
osa-mir164f	365.5	chr5	+	23343865-23344114	711	23343931-23343951	CGGCTAGTAGCTTGCTCCATGTCGCCGGCTATGTCGTCATTGTTGAGGATGGCGAGGCGCGCGAGGTGGAGAAGCAGGGCACGTGCATTCCTAGAGCTTCCGTCCAGCTCCCCGGCGGGCTAGCTAGCTCACTCCGCCGCCGCCGCCGCCGCCGCCGGCGCGCGCACGGCTGGCTGGCTCCGGCCGGCTGAGATGCATGCACGGATGCATGTGCCCTTCTTCTCCACCGTGCACGCCTCGCCTGCAGCAA	.(((..((((((.((........)).))))))...)))..(((((.....(((((((((.(((.((((((((((.(((((((((((((((...(.((...(((((((((..((((..((((((((((((.....(((((((((.((....)).).))))).)))...))))))))))))))))..))))).))))...)).)))))))))))))))).)))))))))).))).)))))))))..))))).	TGGAGAAGCAGGGCACGTGCA	TGGAGAAGCAGGGCACGTGCATTCCTAGAGCTTCCGTCCAGCTCCCCGGCGGGCTAGCTAGCTCACTCCGCCGCCGCCGCCGCCGCCGCCGGCGCGCGCACGGCTGGCTGGCTCCGGCCGGCTGAGATGCATGCACGGATGCATGTGCCCTTCTTCTCCACC	[t125275_x2] chr5+23344072-23344092|2;[t142338_x3] chr5+23343924-23343944|3;[t280299_x1] chr5+23343931-23343949|1;[t280303_x5] chr5+23343931-23343950|5;[t280304_x694] chr5+23343931-23343951|694;[t280306_x1] chr5+23343931-23343952|1;[t193984_x1] chr5+23343932-23343949|1;[t193986_x4] chr5+23343932-23343951|4;
osa-mir166l	293.9	chr9	+	16951807-16952056	574	16951903-16951923	CCAGGCTGAAGTTAGGTTAAGGGGATTGTTGTCTGGTTCAAGGTCTCCACATTGTGCAAAATGTTCATTCATGGAGGCACAGGATGCTTGGTGATCTCGGACCAGGCTTCAATCCCTTTAACCAGCATCTGCACAATATGTCTCTCATCCGAGTGTGGTGCACTGGTATGTTATATGTTTATCACCTCCAGTTCTTGTTCTTGTGTATTAAGTATTAACCCGGAAATTTTCATTTGCTTTTAGCTGTAAC	...(((((((....((((((((((((((..(((((((((.(((((.(((((((((((...(((......)))....)))))..)))..))).))))).)))))))))..)))))))))))))).(((..((...(((((((....(((((.((((.....)))))).)))..))))))).......(((.(((...((.((((.....)))).)).)))..)))......))..))).))))))).....	TCGGACCAGGCTTCAATCCCT	GGATTGTTGTCTGGTTCAAGGTCTCCACATTGTGCAAAATGTTCATTCATGGAGGCACAGGATGCTTGGTGATCTCGGACCAGGCTTCAATCCCT	[t240495_x1] chr9+16951915-16951933|1;[t240496_x2] chr9+16951915-16951935|2;[t196156_x1] chr9+16951829-16951849|1;[t182682_x1] chr9+16951830-16951851|1;[t315802_x1] chr9+16951832-16951852|1;[t94105_x1] chr9+16951900-16951920|1;[t257601_x23] chr9+16951901-16951922|23;[t257602_x1] chr9+16951901-16951923|1;[t156007_x1] chr9+16951902-16951922|1;[t156008_x1] chr9+16951902-16951923|1;[t252701_x3] chr9+…
osa-mir1850	273.9	chr5	-	26275200-26275449	534	26275302-26275322	TTTGTCTATCTTAACAGCCCGTCTTTCTATTTGTGTTAAACTTGAGCGTGAACTGATCTTGCTGTAGTGCTGCATCTGTGGATACAACAACCTACCATGAACCTACCATGATGTGATGGAGATGCGATGGAAAGTTGGGAGATTGGGGGAAGTTGTGTGTGAACTAAACGTGGATTGGGGCCCTGTTTAGTTCACATCAATCTTCCTCCAAATTCCCAACTTTTCATCACATCACAATCACATAAACTCT	....................((...(((((..((((...(((..((((.((.....)).))))..)))...))))..))))).))..........((((.......))))(((((((.(.((((.((((((((((((((((.(((((((((((((.((((((((((((((.((.......)).))))))))))))))))).)))))))))).)))))))))))))))).)))).).))))))).......	TGGAAAGTTGGGAGATTGGGG	TGGAAAGTTGGGAGATTGGGGGAAGTTGTGTGTGAACTAAACGTGGATTGGGGCCCTGTTTAGTTCACATCAATCTTCCTCCAAATTCCCAACTTTTCATC	[t99091_x1] chr5-26275302-26275323|1;[t278181_x9] chr5-26275303-26275322|9;[t278182_x509] chr5-26275302-26275322|509;[t192238_x1] chr5-26275303-26275321|1;[t192239_x9] chr5-26275302-26275321|9;[t10524_x1] chr5-26275299-26275319|1;[t126446_x2] chr5-26275222-26275242|2;[t262409_x1] chr5-26275405-26275425|1;[t272659_x1] chr5-26275378-26275398|1;
osa-mir529a	216.8	chr2	+	16227676-16227925	422	16227807-16227827	ACCGAAGAGCGACGCAATGGTAACGGCTACCACCAGACCTGAAAGAGATGAGTGTGCTTGTGCCTCTCTCTTTCTCTAGAGAGAGAGATGGAGTTCAATTCAGTATCGAGATGTACATCGAGGCTAAAGGAAGAAGAGAGAGAGTACAGCCTTAGTTCAGATCACATATGACTATCTTTTGCGAGTCTGATCGATACTCTGATGAAGGCTGTACCCTCTCTCTTCTTCTCTTAGCTTCTTGATGCTTTCT	......((((..(.....((((..(((...(((((...((.....)).)).))).)))..))))((((((((((....)))))))))).)..)))).....((((((((((..........((((((..(((((((((((((.((((((((((...(((((........((((..(....)..))))..........)))))..)))))))))).)))))))))))))..))))))))))))))))....	AGAAGAGAGAGAGTACAGCCT	AGAAGAGAGAGAGTACAGCCTTAGTTCAGATCACATATGACTATCTTTTGCGAGTCTGATCGATACTCTGATGAAGGCTGTACCCTCTCTCTTCTTC	[t217722_x2] chr2+16227800-16227819|2;[t217724_x9] chr2+16227800-16227820|9;[t9188_x4] chr2+16227801-16227821|4;[t24923_x1] chr2+16227802-16227821|1;[t19675_x1] chr2+16227806-16227826|1;[t54870_x1] chr2+16227807-16227825|1;[t54871_x6] chr2+16227807-16227826|6;[t54874_x383] chr2+16227807-16227827|383;[t54876_x1] chr2+16227807-16227828|1;[t167340_x5] chr2+16227808-16227827|5;[t59088_x1] chr2+162278…
osa-mir1425	158	chr5	+	8862013-8862262	306	8862162-8862182	TATGCTGCCTTCCGCGCGGAGCTCAGCTGCTCGTGGAGGCAGAGCCGTGCCCGTCTCATCCCCTGCCCGTGCAAGCAGCTAGGTAGGACGATTTGAGCGTGGTGTTAGGCCGAACCGCTGAAGGAAGATTGCTCCACTGTTGACTGCATTAGGATTCAATCCTTGCTGCTAAATGTATTGCTTATATTCAGCAATATAATGTTCAGCAGCAAGAACTGGATCTTAATATAGTCGATAGTGGAAGAACGGT	....((((((.(((((.(.(((...))).).))))))))))).((((..((((.((((((.((((((...((.....))..))))))..))..)))))).))..)..)))...((((((......)).....((((((((((((((.(((((((((((...(((((((((((.(((((((((.......)))))))))...)).)))))))))...))))))))))).))))))))))))))....))))	TAGGATTCAATCCTTGCTGCT	TAGGATTCAATCCTTGCTGCTAAATGTATTGCTTATATTCAGCAATATAATGTTCAGCAGCAAGAACTGGATCTTAAT	[t298429_x27] chr5+8862161-8862181|27;[t231322_x1] chr5+8862162-8862180|1;[t231323_x9] chr5+8862162-8862181|9;[t231325_x217] chr5+8862162-8862182|217;[t231326_x5] chr5+8862162-8862183|5;[t231327_x4] chr5+8862162-8862184|4;[t72163_x2] chr5+8862163-8862182|2;[t196033_x2] chr5+8862164-8862182|2;[t119092_x30] chr5+8862219-8862239|30;[t64447_x3] chr5+8862220-8862239|3;[t64448_x6] chr5+8862220-8862240|…
osa-mir820b	132.8	chr7	-	13120646-13120747	262	13120703-13120725	AGACCTCTGACTTGTACATGCGTCGGCCTCGTGGATGGACCAGGAGCTCGACGTTCCTTAAGGCCGTTCTTTCCGACCCATACAAGGTTCCGTCGCCTGCAT	.(((......((((((..((.(((((......((((((.((((((((.....))))))...))))))))...))))).)))))))).....)))........	TCGGCCTCGTGGATGGACCAGGA	TCGGCCTCGTGGATGGACCAGGAGCTCGACGTTCCTTAAGGCCGTTCTTTCCGACC	[t253462_x4] chr7-13120707-13120725|4;[t253463_x9] chr7-13120705-13120725|9;[t253464_x36] chr7-13120704-13120725|36;[t253465_x198] chr7-13120703-13120725|198;[t145849_x3] chr7-13120702-13120724|3;[t197071_x1] chr7-13120703-13120723|1;[t197072_x7] chr7-13120702-13120723|7;[t281991_x1] chr7-13120694-13120716|1;[t195784_x1] chr7-13120694-13120715|1;[t155764_x1] chr7-13120680-13120701|1;[t295848_x1] …
Chr7_19369	52.9	chr7	-	11883326-11883575	100	11883505-11883526	GGTTGCCGCCTCCTAGACGGCTTGTGGAGAAGTTGCTCGGTGACCTCTCCGAGAAGATTGTGGAGGAGGCCCGGCGCCGGTTGTGAGTGGTTTGGAGTTCACCATCTTTGGAGTGAAGGAAGAACTACCCCAAGTGATCGAGGCTTGGGTTGTCCTCTCCGTGGGCCGGCTCCCGCCTTGCCCACCCCTTGACGAAGGGGGCGTGCGGTGGCTTCGTGGTTGAGCGATGGAGTTGGGCTCGCCTCAACAG	(((.((((((((((..(((((((.((((((.((..(...)..)).))))))..))).))))..)))))))..)))))).((((.(((.((.....(((((.((.((........)).))..)))))..(((((((.......)))))))....)).))).(((((((((((((.(((((((.(.((((((.....)))))).).)))).))).((((......)))).)))))).)))))))..))))..	CGAGAAGATTGTGGAGGAGGCC	CCTCCTAGACGGCTTGTGGAGAAGTTGCTCGGTGACCTCTCCGAGAAGATTGTGGAGGAGGCC	[t155497_x3] chr7-11883548-11883566|3;[t248434_x1] chr7-11883545-11883565|1;[t203152_x1] chr7-11883408-11883428|1;[t257315_x1] chr7-11883399-11883420|1;[t292359_x1] chr7-11883532-11883553|1;[t154446_x1] chr7-11883529-11883549|1;[t109462_x1] chr7-11883526-11883547|1;[t247611_x1] chr7-11883506-11883528|1;[t131049_x7] chr7-11883506-11883527|7;[t131050_x14] chr7-11883505-11883527|14;[t138335_x5] chr7…
osa-mir390	44.9	chr3	-	34275133-34275234	87	34275192-34275212	GAAGGGTATGGAACAATCCTTGAAGCTCAGGAGGGATAGCGCCTCGAAATCAAACTAGGCGCTATCTATCCTGAGCTCCATGGTTTGTTCTTACCACACGAC	....((((.(((((((.((.((.(((((((((.(((((((((((.(........).))))))))))).))))))))).)).)).))))))))))).......	AAGCTCAGGAGGGATAGCGCC	AAGCTCAGGAGGGATAGCGCCTCGAAATCAAACTAGGCGCTATCTATCCTGAGCTCCA	[t24205_x82] chr3-34275192-34275212|82;[t73265_x1] chr3-34275156-34275178|1;[t142920_x4] chr3-34275155-34275175|4;
osa-mir171e	37.5	chr3	+	1970477-1970726	70	1970575-1970595	GGGAATGAAATGGTAGCTATGATGTTGGCTCGGCTCACTCAGACGGCATTGGCGTGATGCAAAGCATGCATGCGTGCTTGCTAGCTCACTTGTGTTTCTGATTGAGCCGTGCCAATATCTTAGTGCTCTTTCATGTGTACGTACGCGCACGCACGGTTGCACCATGCATCGACGACGACCACTGCCATGGCCGCCGGTATGCGTGTCTTCACCTGCATCAATTCTTCTTGCAGGTATATATGGGCTATGG	....((((((.((((.(((.(((((((((.(((((((.(((((.(((((....((((.((.(((((((....)))))))....))))))..)))))))))).))))))).))))))))).))))))).))))))..(..((((((((((..(.((((....((((((((((....)))....)).)))))..)))))..)))))).....(((((((...........)))))))...))))..).....	TGATTGAGCCGTGCCAATATC	TGTTGGCTCGGCTCACTCAGACGGCATTGGCGTGATGCAAAGCATGCATGCGTGCTTGCTAGCTCACTTGTGTTTCTGATTGAGCCGTGCCAATATC	[t294270_x10] chr3+1970499-1970519|10;[t156076_x1] chr3+1970505-1970522|1;[t273014_x1] chr3+1970575-1970592|1;[t273015_x7] chr3+1970575-1970593|7;[t273016_x51] chr3+1970575-1970595|51;
osa-mir396b	21.4	chr6	+	3669529-3669778	39	3669659-3669679	GAGCACCTGAACTATACAAAGAAGTGAACAACTAGCTTAGCTAGCCACAGTTTCTTGCCAGCTTCTTGACATGAATTATTGCATGTTATTAGCTGTGCACCTGCAAAAGAAGATGGTCCTCTTTGTGGTCTTCCACAGCTTTCTTGAACTGCATCTTTGAGAGAGATTAGCATCCCTATGTGTGGATTTTGCTTGCACGAGTGTGCAGTTCAATAAAGCTGTGGGAAATTACAGAGAGAGGTCAATTGAC	..(((...(((((..........(....)..(((((...)))))....)))))..((((((((...(((((((........)))))))..))))).)))..))).........((..((((((((((((.((((((((((((.((((((((((((((((((..(((((.((((......)))).)))))..))))...))).))))))))))).)))))))))))).))))))))))).)..))......	TTCCACAGCTTTCTTGAACTG	TTCCACAGCTTTCTTGAACTGCATCTTTGAGAGAGATTAGCATCCCTATGTGTGGATTTTGCTTGCACGAGTGTGCAGTTCAATAAAGCTGTGGGAAA	[t301919_x3] chr6+3669659-3669676|3;[t301920_x5] chr6+3669659-3669677|5;[t301921_x25] chr6+3669659-3669679|25;[t214090_x1] chr6+3669736-3669755|1;[t214091_x5] chr6+3669736-3669756|5;
osa-mir162b	20.9	chr4	+	24405888-24406137	39	24406002-24406022	ATAGATTTGTTTGGGTGATGCCTGGGCGCAGTGGTTTATCGATCTCTTCCCTGCCTTGTGCTGCTCCGATCGATGCCCGTGCTGATTCTTGATAATATACAACGCAGGAATCGATCGATAAGCCTCTGCATCCAGATCTCACTTTTTGTTTATGCGTATGAGCCGGTACAGGTTGCCTCTTTGTTCTTGTTTTATAGGGATATAATCACTGATTGATATATTTCTTGGGAGTTTAGTTTTTGTTCTATGT	((((((......((((((...((((..((((.((((((((((((..((((.(((.(((((....((.(((((..((....)))))))...)).....))))).)))))))..)))))))))))).))))..))))...))))))...))))))(((((.((((.((((.....))))...(((..(((.(.....((..(((((.(((.....))))))))..)).).)))..))).....)))))))))	TCGATAAGCCTCTGCATCCAG	GGGCGCAGTGGTTTATCGATCTCTTCCCTGCCTTGTGCTGCTCCGATCGATGCCCGTGCTGATTCTTGATAATATACAACGCAGGAATCGATCGATAAGCCTCTGCATCCAG	[t250843_x35] chr4+24406002-24406022|35;[t285760_x1] chr4+24405910-24405929|1;[t285761_x1] chr4+24405910-24405931|1;[t199929_x2] chr4+24405911-24405931|2;
osa-mir5485	18.7	chr3	-	22087955-22088204	33	22088162-22088182	GTGTTAGATTGGCTTGGAGTGGTGACAACTGGTAGCAGAGCAATGTCATCTCCACTTGCCGGTTGTTCCTGGTATGTCGAGGGATACTGGTGCTGACATTGCTCTGATACCAATTGTCGGCACTCTAGGCCAATCATACACACTTGACTACCGAGACGAATACTTGGAAGACTAAGGCGGAAAGGAAAAACAAAACGATAATAAGAAAATGCTGCAAAGTTGGATGCATAGACAATGCATCAACAACATC	((((..(((((((((((((((.((((((.(((((.(((((((((((((.(.......((((((.((((((.(.....).))))))))))))).))))))))))))).))))).)))))).)))))))))))))))..))))......((.(((((.......))))).))......((((...(......)....(........)......))))...(((((((((((.....)))))))..))))...	TGACAACTGGTAGCAGAGCAA	TGACAACTGGTAGCAGAGCAATGTCATCTCCACTTGCCGGTTGTTCCTGGTATGTCGAGGGATACTGGTGCTGACATTGCTCTGATACCAATTGTCGGC	[t277192_x1] chr3-22088086-22088105|1;[t277193_x1] chr3-22088085-22088105|1;[t231602_x1] chr3-22088059-22088079|1;[t265856_x1] chr3-22088163-22088182|1;[t265857_x25] chr3-22088162-22088182|25;[t170070_x1] chr3-22088162-22088181|1;[t37145_x1] chr3-22088160-22088180|1;[t287158_x2] chr3-22088155-22088175|2;
osa-mir160b	18.1	chr6	+	28080905-28081154	32	28081049-28081069	CTTGATCTCTACCTCTGACATGCATCTGAAGACCGGAGAGCATCTGCATCTGCCTATATCATCCGGTCATGGATATGGATAGATGACCGGCCTGTTCATGTCTGAAGAAAAATCAAAGGTTTGGTTTTGATCGGCTTGAGAGCGTGCCTGGCTCCCTGTATGCCACTCATGTAGCCCAATCCATGGTGTGTTTGGATGCTGTGGGTGGCGTGCAAGGAGCCAAGCATGCGTGCCATGATCTCTCTTTCTG	...((((...((((.(((............(((((((((......((....)).....)).)))))))..((((((((((((.........)))))))))))).........))).))))..))))..(((((((......((((((.(((((((.((((((((((((((..(((...(((((.........)))))))))))))))))))))).))))))).))))))..)))..))))..........	TGCCTGGCTCCCTGTATGCCA	TGCCTGGCTCCCTGTATGCCACTCATGTAGCCCAATCCATGGTGTGTTTGGATGCTGTGGGTGGCGTGCAAGGAGCCAAGCATG	[t275655_x16] chr6+28081049-28081069|16;[t187384_x1] chr6+28081050-28081069|1;[t283822_x1] chr6+28081110-28081130|1;[t189371_x1] chr6+28081112-28081131|1;[t189372_x13] chr6+28081112-28081132|13;
osa-mir160a	17.8	chr2	-	3511442-3511691	32	3511649-3511669	TGTTCAGAAGCTGTGTAGTGTGTGCCTGGCTCCCTGTATGCCACACATGTAGACCAACCCATGGTGTCTGGTTGCCTACTGGGTGGCGTGCAAGGAGCCAAGCATGCATGCCTGCCTGCATATGGTTGCTTGACATATCCATTAATTCCAGCTTCTTTTTTAAGTGTCATTTGATGTAGTATACATATATTTGTGTATGTATGTGTTCATGTGTAAGTTTTTCGTGCCTTTACATCTTTGATCTTAATTT	.....((((((((....((((((((.(((((((.((((((((((.((.((((..(((((..........))))).)))))).)))))))))).))))))).))))))))((..(((.......))).))...................))))))))...(((((.((((...(((((((.((((((((((......)))))))))).((((...........))))...)))))))..)))))))))...	TGCCTGGCTCCCTGTATGCCA	TGCCTGGCTCCCTGTATGCCACACATGTAGACCAACCCATGGTGTCTGGTTGCCTACTGGGTGGCGTGCAAGGAGCCAAGCATG	[t275655_x16] chr2-3511649-3511669|16;[t187384_x1] chr2-3511649-3511668|1;[t283822_x1] chr2-3511588-3511608|1;[t189371_x1] chr2-3511587-3511606|1;[t189372_x13] chr2-3511586-3511606|13;
Chr6_25299	16.7	chr6	-	4195707-4195788	58	4195720-4195740	ATTTTAAAGAGATAAAAGAGGAGAGAGAAGAGCAGCGGACTATAGATCTGTAGCCAGCTGTAGCACGGACTCTAAGACACTG	................((((....(.(....(((((((.(((((....))))))).)))))..).)...)))).........	TGTAGCCAGCTGTAGCACGGA	AGAGAAGAGCAGCGGACTATAGATCTGTAGCCAGCTGTAGCACGGA	[t3217_x1] chr6-4195755-4195775|1;[t173843_x1] chr6-4195746-4195766|1;[t58532_x1] chr6-4195743-4195765|1;[t173293_x1] chr6-4195747-4195764|1;[t172422_x1] chr6-4195729-4195751|1;[t94629_x1] chr6-4195721-4195743|1;[t260277_x2] chr6-4195721-4195742|2;[t260278_x1] chr6-4195720-4195742|1;[t160515_x1] chr6-4195719-4195741|1;[t289751_x2] chr6-4195721-4195740|2;[t289752_x10] chr6-4195720-4195740|10;[t289…
osa-mir1859	15.5	chr1	-	673137-673386	28	673288-673309	GCATGAGCTTGTGGGAGTTGTAGGAATGGATGCGTAGAGAAAGAAATGAAATCTGAACCAGATTTGTGATTTGATTCTTTCCTATGACGTCCATTCCAATGATTTCCAGTCGCTCCTTCCTTGACCCAAACTGCTTCTTCTCTCCCCATTCCCCAAGGATGCAGCCAAATTACTCCTAATTTGCTCCTCCAGGTCGGCCACCGGATTCTTCGTCGTCGTCGTCGTACGTCTGCATCCTCGGCCGGCTACG	((..((((...(((((((..(.(((((((((((((((.(((((((.(.(((((..............))))).))))))))))))).)))))))))).)..)))))))...))))..((((((..............................)))))).)).((.((((((....)))))))).......((((((((...((((.(..(((((.......)).)))...).))))..))))))))...	TTTCCTATGACGTCCATTCCAA	GGAATGGATGCGTAGAGAAAGAAATGAAATCTGAACCAGATTTGTGATTTGATTCTTTCCTATGACGTCCATTCCAA	[t193125_x4] chr1-673343-673364|4;[t317847_x24] chr1-673288-673309|24;
osa-mir172d	10.8	chr2	-	35143534-35143783	18	35143556-35143576	TATATACTATCCATTCTTCTGGTAGTGTATGCACCATATATATGCATCGATCTCACAAATTGGCACAAATTGGCGAGGATGAGAGGCATGGATCGATGCATATATGGAGCTAGTAGCAAACAGTCGGTGCTTGCAGGTGCAGCACCATCAAGATTCACATCGAGTTCATCCCTAAACGAGATCGAGGTTGGCTGACTATATGTGATGAGAATCTTGATGATGCTGCATCAGCAAACGCTCGACTACTCGT	.((((((((.(((......)))))))))))((.(((((((..((((((((((((.((..((.((........)).))..)).))......))))))))))))))))).))...........((((((((.((((.(((((((((.(((((((((((.((((((((.((.((.....((....)).....)).))))).....))))).))))))))))).))))))))).)))).))).)))))......	AGAATCTTGATGATGCTGCAT	GCAGCACCATCAAGATTCACATCGAGTTCATCCCTAAACGAGATCGAGGTTGGCTGACTATATGTGATGAGAATCTTGATGATGCTGCAT	[t184927_x1] chr2-35143625-35143645|1;[t173470_x1] chr2-35143556-35143577|1;[t56374_x14] chr2-35143556-35143576|14;[t169392_x2] chr2-35143556-35143575|2;
Chr11_23756	10.7	chr11	-	1066836-1067085	20	1067044-1067065	ATCGAAATATGTTTAAACTAAGTGATTGGGATAGATCGGACAGCTTGCCGAGACAGTATAAATCACTTATGTCTAAAAGTACTTCAATATAAAGATTATATATGTTTATAGCATAGCCGATGTTGTAGATCTAACATGTATCGGCTAATACTCCGATACAACTTTATACTACGATATCAATGCAAGTGAAATATATTAAACAGATATCAATCGATTGCTAAGATAACTTAACAGATTAACAACAAGCTCA	...(((.(((.((((.(((((((((((...((.(.((((.(.....)))))..).))...))))))))).)).)))).))).)))..((((((.((.....)).))))))....(((...((((((.(((((....((((((((........))))))))..............((((...((((.(((...(((((.....)))))...))).))))...)))).......))))).)))))).)))..	AGTGATTGGGATAGATCGGACA	AGTGATTGGGATAGATCGGACAGCTTGCCGAGACAGTATAAATCACTTA	[t79839_x1] chr11-1066880-1066902|1;[t28604_x1] chr11-1067047-1067066|1;[t28605_x3] chr11-1067046-1067066|3;[t28606_x1] chr11-1067045-1067066|1;[t28607_x2] chr11-1067044-1067066|2;[t79829_x1] chr11-1067046-1067065|1;[t79830_x4] chr11-1067044-1067065|4;[t273116_x1] chr11-1067044-1067063|1;[t273117_x2] chr11-1067042-1067063|2;[t182573_x2] chr11-1067044-1067062|2;[t182574_x1] chr11-1067042-1067062|1…
Chr11_11516	10.6	chr11	+	27509237-27509486	20	27509257-27509278	ATCGAAATATGTTTAAACTAAGTGATTGGGATAGATCGGACAGCTTGCCGAGACAGTATAAATCACTTATGTATAAAAGTACTTCAATATAAAGATTATATATGTTCATAGCATAGCCGATGTTGTAGATATAACATGTATCGGCTAATACCCTGATACTACTTTATATTAAGATATCAATATAGACCAAATATATTAAATAAGGATTAATCAAGTGTTAAGGTAGATTAACGTATTAATAACAAGTTTA	...(((.(((.((((.(((((((((((...((.(.((((.(.....)))))..).))...))))))))).)).)))).))).))).........((((.(((((((.......(((((((((((((....))))))....))))))).((((.(((((((.(((......))).....((((((.......))))))................))))))).))))....)))))))))))..........	AGTGATTGGGATAGATCGGACA	AGTGATTGGGATAGATCGGACAGCTTGCCGAGACAGTATAAATCACTTA	[t79839_x1] chr11+27509420-27509442|1;[t28604_x1] chr11+27509256-27509275|1;[t28605_x3] chr11+27509256-27509276|3;[t28606_x1] chr11+27509256-27509277|1;[t28607_x2] chr11+27509256-27509278|2;[t79829_x1] chr11+27509257-27509276|1;[t79830_x4] chr11+27509257-27509278|4;[t273116_x1] chr11+27509259-27509278|1;[t273117_x2] chr11+27509259-27509280|2;[t182573_x2] chr11+27509260-27509278|2;[t182574_x1] chr…
osa-mir319a	9.1	chr1	-	26823190-26823439	15	26823336-26823356	CAGATGGCTGTAGGGTTTTATTAGCTGCCGAATCATCCATTCACCTACCAAGAAAGTTGCAGGAGTGTATCTCTTGGTAGCGGACTGGATGACGCGGGAGCTAAAATTTAGCTCTGCGCCGTTTGTGGTTGGACTGAAGGGTGCTCCCTTGCTCAAGCACTCGTGCATAAAATCATGCCCTAATGTTAATAATAATCTTCAGATTTCTATATGAGTTTTATGTCCAGTGTGTTCAGTTTCAAGATTTGGA	((((((((.((((((((...((((((.(((..(((((((.((..(((((((((....((((....))))..)))))))))..)).)))))))..))).)))))).....))))))))))))))))...(((((((((.(((....)))........(((((.(..(((((((((((......)))...(((..((((....))))..)))....))))))))..))))))..)))).)))))........	ACTGGATGACGCGGGAGCTAA	AGCTGCCGAATCATCCATTCACCTACCAAGAAAGTTGCAGGAGTGTATCTCTTGGTAGCGGACTGGATGACGCGGGAGCTAA	[t67695_x1] chr1-26823397-26823417|1;[t51244_x14] chr1-26823336-26823356|14;
osa-mir166e	5.1	chr3	+	765624-765873	7	765831-765851	AATCTATACATAGCTCCATTGCCTCTCTGCTTCTTTGGCATAGACGGGAAGGGAAACAAATGACACAATGCTAGTGATAGAGGGGATTGAAGGAAGCTATTGTTTCTGGGTGGAATGTTGTCTGGTTCAAGGCCCCTTAGGATGTGTGATTTTTGATGGTTTATGCATTCATCTTGATGCGAACATCTATCTCGGATCTTTGGGTTCTCGAACCAGGCTTCATTCCCCTCAGAGATAGCTTTTCCATGAG	.........((((((((.((.((((((((..((.(((((((..........(....)..........))))))).))))))))))...)).)).))))))((((((((((.((((((..(((((((((.((..(((..(((((.((.(((....((((.....((((((......))))))..)))).))).)).))))).)))..)).)))))))))..)))))).)))))))))).............	TCGAACCAGGCTTCATTCCCC	GGAATGTTGTCTGGTTCAAGGCCCCTTAGGATGTGTGATTTTTGATGGTTTATGCATTCATCTTGATGCGAACATCTATCTCGGATCTTTGGGTTCTCGAACCAGGCTTCATTCCCC	[t193172_x2] chr3+765735-765755|2;[t249651_x5] chr3+765831-765851|5;
Chr6_5865	4.8	chr6	+	13256711-13256960	8	13256844-13256866	CTAGTTTTACTTGGACAAGAGGACACCTATGGGTATAAATACAAGACCCCCTAGGAGGAGAGGACACAATCAAAATACACGGAACAACAGGAGCCACAACATACAAGCCAACATACACCAAGACAAGAAGCCGGATATCGACTTCAGGGATAAGCACGACTAGTCCCCTACGGTGTCTACGGATACTGACAGGAGAGACGAAAGCGCTATCTTTGATCTCGCCGGGCACAGATTCGAGGAGGAAGACTAC	.(((((((.(((((((....((...((((.((((...........))))..)))).((.((........)).........((..(....)...))............))........))...........((((....(((..(((((((((.((.(.....(((((((.(((((((....)))))))..))).).)))....).)))))))))))..))))))).....).))))))....))))))).	GATATCGACTTCAGGGATAAGCA	GATATCGACTTCAGGGATAAGCACGACTAGTCCCCTACGGTGTCTACGGATACTGACAGGAGAGACGAAAGCGCTATCTTTGATCTCGCCG	[t179441_x3] chr6+13256844-13256866|3;[t88609_x1] chr6+13256845-13256866|1;[t235577_x2] chr6+13256846-13256867|2;[t250410_x1] chr6+13256848-13256867|1;[t154040_x1] chr6+13256917-13256938|1;
Chr12_9560	4.3	chr12	+	21145730-21145979	5	21145899-21145921	GGTTTGTGACACCAACCGGGACTAAAGATCCCCACCCCTCTGACAAGGGACTGACAGGGGATGAACCGGGACTAAAGATCATCGGGACTAAAGATCATCTTTAGTCCCGGTTGGTGTTAGCAACCGGGACTAAATATCATAGAATGGCTATGGGGTTTTAAACCGGGACTAAAGATCATCTTTAGTCCCGGTTCTTTTTATAACCGGGACTATTGTGGTTTTGGGGCGAGCGAGTAAAGATCAGTTTTCC	(((((.((((((((((((((((((((((((((((.(((.(((.((......)).)))))).))....)))).....((((............)))).))))))))))))))))))))))((..((((....((((..(((((.....)))))..))))....))))..((.((((((((...(((((((((((........)))))))))))..)))))))).))....))......)))))........	TAAAGATCATCTTTAGTCCCGGT	TAAAGATCATCTTTAGTCCCGGTTCTTTTTATAACCGGGACTATTGTGGTTTTGGGG	[t217607_x2] chr12+21145899-21145921|2;[t8366_x1] chr12+21145900-21145921|1;[t8367_x1] chr12+21145900-21145922|1;[t198750_x1] chr12+21145935-21145957|1;
osa-mir169c	3.8	chr4	-	30712212-30712461	4	30712419-30712439	CTGTGAGGAGGAGAACGGGATGCAGCCAAGGATGACTTGCCGGCTCCTGGTATTGGGGGAATCTCAGCTTTGCTGAAGCGCCTTGGAGTTAGCCGGCAAGTCTGTCCTTGGCTACACCTAGCTCTCTTCTTCTAGCGTTTGGCTCTTGAGCATCCTCGAGGGCCATCTGTACCGTAGCTTGTTTGTGCCGACGATTTCCACCAAGATACATACGAATGAGTAAGTATGCAATGCTTAAAGACTGACTTAT	....((((((((((.((((.((.((((((((((((((((((((((.......((.((((....(((((...)))))....)))).))...)))))))))))).)))))))))).))))).).)))))))))).(((((((((((((((((....)))))))))))...((((....(((..((((((......((((......))))...))))))..)))..))))..))))))...............	CAGCCAAGGATGACTTGCCGG	CAGCCAAGGATGACTTGCCGGCTCCTGGTATTGGGGGAATCTCAGCTTTGCTGAAGCGCCTTGGAGTTAGCCGGCAAGTCTGTCCTTGGCTACA	[t119384_x2] chr4-30712419-30712439|2;[t65827_x1] chr4-30712419-30712438|1;[t196431_x1] chr4-30712347-30712367|1;
Chr3_20874	3.7	chr3	-	18923537-18923786	17	18923743-18923763	GTAGCATCCATATTCCTTAGGGCCGGAGCAGACGGGATCTCGACCTCGACATCCATATCCCACTAGAACTTGCTACCGTTGCCACTATCTTATGGTAGTGACATTGATAGCAAGTTCGAGTGGGATACTGATGTCGAGGTCGAGTTCTCGGCTGCTCCGGCCCTATTGAGGATGGATGCTATGGTTCCGTCGACGAGGCGAACGCAGGTATGAGATAGAGGTATATCAAACAATCAGAGAATGTGTGTAG	(((((((((((.(((..((((((((((((((.(((((.(((((((((((((((..(((((((((.((((((((((.((.((.(((((((....))))))).)).)).)))))))))).)))))))))..))))))))))))))).))))).))))))))))))))..))).))))))))))).....((((.....)))).(((((.((.(((((((......))))......)))....)).)))))..	CGGAGCAGACGGGATCTCGAC	CGGAGCAGACGGGATCTCGACCTCGACATCCATATCCCACTAGAACTTGCTACCGTTGCCACTATCTTATGGTAGTGACATTGATAGCAAGTTCGAGTGGGATACTGATGTCGAGGTCGAGTTCTCGGCTGCTCCGGC	[t178356_x1] chr3-18923649-18923669|1;[t80256_x1] chr3-18923650-18923668|1;[t80257_x2] chr3-18923648-18923668|2;[t285193_x1] chr3-18923647-18923666|1;[t285194_x1] chr3-18923644-18923666|1;[t131993_x2] chr3-18923744-18923764|2;[t131994_x1] chr3-18923743-18923764|1;[t144474_x3] chr3-18923743-18923763|3;[t144475_x1] chr3-18923742-18923763|1;[t194437_x1] chr3-18923743-18923762|1;[t194438_x1] chr3-189…
osa-mir820a	3.6	chr1	+	14130461-14130710	260	14130483-14130505	AGACCTCTGATTCGTACATGCGTCGGCCTCGTGGATGGACCAGGAGCTCAACATTCCTTAAGGTTGTTCTTTCAAACCCATACAAGGTTCCACCGCCTGCATTGTTCCAAGAGTGTCTTGGATGAAAGTAGGAAGTGGAACCTTGTTAGGGTTGGAACGAACTGCCTTAAGGAAGTCGATGCTCCAGGTCCGTCCAGGAGGACGACTCAGCTAGGAGTTAGAGGTTTATCTTTGAACACACGAGCTAGCC	(((((((((((((.((..((.((((.((((.((((((((((.(((((((.((.(((((((((((.((((.(((.(((((..((((((((((((..(((((.((..((((((.....))))))..)).)))))..))))))))))))..))))).))).)))).))))))))))))).)).))))).)))))))))).)))).)))).))..)).))))))))))))).......................	TCGGCCTCGTGGATGGACCAGGA	TCGGCCTCGTGGATGGACCAGGAGCTCAACATTCCTTAAGGTTGTTCTTTCAAACCCATACAAGGTTCCACCGCCTGCATTGTTCCAAGAGTGTCTTGGATGAAAGTAGGAAGTGGAACCTTGTTAGGGTTGGAACGAACTGCCTTAAGGAAGTCGATGCTCCAGGTCCGTCCAGGAGGACGACT	[t44984_x1] chr1+14130617-14130639|1;[t275688_x1] chr1+14130623-14130641|1;[t253462_x4] chr1+14130483-14130501|4;[t253463_x9] chr1+14130483-14130503|9;[t253464_x36] chr1+14130483-14130504|36;[t253465_x198] chr1+14130483-14130505|198;[t145849_x3] chr1+14130484-14130506|3;[t197071_x1] chr1+14130485-14130505|1;[t197072_x7] chr1+14130485-14130506|7;
osa-mir2871a	3.6	chr5	+	3876897-3877146	4	3877018-3877038	ACTGTTGGCATACACACAACCATAGAGTTCATCTTCAGAACCAAATCCACGTTCTTGAAAATATGAGGAGGGTGCTGCTGGAAGAACAACAATCGCTCATCGTGATGGCTGCCCACCATGGTGACCGTAGAAACTAGCATAGAAAAAAGTAGATATCTCAAGTGACTTTGTTCATTTACGTTGGGATAGACAAGTAACTACCTTTTCTATTTTAGTTTCTATGGTCACTTTGGTGGCAGCCATGATAGAC	...((((.........))))......((((.(((.(((.(((...(((.(((...(....).))).))).))).)))..))).))))..............((.(((((((((.((((.((((((((((((((((((.((((((((..((((.((((((((((((..........)))).)))))))).........)))).)))))))).)))))))))))))))))).))))))))))))).))....	TGACCGTAGAAACTAGCATAG	TGACCGTAGAAACTAGCATAGAAAAAAGTAGATATCTCAAGTGACTTTGTTCATTTACGTTGGGATAGACAAGTAACTACCTTTTCTATTTTAGTTTCTATGGTCACT	[t266954_x2] chr5+3877018-3877038|2;[t238488_x2] chr5+3877104-3877124|2;
osa-mir1882e	3.6	chr10	-	10320807-10321056	3	10320914-10320936	CTATTATCGTTACCAATATCCTAGATTGCTTTCAAGGTCATTTCTTTAGGGAACCCCATTCCCATAAATTCAGTATCCAAAGCTGGTTGCTGTATCTATGGGAATAAGGGTTCCCTTACGAAATGATCTTGGACGTAATCTAGGAGTTTGCTGACGATAATGTTAGGGATCTTGGATGCAATCTAAGGATAGGAAGGGTTTTGGTTGCCTGTGTGTTCTATCTGCGTCCGCCTCATCAGCAGATATGTAG	.(((((((((((.(((..(((((((((((.((((((((((((((...(((((((((.(((((((((.((.(((((.(((....))).))))).)).)))))))))..)))))))))...)))))))))))))).)))))))))))..))).)))))))))))...(((....((((((((.......(((((((.((((.......)))).....))))))))))))))).)))....(((....)))..	AAATGATCTTGGACGTAATCTAG	AGATTGCTTTCAAGGTCATTTCTTTAGGGAACCCCATTCCCATAAATTCAGTATCCAAAGCTGGTTGCTGTATCTATGGGAATAAGGGTTCCCTTACGAAATGATCTTGGACGTAATCTAG	[t165583_x1] chr10-10320918-10320937|1;[t11979_x1] chr10-10320914-10320936|1;[t63926_x1] chr10-10321012-10321034|1;
Chr8_4349	3.6	chr8	+	9847480-9847729	12	9847503-9847523	GTAGCATCCATATTCCTTAGGGCCGGAGCAGACGGGATCTCGACCTCGACATCCATATCCCACTAGAACTTGCTACCGTTGCCACTATCTTATGGTAGTGACATTGATAGCAAGTTCGAGTGGAATACTGATGTCGAGGTCGAGTTCCCGGGTGCTCCGGCCCTATTGAGCATGGATGCTATGGTTCCGTCGACGAGGCGTACGCAGGTAGGAGATAGAGGTATATCAAACCAACAGAGAATGTGTGTAG	(((((((((((.(((..(((((((((((((..(((((.(((((((((((((((..(((.(((((.((((((((((.((.((.(((((((....))))))).)).)).)))))))))).))))).)))..))))))))))))))).)))))..)))))))))))))..))).))))))))))).((..((....))..)).((((((.((.((.((((......))))...)).))......))))))...	CGGAGCAGACGGGATCTCGAC	CGGAGCAGACGGGATCTCGACCTCGACATCCATATCCCACTAGAACTTGCTACCGTTGCCACTATCTTATGGTAGTGACATTGATAGCAAGTTCGAGTGGAATACTGATGTCGAGGTCGAGTTCCCGGGTGCTCCGGC	[t181774_x1] chr8+9847609-9847630|1;[t131993_x2] chr8+9847502-9847522|2;[t131994_x1] chr8+9847502-9847523|1;[t144474_x3] chr8+9847503-9847523|3;[t144475_x1] chr8+9847503-9847524|1;[t194437_x1] chr8+9847504-9847523|1;[t194438_x1] chr8+9847504-9847526|1;[t174865_x2] chr8+9847505-9847526|2;
Chr4_12955	3.6	chr4	+	35502216-35502465	43	35502416-35502436	AACCCTAAACCCTAAACCTTAATTAGAAAGCCCTAATTAGAAACCCTAATTAGAAACCCTAAACCCTTAACCCTAATTAGAAGCCCTAAACCCAAAACCCTAAACCAGGGTTTAGGTTTAGGGTTTAGGGTTAGGGTTTTGGGTTTAGGGTTTCTAATTAGGGTTTAGGGTTTAGGGTTTAGGGTTTTAGGGTTTAGGGTTTAGGGTTTAGGGTTTAGGGTTTAGGTTTAGGGGTTTAGGTTTAGGGGTT	((((((((((((((((((((((.....(((((((((.....((((((((......((((((((((((.(((((((((((((((((((((((((((((((((((.(((((.((((....)))).))).)).))))))))))))))))))))))))))))))))))).))))))))))))))))))))))))))))).....))))))))))))))))))))))............................	TTAGGGTTTAGGGTTTAGGGT	CCTAAACCCTAAACCTTAATTAGAAAGCCCTAATTAGAAACCCTAATTAGAAACCCTAAACCCTTAACCCTAATTAGAAGCCCTAAACCCAAAACCCTAAACCAGGGTTTAGGTTTAGGGTTTAGGGTTAGGGTTTTGGGTTTAGGGTTTCTAATTAGGGTTTAGGGTTTAGGGTTTAGGGTTTTAGGGTTTAGGGTTTAGGGTTTAGGGTTTAGGGT	[t202068_x1] chr4+35502323-35502343|1;[t204825_x1] chr4+35502330-35502348|1;[t215864_x1] chr4+35502331-35502353|1;[t298695_x1] chr4+35502333-35502353|1;[t298696_x7] chr4+35502373-35502393|7;[t298697_x3] chr4+35502373-35502394|3;[t232347_x1] chr4+35502374-35502393|1;[t232349_x6] chr4+35502374-35502394|6;[t232350_x2] chr4+35502374-35502395|2;[t76166_x1] chr4+35502375-35502393|1;[t76168_x3] chr4+355…
Chr3_20877	3.6	chr3	-	18923622-18923871	18	18923743-18923763	TGCTGATGATAACGTTAGGGATCTTGGATAGGAAGGGTTTTGGTTGCCTATGTGTTCTATCTGCGTCCGCCTCGTCGGCAGATATGTAGCATCCATATTCCTTAGGGCCGGAGCAGACGGGATCTCGACCTCGACATCCATATCCCACTAGAACTTGCTACCGTTGCCACTATCTTATGGTAGTGACATTGATAGCAAGTTCGAGTGGGATACTGATGTCGAGGTCGAGTTCTCGGCTGCTCCGGCCCTA	.((((((((....((...((((...((((((((.((((.......)))).....))))))))..)))))).)))))))).((((((.......))))))...((((((((((((((.(((((.(((((((((((((((..(((((((((.((((((((((.((.((.(((((((....))))))).)).)).)))))))))).)))))))))..))))))))))))))).))))).))))))))))))))	CGGAGCAGACGGGATCTCGAC	CGGAGCAGACGGGATCTCGACCTCGACATCCATATCCCACTAGAACTTGCTACCGTTGCCACTATCTTATGGTAGTGACATTGATAGCAAGTTCGAGTGGGATACTGATGTCGAGGTCGAGTTCTCGGCTGCTCCGGC	[t131993_x2] chr3-18923744-18923764|2;[t131994_x1] chr3-18923743-18923764|1;[t144474_x3] chr3-18923743-18923763|3;[t144475_x1] chr3-18923742-18923763|1;[t194437_x1] chr3-18923743-18923762|1;[t194438_x1] chr3-18923740-18923762|1;[t174865_x2] chr3-18923740-18923761|2;[t195559_x1] chr3-18923832-18923853|1;[t178356_x1] chr3-18923649-18923669|1;[t80256_x1] chr3-18923650-18923668|1;[t80257_x2] chr3-189…
osa-mir1423	3.4	chr4	+	19715009-19715258	116	19715140-19715161	CCCCTGGCCTCAAGATGCCTTTGGTGGTGCTCCTTTCTGCTTGATACTGGTATCCCTTCCTCTCATGGGTAGGCCCATACCGTGTTTCCACTGCCCACCCAACCCATAGCACAACACTAGTATTTGGGAGGCAACTACACGTTGGGCGCTCGATCCAGGGGTGGGAAAATCGGGCGCCCACGTTTTCCCCACCCCCGGATCGAGCGCCCAAGCGGTAGTTGTCTCCCAAATACTTGTGCTGTGCATGCAT	.....(((........)))...(((((.((.......((...(((((.(((((.((((((......))).)))...))))))))))..))..))))))).....(((.(((((.(((.((((((((((((((((((((.(((((((((((((((((.(((((((((((((.((....))..))))).)))))))).))))))))))))).)))))))))))))))))))))))).))).))))))))...	CAACTACACGTTGGGCGCTCGA	CAACTACACGTTGGGCGCTCGATCCAGGGGTGGGAAAATCGGGCGCCCACGTTTTCCCCACCCCCGGATCGAGCGCCCAAGCGGTAGTTGTC	[t238444_x1] chr4+19715129-19715150|1;[t194786_x1] chr4+19715135-19715156|1;[t176784_x1] chr4+19715136-19715156|1;[t176785_x1] chr4+19715136-19715158|1;[t72559_x1] chr4+19715137-19715159|1;[t196376_x2] chr4+19715138-19715158|2;[t196377_x1] chr4+19715138-19715159|1;[t183342_x1] chr4+19715139-19715160|1;[t183343_x1] chr4+19715139-19715161|1;[t110005_x1] chr4+19715140-19715157|1;[t110006_x1] chr4+19…
Chr6_20503	3.4	chr6	-	15277913-15278162	11	15278119-15278139	GTAGCATCCACGTTCCTCAAGGCCGGAGCAGACGGGATCTCGACCTCGACATCCGAATCCCACTTGAACTTGCTATCATTGCCACTATCTTATGGTAGTGACATTGATAGCAAGTTCAAGTGGGATACGGATGTCGAGATCGAGTTCCCGGCTGCTCCAGCCTTGTTGAGCGTGGATTTTCGTGTTCCGTCGACGAGGCGAACGAAGGTAGGAGATAGAGGTATATCAAACCATCAGAGAATGTGTGTAG	.....((((((((((..((((((.(((((((.(((((.(((((.(((((((((((.((((((((((((((((((((((.((.(((((((....))))))).)).)))))))))))))))))))))).))))))))))).))))).))))).))))))).))))))..))))))))))...((..(((((((.....))))...((.(((....((((......))))..))).))...)))..)).....	CGGAGCAGACGGGATCTCGAC	CGGAGCAGACGGGATCTCGACCTCGACATCCGAATCCCACTTGAACTTGCTATCATTGCCACTATCTTATGGTAGTGACATTGATAGCAAGTTCAAGTGGGATACGGATGTCGAGATCGAGTTCCCGGCTGCTCCAGC	[t131993_x2] chr6-15278120-15278140|2;[t131994_x1] chr6-15278119-15278140|1;[t144474_x3] chr6-15278119-15278139|3;[t144475_x1] chr6-15278118-15278139|1;[t194437_x1] chr6-15278119-15278138|1;[t194438_x1] chr6-15278116-15278138|1;[t174865_x2] chr6-15278116-15278137|2;
Chr12_8400	3.4	chr12	+	19336739-19336988	20	19336759-19336779	ACTACTCCCTCCGTCCCATAATATAAGGGATTTTGGTGGGATGTGACACGTCCTAGTACTATGAATCTGAATCCGGATAGGGGAGCCTGTCCAGATTAATTCGTAGTACTAGGATGTGGGACCTCTGTTCAGATTAATTCATAGTACTAGGATGTGTCGCATTCCACCAAAATCCCTTATATTATGGGACGGAAAGAGTAAGTTTTATTCATACACATCTCTACTCTGAAAGCACTAATACAGTCTATAC	..(((((..(((((((((((((((((((((((((((((((((((((((((((((((((((((((((...((((.(((((((((..(((((((((((((.....)))).)).))))).))..))))))))).)))).)))))))))))))))))))))))))))))))))))))))))))))))))))))))))..)))))..............................((.(((.....)))))....	ATATAAGGGATTTTGGTGGGA	ATATAAGGGATTTTGGTGGGATGTGACACGTCCTAGTACTATGAATCTGAATCCGGATAGGGGAGCCTGTCCAGATTAATTCGTAGTACTAGGATGTGGGACCTCTGTTCAGATTAATTCATAGTACTAGGATGTGTCGCATTCCACCAAAATCCCTTATATTA	[t122681_x1] chr12+19336878-19336900|1;[t232931_x1] chr12+19336928-19336949|1;[t30759_x1] chr12+19336758-19336778|1;[t30760_x2] chr12+19336758-19336779|2;[t87665_x3] chr12+19336759-19336779|3;[t87666_x1] chr12+19336759-19336780|1;[t234175_x1] chr12+19336760-19336780|1;[t299405_x1] chr12+19336963-19336985|1;[t83090_x2] chr12+19336761-19336779|2;[t83091_x2] chr12+19336761-19336780|2;[t83092_x2] chr…
Chr1_24628	3.4	chr1	-	24204158-24204407	14	24204245-24204265	CGAGATGGTGCTGCTCGGGGTGGCCGATACAGAGCCGACGGAGCTGTATTCGGTCAGACCGAGCTGATGGCGGTCTGACCGAGCCGAGGCCGGTCTGACCGGCCACTCAACGTCGGTCTGACCGGCCAAGCTGATGGGGCCCTCTGACAGGGCTACAACGGCTAGTTTTCTAGCCGTTGCAGAGTAGCACGGTCTGACCGTCCACATACCTCCGGTCGGACCGGCAGAGCACAGAGTTGGGGGATTTCGC	((((((.(((((((((((..((((((((((((..((...))..))))).)))))))..))))))...((.(((((((((((.((...((((((((.(((((((........))))))).))))))))..))..(((((((..((.(((...((((((((((((((....))))))))).....)))))...))).))..)))).))).....))))))))))).)).)))))...........)))))).	TCTGACAGGGCTACAACGGCT	TCTGACAGGGCTACAACGGCTAGTTTTCTAGCCGTTGCAGAGTAGCACGGTCTGACC	[t130404_x1] chr1-24204247-24204268|1;[t134114_x1] chr1-24204247-24204267|1;[t134115_x1] chr1-24204245-24204267|1;[t156828_x3] chr1-24204245-24204266|3;[t258590_x1] chr1-24204247-24204265|1;[t258591_x7] chr1-24204245-24204265|7;
Chr3_26645	3.3	chr3	-	4784789-4785038	2	4784996-4785016	ATAGGTATTGTCGTCAAATGTTACGCTTTGGACCGGGTGGCCCACATGTAAGTGACACATGGACATTAGAGGTGGTTAGTTTCATTGACATATGGGCTACCCGGTCCAAAGTGTAACATTTGACGACAATACCTAGTGTAAAGTAAAAAAAAACATTGTGAGAGTGGTACAAAGTGAAACTTTGGTAGGAATTTGTAGTCCGAAGTACGATTTACTCGCAAAAATACCACTGCACAGTTATTTTGCTCCG	.(((((((((((((((((((((((((((((((((((((((((((.((((.(((((.((.((..(((.....)))..)))).))))).)))).)))))))))))))))))))))))))))))))))))))))))))..((((((((.........((((((..((((((((((((.....)))))(..((((.(((((.(....).))))).)).))..).....))))))).))))))))))))))....	ACGCTTTGGACCGGGTGGCCC	ACGCTTTGGACCGGGTGGCCCACATGTAAGTGACACATGGACATTAGAGGTGGTTAGTTTCATTGACATATGGGCTACCCGGTCCAAAGTGTAA	[t46749_x1] chr3-4784996-4785016|1;[t189754_x1] chr3-4784923-4784943|1;
Chr12_2990	3.2	chr12	+	6505756-6506005	13	6505780-6505800	GCTATCTTTAGTCCCGGGTGAAATAACCGGGACTAAAGATGGCTCAGCCACGTGGCCGGCTGAGCCATCTTTAGTCCCGGTTGGTGTTACCAACCGGGACTAAAGATCGAGCTGACCTTTTTTTTTTTTGCATGGCCCTGTTGCTGCATGGTTTATATATATATATATATATATATATATATATATATATATAAACACCATGCATATATATGTTTCAATACATATATATGCATACATATATATATATATA	(((((((((((((((((((((..((((((((((((((((((((((((((........))))))))))))))))))))))))))...))))...))))))))))))))..)))................((((..((......))))))..(((((((((((((((((((((....)))))))))))))))))))))...((((((((((((((......)))))))))))))).................	AACCGGGACTAAAGATGGCTC	AACCGGGACTAAAGATGGCTCAGCCACGTGGCCGGCTGAGCCATCTTTAGTCCCGGTTGG	[t82495_x1] chr12+6505778-6505799|1;[t218846_x1] chr12+6505779-6505796|1;[t15786_x1] chr12+6505780-6505799|1;[t15787_x3] chr12+6505780-6505800|3;[t15788_x2] chr12+6505780-6505802|2;[t44118_x2] chr12+6505781-6505799|2;[t44119_x3] chr12+6505781-6505801|3;
Chr10_2070	3.2	chr10	+	4696872-4697121	34	4697077-4697098	GTCCCGGTTTGTATTACCAACCGGGACTAAAGATATAATCTTTAGTCCCGGTTGGTAACACGAACAGGGACTAAAGATCCCAAGCCCCCCGACAGAGGTCTGACATGCCCTGTCAGGAGGCGAACCGGGACTAAAGATCCCTTTGTCCCGTTGAAGTAATAAACCGGGACTAATAAGCCACTTTAGTCCCGGTTCGTTTTGGAACCGGGACTATTGTGGAAATCGGCTGACCCTCCAAAGACTTCTTCTC	(((((.((((((.(((((((((((((((((((((...))))))))))))))))))))).)))))).)))))............(((.((.(((((.(((.......)))))))).)).)))....((((((.((((....))))))))))..(((((........(((.(..((...((((..((((((((((((......))))))))))))..))))..))..)....))).......))))).....	CGGGACTATTGTGGAAATCGGC	TAATAAGCCACTTTAGTCCCGGTTCGTTTTGGAACCGGGACTATTGTGGAAATCGGC	[t132374_x7] chr10+4697076-4697098|7;[t146605_x1] chr10+4697077-4697097|1;[t146607_x14] chr10+4697077-4697098|14;[t146610_x1] chr10+4697077-4697099|1;[t198734_x3] chr10+4697078-4697098|3;[t198737_x1] chr10+4697078-4697099|1;[t193748_x2] chr10+4697079-4697098|2;[t172444_x2] chr10+4697080-4697098|2;[t261869_x1] chr10+4697089-4697108|1;[t261869_x1] chr10+4696910-4696929|1;[t261870_x1] chr10+4696910-…
Chr3_26648	3.1	chr3	-	4784901-4785150	2	4784996-4785016	TTCTTAACTGTGCAAAAACAGAGTAAATTGTACTTCGGACCACAAATTCTTACCAAAGTGAAGTACTACCCTTACAATGTTTTTTTCACTTTACACTAGGTATTGTCGTCAAATAGGTATTGTCGTCAAATGTTACGCTTTGGACCGGGTGGCCCACATGTAAGTGACACATGGACATTAGAGGTGGTTAGTTTCATTGACATATGGGCTACCCGGTCCAAAGTGTAACATTTGACGACAATACCTAGTG	.......((((......))))................(((.((((..(((....(((((((((.((............))...))))))))).....)))..)))).)))...(((((((((((((((((((((((((((((((((((((((((((.((((.(((((.((.((..(((.....)))..)))).))))).)))).)))))))))))))))))))))))))))))))))))))))))))...	ACGCTTTGGACCGGGTGGCCC	ACGCTTTGGACCGGGTGGCCCACATGTAAGTGACACATGGACATTAGAGGTGGTTAGTTTCATTGACATATGGGCTACCCGGTCCAAAGTGTAA	[t46749_x1] chr3-4784996-4785016|1;[t189754_x1] chr3-4784923-4784943|1;
Chr1_27317	3.1	chr1	-	17569700-17569949	22	17569857-17569878	TATATATATATATATATATATATATATAAACCATGCAGCAACAGGGCCATGCAAAAAAAAGGTCAGCTACACCAACCGGGACTAAAGATGGCTTAGCCGGCCACGTGGCTGAGCCATCTTTAGTCCCGGTTATTTTATCCGGGACTAAAGATAGCAATCTTTAGTCCCGGATTGGTAGTCCCGGTTTGGAAACCGAGACTAAAGGGGGGTTACGAATCGGGACTACAAACGCTTTCTCCACCAGTGCTTG	((((((((((((....)))))))))))).....((((((......))..)))).......((..(((......((((((((((((((((((((((((((......)))))))))))))))))))))))))).....((((((((((((((((....))))))))))))))))..((((((((((((((..((((....((....)).)))).))))))))))))))....)))....))...........	CCAACCGGGACTAAAGATGGCT	CCAACCGGGACTAAAGATGGCTTAGCCGGCCACGTGGCTGAGCCATCTTTAGTCCCGGTTATTT	[t42604_x6] chr1-17569858-17569879|6;[t42605_x1] chr1-17569857-17569879|1;[t160283_x1] chr1-17569921-17569943|1;[t126564_x3] chr1-17569858-17569878|3;[t126565_x11] chr1-17569857-17569878|11;
Chr1_27317	3.1	chr1	-	17569700-17569949	13	17569857-17569877	TATATATATATATATATATATATATATAAACCATGCAGCAACAGGGCCATGCAAAAAAAAGGTCAGCTACACCAACCGGGACTAAAGATGGCTTAGCCGGCCACGTGGCTGAGCCATCTTTAGTCCCGGTTATTTTATCCGGGACTAAAGATAGCAATCTTTAGTCCCGGATTGGTAGTCCCGGTTTGGAAACCGAGACTAAAGGGGGGTTACGAATCGGGACTACAAACGCTTTCTCCACCAGTGCTTG	((((((((((((....)))))))))))).....((((((......))..)))).......((..(((......((((((((((((((((((((((((((......)))))))))))))))))))))))))).....((((((((((((((((....))))))))))))))))..((((((((((((((..((((....((....)).)))).))))))))))))))....)))....))...........	CAACCGGGACTAAAGATGGCT	CAACCGGGACTAAAGATGGCTTAGCCGGCCACGTGGCTGAGCCATCTTTAGTCCCGGTTATT	[t109584_x1] chr1-17569859-17569877|1;[t109587_x1] chr1-17569858-17569877|1;[t109589_x5] chr1-17569857-17569877|5;[t15786_x1] chr1-17569857-17569876|1;[t44118_x2] chr1-17569857-17569875|2;[t132368_x1] chr1-17569856-17569874|1;[t198672_x1] chr1-17569850-17569872|1;[t198671_x1] chr1-17569854-17569872|1;
Chr12_8423	3	chr12	+	19362770-19363019	11	19362793-19362813	GTATCATCCATATTCCTTAGGGCCGGAGCAGACGGGATCTCGACCTCGACATCCATATCCCACTAGAACTTGCTACCGTTGCCACTATCTTATGTTAGTGACATTGATAGCAAGTTCGAGTGGGATACTGATGTCGAGGTCGAGTTCCCGGCTGCTCCAGCCCTATTGAGCATGGATGCTATGGTTCCGTCGACGAGGCGAACGCAGGTAGGAGATAGAGGTATATCAAACCATAAGAGAATGTGTGTAG	....(((((((.(((..((((((.(((((((.(((((.(((((((((((((((..(((((((((.((((((((((.((.((.(((((........))))).)).)).)))))))))).)))))))))..))))))))))))))).))))).))))))).))))))..))).))))))).(((((((.((((.....)))).............((((......)))).)))))))...............	CGGAGCAGACGGGATCTCGAC	CGGAGCAGACGGGATCTCGACCTCGACATCCATATCCCACTAGAACTTGCTACCGTTGCCACTATCTTATGTTAGTGACATTGATAGCAAGTTCGAGTGGGATACTGATGTCGAGGTCGAGTTCCCGGCTGCTCCAGC	[t131993_x2] chr12+19362792-19362812|2;[t131994_x1] chr12+19362792-19362813|1;[t144474_x3] chr12+19362793-19362813|3;[t144475_x1] chr12+19362793-19362814|1;[t194437_x1] chr12+19362794-19362813|1;[t194438_x1] chr12+19362794-19362816|1;[t174865_x2] chr12+19362795-19362816|2;
osa-mir5152	2.9	chr5	-	28910021-28910270	3	28910050-28910070	GTTCACGAAGAAATTATTAAAGGTAGGGATAGGCATGATCTCTTTCTCACCAAATTTCTAAGACCAAACTCAACTTCGTTTGGAAAGTTAAAATAAGACAAATTTTGCATGAAACTTCCCTATCACTATCCGTGCAAAGTTTGTATTTCTTGTATCTTGCAAGCAAATTTGAATTTGGTCTTGAAATTTTGTGGAGATATAGACCATGCCTATACCTACCACTAATATTTATGGATGAGAGTCATCTCGC	(((((..((.....(((((..((((((.(((((((((.(((...((((((.(((((((.(((((((((.((((.((.(((((..(((.....(((((((((((((((((((...................)))))))))))))....))))))..))).))))).)).)))).)))))))))))))))).)).))))...))).))))))))).))))))..)))))))..)))))((((....))))..	AGACCATGCCTATACCTACCA	GTAGGGATAGGCATGATCTCTTTCTCACCAAATTTCTAAGACCAAACTCAACTTCGTTTGGAAAGTTAAAATAAGACAAATTTTGCATGAAACTTCCCTATCACTATCCGTGCAAAGTTTGTATTTCTTGTATCTTGCAAGCAAATTTGAATTTGGTCTTGAAATTTTGTGGAGATATAGACCATGCCTATACCTACCA	[t57264_x2] chr5-28910050-28910070|2;[t207132_x1] chr5-28910228-28910248|1;
osa-mir156k	2.9	chr9	-	18288976-18289225	12	18289183-18289202	GGGCAGTTGAGACTTGAGAGTGATGACAGAAGAGAGAGAGCACAACCCGGCAGCAGCGACGACGGCGGTCGCTTCTGCCAGGGCCGTGTGCTCTCTGATCTATCTGTCATTGCCGTCCATCTCGCCACCCCGGCCGTCGTCTCTCCGCCATGGCCATCGACGAAGTATCGTGCATCTCAGTACGGAGATTTGCTACAGTTCAGCAAAAAGTACCTCGAAGTATCGGTATCTCGAGGTATATTTTGTTGGA	(((..((.((((...((..(..(((((((((((.((((((((((.((((((((.((((((.......)))))).))))).)))...))))))))))..))).))))))))..)..))..))))))..))).((((((.((......)).))))))...(.((((...((((((......))))))...))))).....((((((((((.(((((((((..((....))..))))))))).))))))))))	TGACAGAAGAGAGAGAGCAC	TGACAGAAGAGAGAGAGCACAACCCGGCAGCAGCGACGACGGCGGTCGCTTCTGCCAGGGCCGTGTGCTCTCTGATCTATCTGTCATT	[t95841_x1] chr9-18289183-18289203|1;[t266212_x11] chr9-18289183-18289202|11;
osa-mir156c	2.8	chr1	+	4665868-4666117	27121	4666003-4666022	GAGAGAGGGAGAGATGATCAGTTCTTCAGAAGAGGCTACTACTAGCTATCTAGCTTCATGTTTAACTCTTCTTGGTTTGTGTTTTTGTGTGCTTGTTGGAGTTGTTAGGAGGAAGAGAGGGGTGAGAGGTGAGGCTGACAGAAGAGAGTGAGCACACATGGTGACTTTCTTGCATGCTGAATGGACTCATGCTTGAAGCTATGTGTGCTCACTTCTCTCTCTGTCAGCCATTTGATCTCTCTTTCTCTCT	(((((((((((((((..(((.(((((.....(((((((............))))))).......(((((((((......(.((((((...((((....))))...)))))).).)))))))))))))).)))((((((((((((((((((((((((((((((....(((..(((((..(......).)))))..)))))))))))))))))).))))).)))))))))).....))))))))))))))).	TGACAGAAGAGAGTGAGCAC	TGACAGAAGAGAGTGAGCACACATGGTGACTTTCTTGCATGCTGAATGGACTCATGCTTGAAGCTATGTGTGCTCACTTCTCTCTCTGTCAGC	[t157674_x2] chr1+4666002-4666021|2;[t157675_x17] chr1+4666002-4666022|17;[t266232_x25] chr1+4666003-4666020|25;[t266233_x59] chr1+4666003-4666021|59;[t266235_x26795] chr1+4666003-4666022|26795;[t266236_x59] chr1+4666003-4666023|59;[t170461_x1] chr1+4666004-4666021|1;[t170462_x148] chr1+4666004-4666022|148;[t170463_x4] chr1+4666004-4666023|4;[t39702_x9] chr1+4666005-4666022|9;[t39703_x1] chr1+466…
Chr1_12080	2.7	chr1	+	29971005-29971254	17	29971208-29971230	TAATACTCCCTTTGTTTTGAAATGTTTGTCACTGTTAACTTTTTAGAACATGTTTGACCGTTCGTCTTATTCAAAAACTTTTGTGAAATATGTAAAATTATATGCCTACATAAAAATATATTTAACAATAAATCAAATGATAGGAAAATAATTAATAATTACTTAAATTTTTTGAATAAGACGAACGGTCAAACATGTGCTAAAAAGTCAACGGCGTCAAACATTTCAAAACGGAGGGAATATTAAATAG	(((((.((((((((((((((((((((((.(.(((((.(((((((((.((((((((((((((((((((((((((((((.(((.((((..(((....((((((...(((((((.......((((....))))......))).))))...)))))).))).))))..))).)))))))))))))))))))))))))))))).))))))))).))))).).)))))))))))))))))))))).))))).....	AAAGTCAACGGCGTCAAACATTT	ATGTTTGTCACTGTTAACTTTTTAGAACATGTTTGACCGTTCGTCTTATTCAAAAACTTTTGTGAAATATGTAAAATTATATGCCTACATAAAAATATATTTAACAATAAATCAAATGATAGGAAAATAATTAATAATTACTTAAATTTTTTGAATAAGACGAACGGTCAAACATGTGCTAAAAAGTCAACGGCGTCAAACATTT	[t1571_x1] chr1+29971206-29971227|1;[t1572_x4] chr1+29971206-29971228|4;[t4099_x1] chr1+29971207-29971226|1;[t4100_x1] chr1+29971207-29971227|1;[t4101_x1] chr1+29971207-29971228|1;[t4102_x1] chr1+29971207-29971229|1;[t10196_x1] chr1+29971208-29971227|1;[t10198_x1] chr1+29971208-29971228|1;[t10200_x5] chr1+29971208-29971230|5;[t28229_x1] chr1+29971209-29971229|1;
Chr1_11176	2.7	chr1	+	27809494-27809743	3	27809640-27809661	GCTTTGGAAATGCCTTGTCATGAAAGTTTGGAGGTCTCCCGACGTGGCTGATCGCCACGGGCTGGGTGATCCGGGTTAGTAATGTCGTGTGGGTAAAGTGTACCCCCTCTGCAGAGGTTAACAAACTGTTCGAACAGCCGTGCCCACGGTCATGGGCGGATGTGAGGTGATTCCTAGCGTAGTTTTGTTTGACTACTGCTTGTGAAATTGCTGTTGTAGAAAGGGGTTCGATGTTTGAAAAATCAGCAGC	(((((((...(((((...(((((....((((.((((.((((.((((((.....))))))...)))).)).))...)))).....))))).)))))...((.(((((.(((((((.(((..((..((.(((((..(((((((....)))))..))..)))))))...))..((((.(((((((((......)))))).))).).)))...))).)))))))..))))).))............)))).)))	CGGTCATGGGCGGATGTGAGGT	CAAACTGTTCGAACAGCCGTGCCCACGGTCATGGGCGGATGTGAGGT	[t7217_x1] chr1+27809616-27809638|1;[t116395_x1] chr1+27809638-27809655|1;[t147841_x1] chr1+27809640-27809661|1;
osa-mir528	2.6	chr3	+	1667308-1667557	346	1667330-1667350	TTTTTGGCTGTAGCAGCAGCAGTGGAAGGGGCATGCAGAGGAGCAGGAGATTCAGTTTGAAGCTGGACTTCACTTTTGCCTCTCTCTCCTGTGCTTGCCTCTTCCATTCCTGCTGCTAGGCTGTTCTGTGGAAGTTTGCAGAGTTTATATTATGGGTTTAATCGTCCATGGCATCAGCATCAGCAGCGGTAGGAGAAACTTTTCTGTTATTGCACCAAACTCTCAACATTTCGGTCATTCTGCTCCAGGT	..(((((...(((((((((.(((((((((((((.(((.(((((..(((((..(((..(((((.....)))))...)))..)))))))))).))).))))))))))))).)))))))))(((((...((((..((((((..(((((.((.(((((((........))))))).)).))).))....(((((((.((((....)))).)))))))..))))))..).)))...)))))........))))).	TGGAAGGGGCATGCAGAGGAG	TGGAAGGGGCATGCAGAGGAGCAGGAGATTCAGTTTGAAGCTGGACTTCACTTTTGCCTCTCTCTCCTGTGCTTGCCTCTTCCATT	[t278802_x1] chr3+1667330-1667347|1;[t278804_x339] chr3+1667330-1667350|339;[t278806_x2] chr3+1667330-1667351|2;[t192849_x4] chr3+1667331-1667350|4;
osa-mir2867	2.6	chr11	+	16277516-16277765	16	16277721-16277740	ACCTGCACACCTGCAATGAGATACTCGAGGAACGAACAGACTTTTGGTGCTGTGGAATCTCTGCAACTTTGGTTCTTCTCATTGTGAAAGGGAAAAAGGAAATAACCACGAAACTCTTGCATGAGCTCCATGATCAATTGACGGCGTGTGCCATCCCACACATCCCGATCATGGCGTGTGACACAACTGGATGTGCGTGCCACGACCAGGACGTGTGGGATGGCACATGTTGTCAACCAATCATGGTGCA	.(.((((..((((((((((((.((.(((((..((((......))))....((..(.....)..)).)))))))...)))))))))...)))......((......))..........)))).).((.(((((((...((((((((((((((((((((((((.(((.(.((.((((((((.(((........))))))))))).)).).))).))))))))))))))))))))))))...))))))).)).	CCAGGACGTGTGGGATGGCA	CCATCCCACACATCCCGATCATGGCGTGTGACACAACTGGATGTGCGTGCCACGACCAGGACGTGTGGGATGGCA	[t43065_x1] chr11+16277720-16277740|1;[t128294_x11] chr11+16277721-16277740|11;[t128295_x1] chr11+16277721-16277741|1;[t120265_x1] chr11+16277722-16277740|1;[t70036_x1] chr11+16277723-16277742|1;[t70037_x1] chr11+16277723-16277743|1;
Chr6_23855	2.6	chr6	-	7314274-7314523	21	7314301-7314321	ACTGGAGCTAGGGTTTTGCATTTTTGGAATTTTTGACTTTATTTAGGCCAGTGGCATAACTGATTACTTCCTCCATTTCATATTATAAGACTTTCTAGCATTGCACATATTCATATAGATATTAATGAAACTAAACACATAGCCCACATTCATATATATGTTAATGAATCTAGACATATATATGTGTTTAGATTCATTAATATCTATATGAATGTGGGCAATGCTTGAAAGTCTTATAATATGAAACGGA	...((((.(((((((.(((....((((..(..............)..))))..))).))))..))).)))).((.((((((((((((((((((((.((((((((.((((((((((((((((((((((((.(((((((((((.............((((((((..........))))))))))))))))))).)))))))))))))))))))))))).)))))))).)))))))))))))))))))).)).	TCTATATGAATGTGGGCAATG	TTGCACATATTCATATAGATATTAATGAAACTAAACACATAGCCCACATTCATATATATGTTAATGAATCTAGACATATATATGTGTTTAGATTCATTAATATCTATATGAATGTGGGCAATG	[t237476_x1] chr6-7314360-7314382|1;[t113288_x1] chr6-7314354-7314376|1;[t93906_x5] chr6-7314302-7314322|5;[t93907_x3] chr6-7314301-7314322|3;[t256477_x6] chr6-7314301-7314321|6;[t256478_x1] chr6-7314300-7314321|1;[t256480_x1] chr6-7314299-7314321|1;[t234906_x1] chr6-7314299-7314319|1;[t88913_x1] chr6-7314299-7314318|1;[t265547_x1] chr6-7314296-7314315|1;
Chr4_13695	2.6	chr4	-	33302514-33302763	20	33302538-33302558	TTGTCATAAACTAATACTCCCTCCGTTTTTTAATAGATGACGCTGTTGACTTTTTCTCATATGTTTGACCATTCATCTTATTTAAAAATTTTACATAATTATAATTTATTTTGTTACGAGTTGTTTTATCACTCATAGTACTTTAAGTGTGATTTATATCTTATATATTTGCATAAATTTTTTGAATAAGACGAATGATCAAACATGTAAGAAAAAGTCAACGGCGTTATCTGTTAAAAAACGGAGGTAG	................((.((((((((((((((((((((((((((((((((((((((.((((((((((.(((((.(((((((((((((.((((..(((.(((((..(((...((((((..(.((.((((.....)))).))...)..))))))..)))..)))))...)))..)))).))))))))))))).))))).)))))))))).)))))))))))))))))))))))))))))))))))))).))	TGTAAGAAAAAGTCAACGGCG	CTGTTGACTTTTTCTCATATGTTTGACCATTCATCTTATTTAAAAATTTTACATAATTATAATTTATTTTGTTACGAGTTGTTTTATCACTCATAGTACTTTAAGTGTGATTTATATCTTATATATTTGCATAAATTTTTTGAATAAGACGAATGATCAAACATGTAAGAAAAAGTCAACGGCG	[t306741_x1] chr4-33302561-33302582|1;[t29729_x1] chr4-33302559-33302579|1;[t82762_x1] chr4-33302557-33302578|1;[t4097_x1] chr4-33302550-33302567|1;[t289046_x11] chr4-33302538-33302558|11;[t289047_x1] chr4-33302537-33302558|1;[t219483_x1] chr4-33302536-33302556|1;[t52748_x1] chr4-33302536-33302554|1;[t164269_x1] chr4-33302533-33302553|1;[t62836_x1] chr4-33302708-33302729|1;
Chr11_8471	2.6	chr11	+	20016451-20016700	90	20016508-20016529	CTCTTGGAGGTTGCCGCCTCCTAGACGGCTTGTGGAGAAGTTGCCCTGTGACCTCTCCGAGAAGATTGTGGAGGAGGCCCGGTGCCGGTTTGTGAGTTGTTTGGAGTTCACCACCTTCGGAGTGAAGGAAGAACTACCTCGAGTGATCGAGGCTTGGGTAGTCCTGTCCGTGGGCTGGCTCCCGCCTTGCCCACCCCTTTACGAAGGGGGCGTGCGGTGGCTTCGTGGTTAAGTGGTGGAGTTGGGCTCG	........(((.((((((((((..(((((((.((((((.((..(...)..)).))))))..))).))))..)))))))..)))))).......((((....(.((.((((((((((.((((((..((((....(((((((((....))))))..)))....))))..((((((((.(((....)))..)))).((((((....))))))....))))..)))))).))....)))))))).)).))))).	CGAGAAGATTGTGGAGGAGGCC	CCTCCTAGACGGCTTGTGGAGAAGTTGCCCTGTGACCTCTCCGAGAAGATTGTGGAGGAGGCC	[t57683_x1] chr11+20016473-20016495|1;[t27020_x1] chr11+20016502-20016521|1;[t247611_x1] chr11+20016506-20016528|1;[t131049_x7] chr11+20016507-20016528|7;[t131050_x14] chr11+20016507-20016529|14;[t138335_x5] chr11+20016508-20016528|5;[t138336_x14] chr11+20016508-20016529|14;[t138337_x7] chr11+20016508-20016530|7;[t173333_x2] chr11+20016509-20016528|2;[t173334_x7] chr11+20016509-20016529|7;[t17333…
Chr1_31354	2.6	chr1	-	8180597-8180846	18	8180806-8180826	ATTACTCCCTCCGTCCCATAATATAAGGGATTTTGGTGGGATGTGACACATCCTAGGATAGTCTTAGGATGCATCACATCCTTCCAAAATCCCTTATATTATGGGACAGAAGGAGTATATTTTTCTCCCTGAAATTTCTTGTCTGTGCACTCTTATAGCATTTAATGTCACAATCTAATAGAATAATACTGTTTATATTTGACATGCTTACATGTGTCTTAGATTCTGACTGCCTGATTGCATATTTGTC	..((((((.((.((((((((((((((((((((((((.(((((((((..(((((((((.....)))))))))..))))))))).)))))))))))))))))))))))).)).))))))....((((.....)))).........((((((.((.....(((......((((.(((((((..(((((....))))).......(((((....)))))...))))))).)))))))..)).))))))......	ATATAAGGGATTTTGGTGGGA	ATATAAGGGATTTTGGTGGGATGTGACACATCCTAGGATAGTCTTAGGATGCATCACATCCTTCCAAAATCCCTTATATTA	[t30759_x1] chr1-8180807-8180827|1;[t30760_x2] chr1-8180806-8180827|2;[t87665_x3] chr1-8180806-8180826|3;[t87666_x1] chr1-8180805-8180826|1;[t234175_x1] chr1-8180805-8180825|1;[t299405_x1] chr1-8180600-8180622|1;[t83090_x2] chr1-8180806-8180824|2;[t83091_x2] chr1-8180805-8180824|2;[t83092_x2] chr1-8180803-8180824|2;[t220927_x1] chr1-8180805-8180823|1;[t220928_x1] chr1-8180801-8180823|1;[t26806_x1…
osa-mir167c	2.5	chr3	+	33130613-33130862	1881	33130635-33130655	CTGAACTGTCCAAGGGAACGAGTGAAGCTGCCAGCATGATCTAGCTCTGAATGATCAACAAGATGTGCTCCCACACTGCCTTCCTGTGGATCTTGAGCTGTTGCTAGTCTTGTGGTCATGCCTTGCTAGGTCATGCTGCGGCAGCCTCACTTCTTCCCATTGTTGGGCACAACAGCTATGGTGAATCACTGAATCTGCAGTTCGATCTCTGCACCATGCATGTATCCTGAGACATTTCAAAGCCAGGTAA	.((((.(((((..(((((.((((((.(((((((((((((((((((.....(((((((.((((((..(((((((((.........))))).....))))........))))))))))))).....)))))))))))))..)))))).)))))).)))))......((..(((...((.((((((.(((((((......))))..))).....)))))))).)))..)).).)))).))))...........	TGAAGCTGCCAGCATGATCTA	TGAAGCTGCCAGCATGATCTAGCTCTGAATGATCAACAAGATGTGCTCCCACACTGCCTTCCTGTGGATCTTGAGCTGTTGCTAGTCTTGTGGTCATGCCTTGCTAGGTCATGCTGCGGCAGCCTCACT	[t264468_x3] chr3+33130635-33130652|3;[t264470_x21] chr3+33130635-33130653|21;[t264474_x50] chr3+33130635-33130654|50;[t264475_x1797] chr3+33130635-33130655|1797;[t264477_x2] chr3+33130635-33130656|2;[t167997_x1] chr3+33130636-33130653|1;[t167998_x7] chr3+33130636-33130655|7;
osa-mir164b	2.5	chr5	-	15896036-15896285	706	15896243-15896263	GGTAGACGGTGGCCGTGCACGGTGGAGAAGCAGGGCACGTGCATTACCATCCACTCGCCTGCCGGCCGCCGGCCGCCATTGCCATGGATGGTTCTTCATGTGCCCGTCTTCTCCACCGAGCACCAACTGTCTCGATCGGCGTCTGAAACTCTGAATACATGAATTCCCCCATGGCCAAAACCTTCCTCCCAGGTTTGCATGTTGATCAATTTTCTCCTCTTCTGCTTCTCCAATTTCTTCTTCGCTGGAG	((.(((((((....((((.(((((((((((..(((((((((....((((((((...((.((.(((((...))))).))..))..))))))))....)))))))))..))))))))))).))))..))))))).(((((((((...............((((........))))....((((((.......))))))..)))))))))........))..........(((((.............)))))	TGGAGAAGCAGGGCACGTGCA	TGGAGAAGCAGGGCACGTGCATTACCATCCACTCGCCTGCCGGCCGCCGGCCGCCATTGCCATGGATGGTTCTTCATGTGCCCGTCTTCTCCACC	[t280299_x1] chr5-15896245-15896263|1;[t280303_x5] chr5-15896244-15896263|5;[t280304_x694] chr5-15896243-15896263|694;[t280306_x1] chr5-15896242-15896263|1;[t193984_x1] chr5-15896245-15896262|1;[t193986_x4] chr5-15896243-15896262|4;
Chr7_10267	2.5	chr7	+	24247597-24247846	21	24247802-24247822	TGTTCCTTCCTGCTCGGCCTTGTTTGACCCTCTTTTCTCTGTATTGATGCAACTCAATATACCTGGGTTACTGTAGTTGTTGTATACCTCTTCCATCCTAAAATAAACAAACCTCATACGTGATGTGACACATACTAATATTACGAATCTGGACATGTGTATGTCTAGATTCGTAGTAATAGAATGTATTACATCACGTATAATGTTGGTTTATTTTGGGACGGAGAGAGTACAGGGAACACATAGCAAC	((((((((..(((.((((......((((((.........((((((((......))))))))...)))))).....))))..)))(((((((.((.(((((((((((((.(((...(((((((((((((.((((.(((.((((((((((((((((((....)))))))))))))))))).))).)))).)))))))))))))...))).))))))))))))).)))))).))).)))))))).........	TTGGTTTATTTTGGGACGGAG	CCATCCTAAAATAAACAAACCTCATACGTGATGTGACACATACTAATATTACGAATCTGGACATGTGTATGTCTAGATTCGTAGTAATAGAATGTATTACATCACGTATAATGTTGGTTTATTTTGGGACGGAG	[t313994_x18] chr7+24247802-24247822|18;[t313995_x1] chr7+24247802-24247824|1;[t288759_x1] chr7+24247803-24247822|1;[t323049_x1] chr7+24247810-24247827|1;
Chr1_24842	2.5	chr1	-	23617972-23618221	17	23617983-23618005	AGGAAGGGAAACGGATCTGTGAAGTGTAGGAGAGGATAAGGGATAGGGATTATATACTACGTATTAAATTTTAGTCTCGGTTAGTAATACTAACCGGGACTAAAGATCAATATAATTTTTAGTCCCGGTTAGTATTATCAACCAGGACTATAAAGATGTTACCAACGGGGACTAAAGATCCTCGGCCCCCTGACTGACACGGGATGAACCGGGAGTAAAGATGATCTTTAGTCCCGGTTGGTGTTTTTAA	......((((((..((((.(((..(((((......((((..........))))...)))))..))).....(((((..((((.((((((((((((((((((((((((.......)))))))))))))))))))))))).))))..)))))...))))...((((((.(((((((((((((.((.((.(((..........((......))))).))...)).))))))))))))).))))))))))))..	AAAGATGATCTTTAGTCCCGGTT	CGGGGACTAAAGATCCTCGGCCCCCTGACTGACACGGGATGAACCGGGAGTAAAGATGATCTTTAGTCCCGGTT	[t217623_x1] chr1-23617984-23618006|1;[t8471_x1] chr1-23617985-23618005|1;[t8473_x2] chr1-23617984-23618005|2;[t8474_x4] chr1-23617983-23618005|4;[t22190_x1] chr1-23617984-23618004|1;[t22191_x2] chr1-23617983-23618004|2;[t257334_x1] chr1-23617982-23618004|1;[t62993_x1] chr1-23617983-23618003|1;[t62994_x1] chr1-23617982-23618003|1;[t97138_x1] chr1-23617980-23618001|1;[t271955_x1] chr1-23617980-236…
osa-mir1862a	2.4	chr1	+	26192161-26192410	21	26192368-26192388	ATGTCCCAGTTGTTGGTGGTCATGCGGGTATCACCATCCTGCCACTGTTCTCACAGGTATGGATTTTGACTTTTGATTAACATAACTCAGAATGTCATACCAGTAGGATCCATATTTACATATCATAAAAATAAGATTATCAGATTGGTACTCCCTCCGTCCCGAAATAACCAAACCTCGTAGGACATGTCACATCCTAGTACGAGGTTGGTTTATTTTGGGACGGAGGGAGTATGCCTACAATATATAT	......((((.((.((((((.(((....))).))))))..)).))))........((((((((((((((.((.((.....)).)).))))))).))))))).(((((..(((.((((....(((..........)))....)))))))((((((((((((((((((((((((((.((((((((((.........))))...)))))))))).))))))))))))))))))))))..))))).........	TTGGTTTATTTTGGGACGGAG	CCGTCCCGAAATAACCAAACCTCGTAGGACATGTCACATCCTAGTACGAGGTTGGTTTATTTTGGGACGGAG	[t45899_x1] chr1+26192362-26192380|1;[t139652_x1] chr1+26192363-26192384|1;[t313994_x18] chr1+26192368-26192388|18;[t288759_x1] chr1+26192369-26192388|1;
osa-mir167g	2.4	chr3	+	3347635-3347884	3276	3347692-3347713	TTATGGAGGTAGATGAGATGGGCTGTTAATTCGCTTTGTTTGTGCGCCATAAGCAGGTGAAGCTGCCAGCATGATCTGAAAGCATCTCAAACCAGCGATCAGATCATCCGGCAGCTTCATCTTCTCATGGCAGCACACCAGCTTGATTGATTGATGATGAAACCCTAGGAGCAGGTAGCTTGGCTTCTCGATCTTAGCCTGATCTTATACAAGGACGATCGATTAGGCCAAATCAGGAGTTCAACAGTCC	...................(((((((((((((........((((((((((.((.(((((((((((((.(.(((((((((..((...........))..)))))))))).))))))))))))).)).))))).)))))...(((((((((((((.............(((((((((...))).)))))).((((.......))))...........)))))))))))))........))))).))))))))	TGAAGCTGCCAGCATGATCTGA	TGAAGCTGCCAGCATGATCTGAAAGCATCTCAAACCAGCGATCAGATCATCCGGCAGCTTCATC	[t62431_x1] chr3+3347735-3347755|1;[t244485_x5] chr3+3347738-3347758|5;[t83732_x1] chr3+3347841-3347862|1;[t264468_x3] chr3+3347692-3347709|3;[t264470_x21] chr3+3347692-3347710|21;[t264474_x50] chr3+3347692-3347711|50;[t264480_x465] chr3+3347692-3347712|465;[t264481_x2700] chr3+3347692-3347713|2700;[t264482_x23] chr3+3347692-3347714|23;[t167997_x1] chr3+3347693-3347710|1;[t167999_x5] chr3+3347693…
osa-mir164a	2.4	chr7	-	28523253-28523502	706	28523460-28523480	CTAGCAGTGAGAAGGACCGCGTTGGAGAAGCAGGGCACGTGCATGCATATGTTCATCATCATCTTCTTCCTCCTCCTCTAGCTCCAGCCTTGTGTGGGTTGGAAGTTTAGATAGAACTCGCACTGCACGTGGTCTCCTTCTCCATCCCGGTCTTTTTCTCACTTTGCCATACATCGAGCAGTCAGACATCAACAAGGTAATTAGAGTATACGCAGGTATAGTCTGGTATGTACCTTGATCAGTTGCATCA	...((((((((((((((((.(.((((((((.(((.(((((((((((....((((......((((.(((((.((..(.(..((....))...).)..))..)))))...)))).))))..))).)))))))).))).)))))))).).))))))..)))))))..)))........((((((.(.(....)..(((((((((((((.(((((....))))).))))))...)))))))....))))).)).	TGGAGAAGCAGGGCACGTGCA	TGGAGAAGCAGGGCACGTGCATGCATATGTTCATCATCATCTTCTTCCTCCTCCTCTAGCTCCAGCCTTGTGTGGGTTGGAAGTTTAGATAGAACTCGCACTGCACGTGGTCTCCTTCTCCATC	[t280299_x1] chr7-28523462-28523480|1;[t280303_x5] chr7-28523461-28523480|5;[t280304_x694] chr7-28523460-28523480|694;[t280306_x1] chr7-28523459-28523480|1;[t193984_x1] chr7-28523462-28523479|1;[t193986_x4] chr7-28523460-28523479|4;
osa-mir160d	2.4	chr3	+	32454973-32455222	17	32454995-32455015	GAGAGGTGAAAAAAAGGGGATATGCCTGGCTCCCTGTATGCCACTCGCGTAGCTGCCAAACTCAGTTGAAACAACTGCCTTCTCCCGGCGAGATTCAGGCATTGTGTTCGTACGTTTGGCTCTACTGCGGATGGCGTGCGAGGAGCCAAGCATGACCGTCTCTCTCTGTCTCTATCTCTCTCTCATTGACTCATTGTGTGTGCTCACTTAAGATTACACGCTTAATTAAACCTGATAAACATGGATCATA	(((((((((.....(((((((((((.(((((((.(((((((((..(((((((..(((((((.....((((((((.(((((((((.....))))...))))))))).))))...))))))).)))).)))..))))))))).))))))).))))....))).)))).....)).)))))))......(((..(((.(((((((.((......)).)))))))...((((....))))....)))..)))..	TGCCTGGCTCCCTGTATGCCA	TGCCTGGCTCCCTGTATGCCACTCGCGTAGCTGCCAAACTCAGTTGAAACAACTGCCTTCTCCCGGCGAGATTCAGGCATTGTGTTCGTACGTTTGGCTCTACTGCGGATGGCGTGCGAGGAGCCAAGCATG	[t275655_x16] chr3+32454995-32455015|16;[t187384_x1] chr3+32454996-32455015|1;
Chr7_15208	2.4	chr7	-	21696565-21696814	23	21696591-21696611	ACTTAATACGAGATGTGGCATATATTACTAATAGTATATATGAATCTGAACATGAGATGAGGAATGTGTCCAGATTCTGAAACCAAAGAATTAATAAAAACAGCACTATGTGATATATGGATGCTAACTTCCTCCGTTTCATAATGTAAAACTTTATAGGATTGTCCACATTCATATAGATGTTAATGAATCTAGCCACAACATCTATATGAATGTGGGCAATGCTATAAAGTCTTATATTATGAAACAG	.((((.....((((....(((((((.((.....))))))))).)))).....))))..((((((.(((((((((((((........)))))).......(((......)))......)))))))....)))))).((((((((((((((.(((((((((.((((((((((((((((((((((((..((........)).)))))))))))))))))))))))).))))))))).))))))))))))))..	TCTATATGAATGTGGGCAATG	TTGTCCACATTCATATAGATGTTAATGAATCTAGCCACAACATCTATATGAATGTGGGCAATG	[t296675_x1] chr7-21696691-21696713|1;[t93906_x5] chr7-21696592-21696612|5;[t93907_x3] chr7-21696591-21696612|3;[t256477_x6] chr7-21696591-21696611|6;[t256478_x1] chr7-21696590-21696611|1;[t256480_x1] chr7-21696589-21696611|1;[t234906_x1] chr7-21696589-21696609|1;[t234907_x1] chr7-21696588-21696609|1;[t88913_x1] chr7-21696589-21696608|1;[t88914_x2] chr7-21696588-21696608|2;[t236208_x1] chr7-21696…
Chr6_19920	2.4	chr6	-	16692351-16692600	21	16692376-16692396	TAAAAATTCGCAATTCGCTATGCTGGTTCAGGTCATCAATGATATATGGACACAAATCGACACCTCTAACCGATAGGGTGCTAGTTAGAGATGAGTGTTTAGTGATGACTAAACTCATCTCTAACAGGTGAAGACTCATCACTAGTATAGGACACCTCTGGCGGGTTGCAAATTGTTACTCGTCAGAGGTGATGTTGACCCCATTGACTGGTGGCATTGCAACCCATCATAGGTGTCTCACCTGTAACGG	.........(((.....((((((((((...((((.(((....................(.((((.(((.....))))))))..(((((((((((((..(((((....))))))))))))))))))...))).))))....))))))))))(((((((.((..(((((((((..(((((((.(((((.((.(........))).))))).))))))))))))))))..)).))))))).....))).....	TGACTGGTGGCATTGCAACCC	GTTGCAAATTGTTACTCGTCAGAGGTGATGTTGACCCCATTGACTGGTGGCATTGCAACCC	[t307521_x1] chr6-16692378-16692397|1;[t307522_x2] chr6-16692377-16692397|2;[t307523_x3] chr6-16692375-16692397|3;[t268032_x7] chr6-16692376-16692396|7;[t268033_x5] chr6-16692375-16692396|5;[t268034_x1] chr6-16692374-16692396|1;[t172782_x1] chr6-16692373-16692395|1;[t100809_x1] chr6-16692555-16692577|1;
Chr3_27295	2.4	chr3	-	2911536-2911785	20	2911558-2911578	CATCCGTTAATGGAAGTAGCTCAAGCTTGACGGTGGTGCTTGAACGTGCAGGAATACACCTACCACAATGGTGACAACAAATGTTATTCTTTAGTGTATAGAAATACTCCCTACGTCCCAAAATAAACTAACCCCATACGGGATGTGACATCCTAGTACAATGAATCTGGACATATCGTACTAGGATGTGGCACATCCAGTACGAGATTGGTTTATTTTGGGACGGAGGGAATACAAGGTACATGGGATG	(((((......((((.((((...........(((((((((((......))))....)))).)))....((....))......))))))))...((((((.....((.(((((.((((((((((((((((((.(.(.(((.(((((((((((((((((((.(((........)))...))))))))))))..))))))).))).).).)))))))))))))))))).))))).))....)))))).)))))	TTGGTTTATTTTGGGACGGAG	ACGTCCCAAAATAAACTAACCCCATACGGGATGTGACATCCTAGTACAATGAATCTGGACATATCGTACTAGGATGTGGCACATCCAGTACGAGATTGGTTTATTTTGGGACGGAG	[t92334_x1] chr3-2911615-2911636|1;[t313994_x18] chr3-2911558-2911578|18;[t288759_x1] chr3-2911558-2911577|1;
Chr12_8668	2.4	chr12	+	19677337-19677586	18	19677360-19677380	CCATAATATAAGAGATTTTGAGTTTTGGCTTGCAACGTTTGACCACTCGTCTTATTCAAAATTTTTTGAAATTATTATTTATTTTATTTGTGACTTACTTTATTATCTACAGTACTTTAAGCACAACTTTTTGTTTTTTATATTTGCAAAAAAAATTTGAATAAGACGAGTGGTCAAACGTTGCAAACAAAAACTTAAAATCCTTTATATTGTGGGACGGAGGGAGTACCATCATAAAACCATAATCTTA	((((((((((((.(((((((((((((.(.(((((((((((((((((((((((((((((((.(((((((((((...............(((((.((((...((((......))))...)))))))))...............)))).)))))))..))))))))))))))))))))))))))))))).).))))))))))))).))))))))))))...(..((.....))..).................	TTTGGCTTGCAACGTTTGACC	TTTGGCTTGCAACGTTTGACCACTCGTCTTATTCAAAATTTTTTGAAATTATTATTTATTTTATTTGTGACTTACTTTATTATCTACAGTACTTTAAGCACAACTTTTTGTTTTTTATATTTGCAAAAAAAATTTGAATAAGACGAGTGGTCAAACGTTGCAAACAAAAAC	[t323033_x1] chr12+19677359-19677379|1;[t320726_x13] chr12+19677360-19677380|13;[t312464_x4] chr12+19677361-19677380|4;
Chr11_8187	2.4	chr11	+	19327918-19328167	13	19328007-19328029	GGCAAAATCCACATAGTCTCGGTTTCAAAAAGAACCGGGACTAAATATTGTTTTTAGTCCCGGTTATAAAAATTTTGATCTTTACTACTAAAGATGATCTTTAGTCCCGGTTCATCCCCTGTCAGATGTATGTCAAGGGGTCGAGGATCTTTAGTCCTGGTTGGTGTCAATAACCGGGAATAAAGATCACCACTTTAGTCACGGTTGGTATTACCAACCGGGACTAAAATTGAACACGTAGTATATAATC	((......))..(((..((((..(((((...((((((((((((((.((..((((((((...(((((.........)))))......))))))))..)).))))))))))))))..((((((.((......)).).)))))..(..((((((((.(((((((((.......))))))))).))))))))..)..(((((((.(((((((.....))))))).))))))).)))))..)).))..)))....	AAAGATGATCTTTAGTCCCGGTT	CCGGGACTAAATATTGTTTTTAGTCCCGGTTATAAAAATTTTGATCTTTACTACTAAAGATGATCTTTAGTCCCGGTT	[t151258_x1] chr11+19328005-19328027|1;[t217623_x1] chr11+19328006-19328028|1;[t8471_x1] chr11+19328007-19328027|1;[t8473_x2] chr11+19328007-19328028|2;[t8474_x4] chr11+19328007-19328029|4;[t22190_x1] chr11+19328008-19328028|1;[t22191_x2] chr11+19328008-19328029|2;[t62993_x1] chr11+19328009-19328029|1;
Chr11_288	2.4	chr11	+	826990-827239	19	827074-827094	AAAAGGAGGCGGAGGGCACCGTCCCCACTCATACCTTTCTCGGCCTTTTGGCTAAGATCAAGTGTAGTATCTGTTCTTATCAGTTTAATATCTGATATGTGGGCCACGTGCCCACTTCGATATTAAATTTATTTTTTGTGGGGGAGGGTCCACTACAGTGGCTTGCCACTGGGATCCCTTGCGTGTCGCCCAGGCGTTGCACTACAGCCTGGGCCCGGCGCACCCCAACCAAATCAAGCTTAAATTTTAA	....((.((.(((((((.((..((((((...(((((((((..(((....)))..)))..))).)))...............(((((((((((.((...((((((.....)))))).)))))))))))))........))))))..))))))....((((((....))))))...)))..(((((...((((((((((......)).))))))))...)))))))))........................	TTAATATCTGATATGTGGGCC	TTAATATCTGATATGTGGGCCACGTGCCCACTTCGATATTAAAT	[t283864_x1] chr11+827038-827055|1;[t215806_x2] chr11+827072-827094|2;[t316210_x1] chr11+827073-827094|1;[t296081_x15] chr11+827074-827094|15;
Chr10_15465	2.4	chr10	-	10560801-10561050	13	10560823-10560845	TGTGTTGGACCGGTCAGGGCTAAGGGGTACCAATGTTGTGACGGGGGAGATTGTTGGGAATAGTCCCACATCCCTAATCTAGGGGGAGTTGAACCAACTTTATGTTGTGACGGGGGAGATTGTTGGGAATAGTCCTACATCTCTAATCTAGGGGGAGTTGAACCAACTTAAAGGTGGGGGGAGCCCCTCACCTCTTGAGCTAACTTTTGGGGTGTAGCAAGGCTTTCTCCCCGTTGAGCCAACCCCCACC	.....((((((.((((.(((...((....))...))).)))).)).(((((.((.((((....((((((((((((..((.(.(..((((((...))))))..).)...))..)))))...)).)))))....)))))))))))...)))).((((.((((......(((((.((.((((..((((.((((((((..(((....)))..)))))).))...))))..)))))).))))).))))))))...	TTTGGGGTGTAGCAAGGCTTTCT	GGAGCCCCTCACCTCTTGAGCTAACTTTTGGGGTGTAGCAAGGCTTTCT	[t52647_x1] chr10-10560826-10560848|1;[t164099_x1] chr10-10560827-10560847|1;[t164100_x3] chr10-10560826-10560847|3;[t323089_x1] chr10-10560825-10560846|1;[t320893_x1] chr10-10560824-10560845|1;[t320894_x5] chr10-10560823-10560845|5;[t313046_x1] chr10-10560823-10560844|1;
Chr1_27171	2.4	chr1	-	17913867-17914116	23	17913979-17914001	AAAAAAACTAATTACACAATTAGGGAGGAAATCGCGAGACGAATCTTTTGAGTCTAATTAGTCCATGATTAGCTATAAGTGCTACAGTAACTCACATGTGCTAATGACGGGTTAATTAGGCTCAAAAGATTCGTCTCGCGGTTTCTAGGCGAGTTATGAAATTAGTTTTTTTCGTTCGTGTCCGAAAACCCCTTCCGACATCCGGTCAAACGTCCGATGTAACACCCAAAAATGTTCATTTCCTCAACTA	(((((((((((((.((.((((.....((((((((((((((((((((((((((((((((((..((.(.((((((.(((.(((...........))).))))))))).).))..)))))))))))))))))))))))))))))))))).....)))).)).))))))))))))).....(((((.(((......))).))))).(((.(....).))).((.((((........))))))............	TTAGGCTCAAAAGATTCGTCTCG	AGACGAATCTTTTGAGTCTAATTAGTCCATGATTAGCTATAAGTGCTACAGTAACTCACATGTGCTAATGACGGGTTAATTAGGCTCAAAAGATTCGTCTCG	[t222446_x1] chr1-17913982-17914004|1;[t34902_x1] chr1-17913983-17914003|1;[t298520_x2] chr1-17913982-17914001|2;[t298521_x1] chr1-17913981-17914001|1;[t298523_x9] chr1-17913979-17914001|9;[t231744_x1] chr1-17913981-17914000|1;[t231745_x1] chr1-17913980-17914000|1;[t231747_x2] chr1-17913979-17914000|2;[t73444_x3] chr1-17913980-17913999|3;[t73445_x1] chr1-17913978-17913999|1;[t73446_x1] chr1-17913…
Chr1_1450	2.4	chr1	+	4152639-4152888	12	4152826-4152848	CAAATTTTTTTTTTCTAAAAACATCACATCAAATCTTTGGATACATATATGGAGCATTAAATATAGATAAAAAGAAAAACTAATTGCACAATTTGCATGTAAATCGCGAGACGAATCTTTTGAGCCTAATTAGGACATGATTAGTCATAAGTGCTACAGTAACCCACATGTGCTAATGATGGATTAATTAGGCTCAAAAGATTCGTCTCGCGGTTTCCAGGCAAGTTATGAAATTAGTTTTTTTTTCATT	.............((((((................))))))....(((((..........))))).....(((((((((((((((.((.(((((((.((.(((((((((((((((((((((((((((((((((..(((.(((((.((((.(((...........))).))))))))).)))..))))))))))))))))))))))))))))))))).)).))))))).)).)))))))))))))))....	TTAGGCTCAAAAGATTCGTCTCG	AGACGAATCTTTTGAGCCTAATTAGGACATGATTAGTCATAAGTGCTACAGTAACCCACATGTGCTAATGATGGATTAATTAGGCTCAAAAGATTCGTCTCG	[t298520_x2] chr1+4152826-4152845|2;[t298521_x1] chr1+4152826-4152846|1;[t298523_x9] chr1+4152826-4152848|9;
osa-mir827	2.3	chr2	-	23901145-23901394	164	23901168-23901188	TTCTCATTGACAATATATCCAGATTATGCTCTGGGCTTGCTAATTGCTACTAGTAGAATACTAGGGGTGGTCGTGGTGTGCAGGTGAGATTATTGCTACCCATGAACCTGTTTTGTTGCTGGTCATCTAGCTACCCGTGCATGCCTGGAGATTGGAGAATAATTGACGATGCAGCAGTCGGCTTATTGGCTCTTGGGCACGCGTGGTTAGATGACCATCAGCAAACAAGTTCGTGAGACGCATGCATGGT	.(((((((..........(((((......)))))((.(((((((..(..((((((...))))))..)..))..))))).)).)))))))....(((..(.(((((((.(((((.((((.(((((((((((((((.(((((...((.((((....(((.........((((......)))).))).....)))).))))))).))))))))))))))).))))))))).))))))).)..)))........	TTAGATGACCATCAGCAAACA	TTTTGTTGCTGGTCATCTAGCTACCCGTGCATGCCTGGAGATTGGAGAATAATTGACGATGCAGCAGTCGGCTTATTGGCTCTTGGGCACGCGTGGTTAGATGACCATCAGCAAACA	[t297859_x160] chr2-23901168-23901188|160;[t297860_x1] chr2-23901167-23901188|1;[t228798_x3] chr2-23901168-23901187|3;
osa-mir5519	2.3	chr12	+	24358219-24358468	13	24358363-24358383	TCAGGAGTTCTTCTGTTACGAGGGAAGAATATGACTGTGGCAGGTGTTGCATTGAACTGCAATCGCAGTGCTGATATGGCCGCTTAGGGGTAAAGATCTGGCTGAGAGATCTAATGTTCCATACATGCAGCTGGCTGTGGGCGTTGGCAGAAGTACTGGACTTAGCGGGCGCTAGGGCTTCAGCTCATTCTGCTATGTCCGCATGGACATCAGCATCTAGAAGTCCTCTTTTAGAGGTGTCTAGCCAATA	(((...((((((((.(....).)))))))).)))..(((((.((..((((((((.....)))).))))..))......)))))...((..((.((((((.......))))))..))..))...........((((.((((((((.((((((((..(((((((((((....))))))..)))))..).))))))))))))))).((((((((....((((((((....))))))))))))))))))))...	TGGCAGAAGTACTGGACTTAG	TGGCAGAAGTACTGGACTTAGCGGGCGCTAGGGCTTCAGCTCATTCTGCTATG	[t282887_x12] chr12+24358363-24358383|12;[t123133_x1] chr12+24358426-24358446|1;
osa-mir393a	2.3	chr1	-	2309026-2309275	26	2309233-2309253	GCAGCAATGTCTTGGGGAAGCATCCAAAGGGATCGCATTGATCCTTCATCGCTCTCGCTCGCTTCCATGGCGGTCGTCGTCTACAAGCAGCTTGACGGATCATGCGATCCTTTTGGAGGCTTCCTCTAGCCATTAAAACTTCGATCTCCGTCTTGAGTTCTTGATATTCATGGTGCATGTTCTTCATTGTTGGGTTCAGACGTCTTGCGTTCTTAGCTGCAGTCGTCTGTGAGGTGATCTTCCTATCTTC	.((((((((....((((((((.((((((((((((((((.(((((.(((..(((((((..((((.....))))..)).........)).))).))).))))))))))))))))))))).))))))))..(((((.......((((.(((......)))...)))).....)))))..........))))))))....((((((.((.(((........))))).)))))).((((....))))........	TCCAAAGGGATCGCATTGATC	TCCAAAGGGATCGCATTGATCCTTCATCGCTCTCGCTCGCTTCCATGGCGGTCGTCGTCTACAAGCAGCTTGACGGATCATGCGATCCTTTTGGAGG	[t245543_x3] chr1-2309236-2309253|3;[t245544_x2] chr1-2309235-2309253|2;[t245545_x1] chr1-2309234-2309253|1;[t245546_x19] chr1-2309233-2309253|19;[t108464_x1] chr1-2309233-2309251|1;
osa-mir171b	2.3	chr8	+	5369018-5369267	68	5369222-5369242	ATATATAGCTCTTTTGTTTGTTCTTGGTGTCCATGTTCGAGGGAGGGTGCCAGTCGTTGCAACATTGCAGTTATGTATTTTGTGTTTTTTTAATTTTATTTTGGTGATATTAAGGTTGGTCCATTAGACGGCCTTGCGACGACGGGATATTGGGGCGGTTCAATCAGAAAGCTTGTGCTCCGGAAGCGAGGAGCTCTACTCTTTTGATTGAGCCGTGCCAATATCACGTCGCATCCATCACTTTGGATGT	.......((.(((((.((((..(.(((...))).)..)))).))))).))..((((((((.(((.((((....))))...)))............................(((((((.((.....)))))))))))))))))..((((((((.(((((((((((((((((...(.(((((........))))).)..)).))))))))))))))).)))))))).....(((((((......)))))))	TGATTGAGCCGTGCCAATATC	TATTGGGGCGGTTCAATCAGAAAGCTTGTGCTCCGGAAGCGAGGAGCTCTACTCTTTTGATTGAGCCGTGCCAATATC	[t273014_x1] chr8+5369222-5369239|1;[t273015_x7] chr8+5369222-5369240|7;[t273016_x51] chr8+5369222-5369242|51;[t307887_x1] chr8+5369225-5369244|1;[t307888_x8] chr8+5369225-5369245|8;
osa-mir166f	2.3	chr10	-	14483281-14483530	4702	14483305-14483325	CTGTGGAAAAGCATTGCAGCATCGATCATTTGCTGCATATATACGCAGGTAGCTAGCTAGTATATAGGAGAAAAGCTTTCTTCTTCCTCCATTCTTCAGTTCTTCTCTCCTCCATTAATTTCAGTTCTTCCCCTCGATCATCTTGTTGAGAGGAATGTCGTCTGGCCTGAGATCGTACCACAGTGGTGGGTACACGTGGACGGTCTCGGACCAGGCTTCATTCCCCTCAACAACTCGTCGGAGTAGAGGA	..(((((..(((..(((((((.........))))))).......((.....))..))).......(((((((.....)))))))...)))))..........((((((.((((..........(.((........)).)...((((((((.((((((..((((((.((((((((((.((((.(((.......))))))))))))))))).))))))..)))))).))))))))......)))).))))))	TCGGACCAGGCTTCATTCCCC	GGAATGTCGTCTGGCCTGAGATCGTACCACAGTGGTGGGTACACGTGGACGGTCTCGGACCAGGCTTCATTCCCC	[t257604_x1] chr10-14483308-14483327|1;[t257605_x18] chr10-14483307-14483327|18;[t156009_x1] chr10-14483305-14483326|1;[t252732_x13] chr10-14483308-14483325|13;[t252734_x38] chr10-14483307-14483325|38;[t252736_x29] chr10-14483306-14483325|29;[t252738_x4533] chr10-14483305-14483325|4533;[t252743_x5] chr10-14483304-14483325|5;[t252744_x1] chr10-14483303-14483325|1;[t143942_x12] chr10-14483305-14483…
osa-mir156b	2.3	chr1	+	4666359-4666608	27123	4666383-4666402	AGATCTCTATGGGTTTTGGAGGTCTGACAGAAGAGAGTGAGCACACACGGTGCTTTCTTAGCATGCAAGAGCCATGCTGGGAGCTGTGCGTGCTCACTCTCTATCTGTCAGCCGTTCACCATGCCCAATATGATTAATCTCCTTCTCTCAGTTGACAGTAATTTCTTTGCCAGATCTCCTGTTAAATTTTCTGCCTAGCTAGCTATTATGCACATGCTTATTATGATGAGCCTGCCAATATCATCTCCAC	.((((....(((((..(((.((.(((((((((((((((((((((.((((((....(((((((((((....).)))))))))))))))).))))))))))))).)))))))))).....))).)))))....))))................(((((((.....(((.....)))....)))))))............((..((......))....((((((....))))))..))...............	TGACAGAAGAGAGTGAGCAC	TGACAGAAGAGAGTGAGCACACACGGTGCTTTCTTAGCATGCAAGAGCCATGCTGGGAGCTGTGCGTGCTCACTCTCTATCTGTCAGC	[t258576_x2] chr1+4666381-4666402|2;[t157674_x2] chr1+4666382-4666401|2;[t157675_x17] chr1+4666382-4666402|17;[t266232_x25] chr1+4666383-4666400|25;[t266233_x59] chr1+4666383-4666401|59;[t266235_x26795] chr1+4666383-4666402|26795;[t266236_x59] chr1+4666383-4666403|59;[t170461_x1] chr1+4666384-4666401|1;[t170462_x148] chr1+4666384-4666402|148;[t170463_x4] chr1+4666384-4666403|4;[t39702_x9] chr1+46…
Chr9_15324	2.3	chr9	-	10212205-10212454	2	10212412-10212432	TGGCTAGGTTAACATCTCTGGCCCGATGGACACAGTGTGTGAAGACCTAATGGACCGTGGGTGCATGCGGGGCCCGTATACCTGATGGACCGTGGGCCGGTGGGGCCCGTATAGGACACCAATGTGTGAAGTGTGTGAAGACCGTGTTTTGGGGTGGGAAAGGCCATTTACGATCGTACAATTGGTATCAGAGCCTAGCTAGGTTAACATCTCTGGCCCGATGGACACAGTGTGTGAAGACCTAATGGAC	.(((((((((....((.(((((((.((((.(((((.(((((..(.(((.(((.(((...))).)))...))).)..)))))))).))..))))))))))).))...........((.((((((((((((....(((((...(((.....))).((((......))))))))).)))))).)))))).))..)))))))))(((((.((((..(((.((....))...))).))))...))))).......	CCGATGGACACAGTGTGTGAA	CCGATGGACACAGTGTGTGAAGACCTAATGGACCGTGGGTGCATGCGGGGCCCGTATACCTGATGGACCGTGGGC	[t131324_x1] chr9-10212217-10212237|1;[t131324_x1] chr9-10212412-10212432|1;[t234343_x1] chr9-10212357-10212378|1;
Chr8_11973	2.3	chr8	+	27261975-27262224	11	27262105-27262125	TACTCCCTCCGTCTTATAATATAAGGGATAATGGGTGGATGTAACGCATTCTAGTATGATGAATAATTTGAATAAATCATCTGTCCAGATTTATTATATTAGGATATGTTATATCCACCCATTATCCTTTATATTATGGGACGGAAGGAGTATCGAAGTTGATATATACGCCACATTTTGACTTGTACTTGCATACTTATATACACGTACATACACGTGCATGCAAGCATGACTTCGCTAGTAGAGATGG	((((((.(((((((((((((((((((((((((((((((((((((((.(((((((((((((((...(((((.(((.......))).)))))))))))))))))))).))))))))))))))))))))))))))))))))))))))).)))))).....................((((((.(((.((.....(((.(((.(((.(((((......))))).))).))).))).....)).))).)))))).	ATATTATGGGACGGAAGGAGT	TCCCTCCGTCTTATAATATAAGGGATAATGGGTGGATGTAACGCATTCTAGTATGATGAATAATTTGAATAAATCATCTGTCCAGATTTATTATATTAGGATATGTTATATCCACCCATTATCCTTTATATTATGGGACGGAAGGAGT	[t89723_x1] chr8+27262105-27262122|1;[t89724_x3] chr8+27262105-27262123|3;[t89725_x3] chr8+27262105-27262125|3;[t89726_x2] chr8+27262105-27262126|2;[t26734_x1] chr8+27261997-27262019|1;[t74508_x1] chr8+27261998-27262020|1;
Chr6_20793	2.3	chr6	-	14432616-14432865	87	14432683-14432705	AAGTGTGAATCTAGTGCACATCCTAGGAACTAGATTCACATGAGTATGAGTTAAGAATATTTGAGATGTTGAAGATCTTTAGCCATTTTTGTCAAGTCTCCTGAATGTGTAACACATTTGGTCGCCGCCTTCGAGTGGTTTGATGGGCATATCTCAGGCTGAAGTTGACTGGCAGGCTAAAGGCCTAGCAATGTCTCCAATATTCTTCTCTCGAGGCATCGGATGTTTCATTATGTTTGTTCGATGACTT	..(((((((((((((...(......)..)))))))))))))......(((..(((((((((.(((((((((.((..((((((((......(((((.((.(((((((((((....((((.(..(((((....)).)))..).)))).)))))).)))))..))..))))).....))))))))..))..))))))))).)))))))))..))).((((((((((((...(.....)..))))))))).)))	GAAGTTGACTGGCAGGCTAAAGG	TTTAGCCATTTTTGTCAAGTCTCCTGAATGTGTAACACATTTGGTCGCCGCCTTCGAGTGGTTTGATGGGCATATCTCAGGCTGAAGTTGACTGGCAGGCTAAAGG	[t256944_x1] chr6-14432697-14432714|1;[t256945_x1] chr6-14432694-14432714|1;[t243476_x1] chr6-14432694-14432712|1;[t120821_x1] chr6-14432692-14432711|1;[t120822_x1] chr6-14432689-14432711|1;[t197773_x1] chr6-14432687-14432709|1;[t157528_x1] chr6-14432688-14432707|1;[t157529_x1] chr6-14432687-14432707|1;[t157530_x12] chr6-14432686-14432707|12;[t157531_x2] chr6-14432685-14432707|2;[t265000_x1] chr6…
Chr12_2198	2.3	chr12	+	4919617-4919866	20	4919821-4919843	CCATTTCCTTACTTGCTTGTTCTATCAATATTGCCGACGTGGAGCAGCCGCCGGCTGTTGCTCTTGACCTAGGTGAACACCTCCTTGCTGGTTAAGGTGTTGCTCGGCGTCCGATAGCGAGGCCCGGAGCAGCGCCTTCGCCTCAACCGCCGCCGGCCGCCGCTGTCAACCACCACGATGTTGTCGTCCTCCTCCACGGTGCGTCACCGATCTATGGGCTGGGATGGTGGATCGATTCAGATCTGAAAAA	...................(((.(((.........(((((((....((((.((((.((((..........((((....)))).......(((.(((((((((((((((.(((....).)).)))..)))))))))))).))).)))).)))).))))..)))).)))........((((.(..(((((((..(((((((((...))))).....))))..)))))))..))))).....)))..)))...	CACCGATCTATGGGCTGGGATGG	GTCCTCCTCCACGGTGCGTCACCGATCTATGGGCTGGGATGG	[t15377_x1] chr12+4919774-4919794|1;[t241290_x1] chr12+4919820-4919840|1;[t115412_x1] chr12+4919821-4919840|1;[t115413_x1] chr12+4919821-4919842|1;[t115414_x6] chr12+4919821-4919843|6;[t43880_x4] chr12+4919822-4919843|4;[t43881_x6] chr12+4919822-4919844|6;
Chr10_7803	2.3	chr10	+	17832388-17832637	21	17832587-17832609	GAGGTCTGATTTTGGCACGGCGTTTCGTCGGTGGGGGCAGAGTGTGGTGGAGTGTGCTGTTGTGTGTGGTACAGCAGGCGAGATGCCAACGGATGATCAGCTTATTATAGCCTCCAGCTAGCGACCCATGGGTTGTGTATGTACTTGCTCCATCTCATAATATAAATGCACTATAAAATTTCTCATCCGATTCTATGGTGCTATATTATGGGACGGAAGGAGTAGGTGCCAAACAGCTAGCTAGATGTCT	((.((((.......((.(((((...)))))))((((((...((.(((((...(((.((((((((.....)))))))))))...))))))).(((((.....)))))...)))))).((((((.(((....)))((.((((.(((((..(((.((((((((((((...((((((((.((((........)))).)))))))))))))))))))).)))..))))).))))))....)))))).)))).)).	GCTATATTATGGGACGGAAGGAG	TGCTCCATCTCATAATATAAATGCACTATAAAATTTCTCATCCGATTCTATGGTGCTATATTATGGGACGGAAGGAG	[t190118_x1] chr10+17832587-17832605|1;[t190119_x4] chr10+17832587-17832608|4;[t190120_x5] chr10+17832587-17832609|5;[t153902_x1] chr10+17832588-17832609|1;[t89723_x1] chr10+17832590-17832607|1;[t89724_x3] chr10+17832590-17832608|3;[t89725_x3] chr10+17832590-17832610|3;[t89726_x2] chr10+17832590-17832611|2;[t100499_x1] chr10+17832595-17832615|1;
Chr1_29335	2.3	chr1	-	12717906-12718155	15	12718128-12718150	TTGAAAAGTTGTGTGTGTATGACAGGTTGATGTGATAGAAAAAGTTGGAAGTTTGGATCTAAACACAACCTTAGTTCCAAAGTTTTTTTTCCAAACTTCCAACTTTCCATCACATCAAACCTTTCATACACACACAACTTTTCTATCACATCGTACCAATTTCAACCAAACTTCTAAACTTCAGTGTGAACTAAACACAGACTAATCTATCATGCTAAATCGTGTAGCGGGCGCTCGGGGACGCTCTGCC	..((((((((((((((((((((.(((((((((((((.(((..(((((((((((((((...((((.................))))....)))))))))))))))))).)))))))).))))).))))))))))))))))))))........................................((((.......))))...............((((.......)))).((((..((....))...))))	AAGTTGTGTGTGTATGACAGGTT	AAGTTGTGTGTGTATGACAGGTTGATGTGATAGAAAAAGTTGGAAGTTTGGATCTAAACACAACCTTAGTTCCAAAGTTTTTTTTCCAAACTTCCAACTTTCCATCACATCAAACCTTTCATACACACACAACTTTT	[t10569_x2] chr1-12718129-12718151|2;[t29316_x1] chr1-12718130-12718150|1;[t29317_x10] chr1-12718128-12718150|10;[t81481_x1] chr1-12718127-12718149|1;[t315391_x1] chr1-12718128-12718147|1;
Chr1_14160	2.3	chr1	+	34858199-34858448	14	34858344-34858366	GAACACACTGGTAGAGAAACCATCTTTGGTCGGTCCACCCAAATCCACAATAGTCTTGGTTCCATTAAAAACCGGGACTAAAAATCATTTTTAGTCCCGGTTTATAACTGTAAGAGGACTATATCATCTTTAGTCCCGGTTGACTAAAGATGATCTTTAGTCCCGGTTCATGTCATGTCAGAGGCTGTCAGTCCCCTAGAGATCTTTAGTCCCGGTTGATGTTACCAACCGGGACTAAAATCCTAACTTT	.........(((.((...((((....))))...)).)))..........((((((((...........(((((((((((((((.....)))))))))))))))..(((((.....((((((.(((((((((((((......)))))))))))))...)))))))))))............))))))))........(((.(((.((((((((((((((.......)))))))))))))))))))).....	AAAGATGATCTTTAGTCCCGGTT	CTGTAAGAGGACTATATCATCTTTAGTCCCGGTTGACTAAAGATGATCTTTAGTCCCGGTT	[t173043_x1] chr1+34858212-34858232|1;[t151258_x1] chr1+34858342-34858364|1;[t217623_x1] chr1+34858343-34858365|1;[t8471_x1] chr1+34858344-34858364|1;[t8473_x2] chr1+34858344-34858365|2;[t8474_x4] chr1+34858344-34858366|4;[t22190_x1] chr1+34858345-34858365|1;[t22191_x2] chr1+34858345-34858366|2;[t62993_x1] chr1+34858346-34858366|1;
osa-mir172a	2.2	chr9	+	22881705-22881954	17	22881912-22881932	CTAGAGAAGAGCAAATCTCTCCCTTCTCCCTTGTGTCCAATGCATCTCTTGAATTTACTGTACTCTGGAGTAGAAGATACGAACAATGCTCAGTAGTACAGTAAATCCATGGATGGAACGGTAGAGTCGGTGTTTGCGGGCGTGGCATCATCAAGATTCACATCCATGCATATATCACAAGACGCACATATACATCCGATTTGGCTGAGAATCTTGATGATGCTGCATCCGCAGACAAGCGCCTTTTTTT	..(((((((.((....((((((.(((....(((....)))..(((((..((.(((((((((((((((.((((..............))))))).)))))))))))).)).)))))))).)).))))....(((((((((..(..(((((((((((((((.((.((((((..............)))...............))).)).)))))))))))))))..)..)))))))))...))))))))).	AGAATCTTGATGATGCTGCAT	GTGGCATCATCAAGATTCACATCCATGCATATATCACAAGACGCACATATACATCCGATTTGGCTGAGAATCTTGATGATGCTGCAT	[t173470_x1] chr9+22881911-22881932|1;[t56374_x14] chr9+22881912-22881932|14;[t169392_x2] chr9+22881913-22881932|2;
osa-mir166j	2.2	chr3	-	30392775-30393024	4791	30392798-30392818	TAAGCATATAATACTCGCCTTAGGCGAGTGAGTCCCCTCTTCTGGCATGCTATGGCAAACGAAACATACAGAAAGACAGAAAGAGATGATCAATTTGTCAGGGATATGATTTTTTTTTTGGATCTTCTGAAGTTCTGAGATGATGATCCATGGCTGTTGAGAGGAATGACGTCCGGTCTGAAGATCGCCGTCCCCAGGCGGTGGCTTCGGACCAGGCTTCATTCCCCATGACTCATGGAACCCACACGTG	..(((((....((((((((...)))))))).....((......)).))))).......(((.............((((((..((.....))..)))))).(((.(((.(((((..(((..(.....)..)))....))))).))).(((((((..((((.(.(((((((.(((.(((((((((.((((((((....))))))))))))))))).))).))))))).).))))))))))).)))...))).	TCGGACCAGGCTTCATTCCCC	GGAATGACGTCCGGTCTGAAGATCGCCGTCCCCAGGCGGTGGCTTCGGACCAGGCTTCATTCCCC	[t303629_x2] chr3-30392800-30392819|2;[t303630_x108] chr3-30392799-30392819|108;[t303631_x2] chr3-30392798-30392819|2;[t252732_x13] chr3-30392801-30392818|13;[t252734_x38] chr3-30392800-30392818|38;[t252736_x29] chr3-30392799-30392818|29;[t252738_x4533] chr3-30392798-30392818|4533;[t252739_x3] chr3-30392797-30392818|3;[t143942_x12] chr3-30392798-30392817|12;[t193475_x51] chr3-30392798-30392816|51;
osa-mir156l	2.2	chr5	+	5230597-5230846	42	5230619-5230638	AGGAACAAAAGAGCTAGGGAGCCGACAGAAGAGAGTGAGCATATATAGTTCTTTCCTTGCATATGTGGTCATATGTGTGTTGACTGAAGAGATACATATATATAGAGAGAGAGAGTTCATGTGCTTGAAGCTATATGTGCTCACTTCTCTTTCTGTCAGCAAATTATCTCCCTCCCTCTCTCCCTAATATATACGCATGGGTGCATACAACGCAAATATATATATATATATATATATATATGTGTGTGTG	.........((((..(((((((.((((((((((((((((((((((((((...(((...(((((((.(.(((((((((((((.........)))))))))))...........)).).)))))))..)))))))))))))))))).)))).))))))).))........)))))..))))..(((..............)))..((((((.((((.((((((((((....)))))))))).))))))))))	CGACAGAAGAGAGTGAGCAT	CGACAGAAGAGAGTGAGCATATATAGTTCTTTCCTTGCATATGTGGTCATATGTGTGTTGACTGAAGAGATACATATATATAGAGAGAGAGAGTTCATGTGCTTGAAGCTATATGTGCTCACTTCTCTTTCTGTCAGC	[t137052_x38] chr5+5230619-5230638|38;[t137053_x1] chr5+5230619-5230639|1;[t170461_x1] chr5+5230620-5230637|1;[t170464_x1] chr5+5230620-5230638|1;[t266198_x1] chr5+5230689-5230710|1;
osa-mir1432	2.2	chr7	-	23401581-23401830	396	23401783-23401804	TTCTTGTGGGGGGTTTGGGCCCTGTGATCAGGAGAGATGACACCGACATCGCCGGAATTCGTTCTTGGTCTTGTGCCATGATGAATTGATGGTCCGTTTGATGCAGGTGTCATCTCCCCTGAACATAGGACTGACTGACCCTGAATGGATGTGTACCTCGATGATTCTTCGGTTTCTTCTGTTCTGTTCTGTTCTTGATTTGCTTTTACAAGGTAATGCCTGATGCTAGTATGCAAATGTCAGCTTGTCT	.........(((((((.((.((((((.(((((.(((((((((((..(((((.(((((((((((..((((.....)))).)))))))......))))..)))))..))))))))))).))))).)))))).)).)..))))))(((((((...(.((...((.((..(....)..)).)).)).)...)))))))..(((..(((......(((.....)))..(((......)))......)))..))).	ATCAGGAGAGATGACACCGACA	ATCAGGAGAGATGACACCGACATCGCCGGAATTCGTTCTTGGTCTTGTGCCATGATGAATTGATGGTCCGTTTGATGCAGGTGTCATCTCCCCTGAACA	[t291779_x1] chr7-23401788-23401808|1;[t91109_x1] chr7-23401785-23401804|1;[t91110_x15] chr7-23401784-23401804|15;[t91111_x227] chr7-23401783-23401804|227;[t91112_x1] chr7-23401782-23401804|1;[t243231_x36] chr7-23401784-23401803|36;[t243232_x109] chr7-23401783-23401803|109;[t243233_x1] chr7-23401782-23401803|1;[t120320_x1] chr7-23401784-23401802|1;[t120321_x1] chr7-23401783-23401802|1;[t70561_x3]…
Chr7_1384	2.2	chr7	+	3369995-3370244	423	3370200-3370217	GAGGAAGTGGGGGCGAGAGCGAGGCGAGAGTTCGCGAGTGATGATGAGAGGTATGTATGGGGGCGCGCGTGGGTGGGTGGGCACGTGATCCATCTGCGTGGCCGTGGACGTCGTCTTGTGGTGGAGGGTGGCACGGCATCGTTGGACCACGTGCCCTCCTTCAAAACAAGCACTAGAAATTAGTAGTATGACTTTTGAATAAAAGGCGTTTGTAGTCCAACGGTTAGGATAATTGCCTTCCAAGCAATAG	............((....(((((((((..((((((.....(((.(....).))).......(((.((((..(((((((.(.....).)))))))..))))))))))))).)))))))))..(((((((..(..(...((((((((((.(((.(((((..(((((((((.(((((((...))))).)).))..)))))))....))).)).))).))))))))))..).....)..))))))).)).....	GCGTTTGTAGTCCAACGG	GTTGGACCACGTGCCCTCCTTCAAAACAAGCACTAGAAATTAGTAGTATGACTTTTGAATAAAAGGCGTTTGTAGTCCAACGG	[t189568_x234] chr7+3370200-3370217|234;[t189573_x139] chr7+3370200-3370218|139;[t189575_x32] chr7+3370200-3370219|32;[t189576_x6] chr7+3370200-3370220|6;[t189577_x4] chr7+3370200-3370221|4;[t189579_x6] chr7+3370200-3370222|6;[t321321_x1] chr7+3370203-3370220|1;[t314434_x1] chr7+3370204-3370222|1;
Chr6_6454	2.2	chr6	+	14612876-14613125	16	14613081-14613101	TTGAGCCATGCTTAGATAGATAGATATAGAAGTATATGAGATTTTTATTTCGAGATATTATTGATATCCAATTTGAAACCTATGTTGGGATGATGCCCATATCTTCTATTCCATCCGTTTTAGGTTATAAGACTTTTTAGCATTGCTCATATTCATATAAATGTTAATGAATATAGATATATATAGGTGTCTTGATTTATTAACATCTATATGAATGTGGGCAATGCGAGAAAGTCTTATATAATATGAA	.........(((((((..(((.((.(((((((.(((((.(....((((..(((.(((...(..(........)..)....))).)))..))))..).)))))))))))))).)))...)))))))(((((((((((((.((((((((((((((((((((.((((((((((((..((((((......))))))..)))))))))))).)))))))))))))))))))).))))))))))))).........	TCTATATGAATGTGGGCAATG	TTGCTCATATTCATATAAATGTTAATGAATATAGATATATATAGGTGTCTTGATTTATTAACATCTATATGAATGTGGGCAATG	[t93906_x5] chr6+14613080-14613100|5;[t93907_x3] chr6+14613080-14613101|3;[t256477_x6] chr6+14613081-14613101|6;[t256478_x1] chr6+14613081-14613102|1;[t256479_x1] chr6+14613081-14613103|1;
Chr12_7312	2.2	chr12	+	17063951-17064200	4	17064003-17064024	CGGTATTGAAAGTTGAGGGTGAACGATGTCTGGTTTTCGGGTTTAGAGGGGTAATTCGGTCGACCGCGATAGTTCAGGAGGTAATTCGAACCTTTTCCTTTAGGTTTTCATTTAAATAAATGCTGAAATGATGTTCGTATTTTTAAAATTATTAATGGAGCTCTGGAAATTCTGAAAAAATTCAAATAATGTGATTAATCATGGAGGATGGTGAAATATGTATTTTAATTAATTACATAATGCTAATCTT	(((((((((((.(((((((.((((..(((((((((.(((((((.........)))))))..))))).)))))))).((((((.......)))))).))))))).))))..........)))))))..(((((((((.((((..((....))..))))))))...........((((....)))).............))))).((((.(((((...((((((.((.....)).)))))).))))).))))	AATTCGGTCGACCGCGATAGTT	CGATGTCTGGTTTTCGGGTTTAGAGGGGTAATTCGGTCGACCGCGATAGTT	[t46220_x1] chr12+17063973-17063995|1;[t35168_x1] chr12+17064003-17064020|1;[t35169_x1] chr12+17064003-17064024|1;[t254137_x1] chr12+17064006-17064028|1;
Chr12_23040	2.2	chr12	-	3376394-3376643	17	3376603-3376623	AGTGCAAGCTTTATCCCATAATATAAGGGATTTTGGTGGGATGTGACACATCCAGTACTAACGCAGTACTATGATGTGTCACATACCACCAAAATTCTTTATATAATGGGACAGAGGGAGTACTAACTAGCTAGCTAATTAATGACAGGGAGTATCAATTTCCAACGTACGGTAGCTTGAAATAAATAAGAAAAAGAAATCATCATATACCGACTAAAAGAATATATGCACACAAAAAAACTAGTAACCC	(((((...((((.((((((.(((((((((((((((((((.((((((((((((.((((((.....))))))..)))))))))))).))))))))))))))))))).)))))).))))...))))).....(((((.............((((((....))))))...((.(((((...(((......................)))..)))))))..........................))))).....	ATATAAGGGATTTTGGTGGGA	ATATAAGGGATTTTGGTGGGATGTGACACATCCAGTACTAACGCAGTACTATGATGTGTCACATACCACCAAAATTCTTTATATAA	[t30759_x1] chr12-3376604-3376624|1;[t30760_x2] chr12-3376603-3376624|2;[t87665_x3] chr12-3376603-3376623|3;[t87666_x1] chr12-3376602-3376623|1;[t234175_x1] chr12-3376602-3376622|1;[t83090_x2] chr12-3376603-3376621|2;[t83091_x2] chr12-3376602-3376621|2;[t83092_x2] chr12-3376600-3376621|2;[t220927_x1] chr12-3376602-3376620|1;[t220928_x1] chr12-3376598-3376620|1;[t26806_x1] chr12-3376599-3376619|1;
Chr11_9262	2.2	chr11	+	21899474-21899723	32	21899491-21899513	AAAATTGAAAGCTTGGTTGAAATTAGAACGATGTGACGGAAAAATTAGAAGTTTATGTGTAGGAAAGTTTTGATGCGATGAAAAAGTTGAAAGTTTGAAGTCACATCAAAATTTTCCTACACACATAAACTTCCAACTTTTTCATCACATCGTTCTAATGTAAATCAAACTTTCAATTTTGAAATTGGAAGTTTGGTTGAAATGATGTGATAGAAAAGTTGTTTGTGTATGAAAGGTTTAATGTGATGGA	(((((((((((.((((((...(((((((((((((((.((((((.((.((((((((((((((((((((((((((((.(((...(((.(....).)))...))).))))))))))))))))))))..)))))))).)).)))))).)))))))))))))))...)))))).)))))))))))...((((((..(((.((..(((..((...........))..)))....)).)))..))))))........	TGAAATTAGAACGATGTGACGGA	TGAAATTAGAACGATGTGACGGAAAAATTAGAAGTTTATGTGTAGGAAAGTTTTGATGCGATGAAAAAGTTGAAAGTTTGAAGTCACATCAAAATTTTCCTACACACATAAACTTCCAACTTTTTCATCACATCGTTCTAATGTAAAT	[t306280_x2] chr11+21899490-21899512|2;[t262977_x3] chr11+21899491-21899512|3;[t262978_x11] chr11+21899491-21899513|11;[t165650_x1] chr11+21899492-21899512|1;[t165651_x4] chr11+21899492-21899513|4;[t165652_x2] chr11+21899492-21899514|2;[t12498_x1] chr11+21899493-21899513|1;[t12499_x3] chr11+21899493-21899514|3;[t12500_x5] chr11+21899493-21899515|5;
Chr11_4986	2.2	chr11	+	12150966-12151215	30	12150981-12151003	TCCGAAGTTAAGCGTGCTTGGGCGAGAGTAGTACTAGGATGGACGAAGTTAAGCGTGCTTGCGCGAGAGTAGTACTAGGATGGGTGACCTCCTGGAAAGTCCTCGTGTTGCATCCCTCCTTTTTGTCTCTCTCCCCCCTTTTGACTCGCGCCGCTGCGTCCATCGTGTTGTGTCGCCCCTTGGGCGGCGAAGCTGGGGAGAATCGGATGTAACATTTTCTGTAGATGTCCGTGGATATATCATTTGCCTG	(((((.....((((.((.((((((((((..(.....(((.((((((((...((.((((..(((((((.(.....((((((.((....)))))))).....)))))))).))))..))...)))))))).)))..)..)))))).)))).))))))...(((.(((.(((.((((((((...)))))))).)))))))))...))))).............(((((((((....)).....)))))))...	GCTTGGGCGAGAGTAGTACTAGG	GCTTGGGCGAGAGTAGTACTAGGATGGACGAAGTTAAGCGTGCTTGCGCGAGAGTAGTACTAGGATGGGTGACCTCCTGGAAAGTCCTCGTGTTGCATCCCTCCTTTTTGTCTCTCTCCCCCCTTTTGACTCGCGCCG	[t211123_x1] chr11+12150979-12150996|1;[t211124_x1] chr11+12150979-12150997|1;[t277838_x1] chr11+12150980-12150999|1;[t277839_x1] chr11+12150980-12151001|1;[t191751_x3] chr11+12150981-12150998|3;[t191752_x3] chr11+12150981-12150999|3;[t191753_x1] chr11+12150981-12151001|1;[t191754_x3] chr11+12150981-12151002|3;[t191755_x10] chr11+12150981-12151003|10;[t163108_x1] chr11+12150982-12151002|1;[t16310…
Chr1_12564	2.2	chr1	+	31259979-31260228	14	31260012-31260033	ACACGAATGAAAAAACTAATTTCAGAACTCACCTGGAAACCGCGAGACGAATCTTTTGAGACTAATTAAGCCGTCATTAGCACATGTGGGTTACTGTAGCACTTATGGCTAATCACGGACTAATTAGGCTTAAAAGATTCGTCTCGCGATTTCCCCTATAACTGTGCAATTAGTTTTTCTTTTTATCTATATTTAATGCTTTATATATATATCCAAAGATATGATGTGATGTTTTTGGGAAAAAATTTTG	....(((...(((((((((((.((.(........(((((.((((((((((((((((((((.(((((((..((((.((((((.((((...((((...))))...)))))))))).))))..))))))).)))))))))))))))))))).)))))........).)).)))))))))))...)))...(((((.(((....))).)))))..(((((((((((......)))))))))))...........	TGGAAACCGCGAGACGAATCTT	TGGAAACCGCGAGACGAATCTTTTGAGACTAATTAAGCCGTCATTAGCACATGTGGGTTACTGTAGCACTTATGGCTAATCACGGACTAATTAGGCTTAAAAGATTCGTCTCGCGATTTCCCCT	[t117582_x1] chr1+31260001-31260023|1;[t159281_x1] chr1+31260011-31260031|1;[t278069_x1] chr1+31260012-31260030|1;[t278070_x2] chr1+31260012-31260033|2;[t278071_x2] chr1+31260012-31260034|2;[t268736_x1] chr1+31260035-31260055|1;[t125508_x1] chr1+31260053-31260074|1;[t298002_x1] chr1+31260055-31260075|1;[t298003_x1] chr1+31260055-31260076|1;[t201956_x2] chr1+31260066-31260088|2;[t226642_x1] chr1+3…
osa-mir1861l	2.1	chr9	+	13532426-13532675	13	13532448-13532469	TCGTGTTGCATATTCTTAGGCCCGATCTTGAGGCAGGAACTGAGTAGTTGGTGAACTCGCTCTATGTTGTTCATTCACTCGCGACACGGTTCCTGTCCCAAGATCGGGTCTGTGAATATACAAATGTGATTTTTTTTAATACATTCTTACACCCACTCTTTTTTTCAAGTTCCAGCATCCGTTTGTGAATATGACCTACTACTGCAAATTCATAAACTCGGTGTTGCATATTCTTAGGCCCGGTCTTGTG	..((((...((((((.((((((((((((((.(((((((((((.((.((.((((((...((........))...)))))).)).)).))))))))))).)))))))))))))).))))))...((((((.((......))))))))...)))).............((((..((.(((((.((((((((((.((.(........))).))))))))))..))))).((.((....)).))..)).))))..	CGATCTTGAGGCAGGAACTGAG	CGATCTTGAGGCAGGAACTGAGTAGTTGGTGAACTCGCTCTATGTTGTTCATTCACTCGCGACACGGTTCCTGTCCCAAGATCGGG	[t140464_x4] chr9+13532448-13532468|4;[t140465_x7] chr9+13532448-13532469|7;[t180231_x2] chr9+13532449-13532469|2;
osa-mir1861b	2.1	chr2	+	20715957-20716206	13	20715979-20716000	TCGTCTTGCATATTCTTAGGCCCGATCTTGAGGCAGGAACTGAGTAGTTCGTGAACTCGCTCTATGTTGTTCGTTCACCCACTATTCGGTTCCTGTCCCAAGATCGAGTCTGTGAATATACAAATATGATTTTTTTACTACATTCTTACACCCACTCTTTTTTTCAAGTTCTAGCATCCGTTTGTGAATATGACCTACTCCTGCAAATTCATAAACTCGGTGTTGCATATTCTTAGACCCGATCTTGTAG	((((.(((.((((((.(((((.((((((((.(((((((((((((((((..((((((..((........))..))))))..))))))))))))))))).)))))))).))))).)))))).)))..))))........(((((.((...........(((......)))...(((((((.((((((((((.((.(........))).))))))))))..)))))))...............))...)))))	CGATCTTGAGGCAGGAACTGAG	CGATCTTGAGGCAGGAACTGAGTAGTTCGTGAACTCGCTCTATGTTGTTCGTTCACCCACTATTCGGTTCCTGTCCCAAGATCGAG	[t140464_x4] chr2+20715979-20715999|4;[t140465_x7] chr2+20715979-20716000|7;[t180231_x2] chr2+20715980-20716000|2;
osa-mir167f	2.1	chr10	-	14722919-14723168	3248	14723125-14723146	TGTATGGTGCACCACAAGTGGATGAAGCTGCCAGCATGATCTGATCACAGTAGTTCTCTAGCTGATGATGATTTACAAAACCTAGAGACATGCATCAGATCATCTGGCAGTTTCATCTTCTCATGGCAGCACAAAAAGAGCTTACTAAAACCCTAGCTAGCTAGTTAGAAGCAAGCATGATATGAACCCCTTCTCTCTGCTAGATGCTTAGATCTACAAACTATAAGGCCAACCTAGCATATGTACATGC	......((((.(((..((.(((((((((((((((.((((((((((....(((..(((((((.(..((........))..).)))))))..)))))))))))))))))))))))))))).))..)))..)))).......((((.((((....((((....))))))))))))..((((((((((.............((((((..((((................))))....))))))))))).)))))	TGAAGCTGCCAGCATGATCTGA	TGAAGCTGCCAGCATGATCTGATCACAGTAGTTCTCTAGCTGATGATGATTTACAAAACCTAGAGACATGCATCAGATCATCTGGCAGTTTCATC	[t264468_x3] chr10-14723129-14723146|3;[t264470_x21] chr10-14723128-14723146|21;[t264474_x50] chr10-14723127-14723146|50;[t264480_x465] chr10-14723126-14723146|465;[t264481_x2700] chr10-14723125-14723146|2700;[t264483_x3] chr10-14723124-14723146|3;[t167997_x1] chr10-14723128-14723145|1;[t167999_x5] chr10-14723125-14723145|5;
osa-mir160c	2.1	chr8	+	1707552-1707801	17	1707574-1707594	AAAGGTGATGATATTGGGAATGTGCCTGGCTCCCTGTATGCCACTCATCTAGAGCAACAAACTTCTGCGAGAGGTTGCCTATGATGGATGGCGTGCACGGAGCCAAGCATATTCCCTCCTATTTTCCAACCTTCTCCTAATTAATCCTTTCCTTTCTCCGAATTGGCTTGGTTGCTTATTGTTTTCTTACATATATTATCCACGCATGTTTTTGATTTTATGTTTATGCATGGTCCTTCGACTTCTACAT	.(((((((.((((..((((((((((.(((((((.(((((((((..(((((((.(((((...(((....)))..)))))))).))))..))))))))).))))))).))))))))))...)))).))..))))).........................((((...((.(((........(((......)))........))).))............((((((....))))))...))))..........	TGCCTGGCTCCCTGTATGCCA	TGCCTGGCTCCCTGTATGCCACTCATCTAGAGCAACAAACTTCTGCGAGAGGTTGCCTATGATGGATGGCGTGCACGGAGCCAAGCATA	[t275655_x16] chr8+1707574-1707594|16;[t187384_x1] chr8+1707575-1707594|1;
Chr8_22937	2.1	chr8	-	4361697-4361946	2	4361786-4361807	GCTACCTTGTGAGCTTTAACATACTGGGATCTTGTTGCAACTTGCAAGCTTGCAGCAGCCACTCAGGACCAGGGTTTGACTTACCATCTGTAACCGCGCGGTTACCGCGGTTACCGGCCTTACCGCGGGGTATGGTAATAGAAAAACCACGGTAACCTCCTTAAATTTAAATAAATTTTAAAAATAATTTGAATTTTTAATATATTTTGCATGGTTTCGTACGGTTTTTCACAGTTACCGCGGTAACTGT	........(((((.((.(((...((((.....((((((((((....)).)))))))).((.....)).)))).))).))))))).............((((((((((((((.((..(((.((((....)))).)))....((((((((((((.((((.....((((......(((.((((((.....)))))).)))......)))).....))))))))..))))))))...)).))))))))))))))	AGAAAAACCACGGTAACCTCCT	AGAAAAACCACGGTAACCTCCTTAAATTTAAATAAATTTTAAAAATAATTTGAATTTTTAATATATTTTGCATGGTTTCGTACGGTTTTTCACA	[t52713_x1] chr8-4361786-4361807|1;[t101245_x1] chr8-4361719-4361736|1;
Chr4_1322	2.1	chr4	+	4150957-4151206	14	4151167-4151184	CAATCCGGGTGATACACCTCCTTGATGAAACCAGCAGCTAAGAGTTTTTAAATTTCATCCCTAATTATTTCGTTGCGGTCGACAGCGAAGCGACGAAGACGTTGCTTGATTGGTTTGGCGTCTGGACGCACATGCAAGGCGTGCTTGGCAACTTTCCTTGGGACACTAGGCATGTCAGAAGGCTTCCATGCGAAAATGTCTTTGTTGGCCCAAGGAAGCTGACGAGCGCACTTTCCTATTTGTCGCCCAA	......((((((((.....(((((((((((((((((((...(((.........)))...........(((((((((..(((....))).)))))))))..))))).....)))))).((((....)))).))).))))).(((((((.((.(((.(((((((..((.((((((........((......))....))))))..))...)))))))))).)).)))))))...........))))))))..	CAAGGAAGCTGACGAGCG	CTTGGCAACTTTCCTTGGGACACTAGGCATGTCAGAAGGCTTCCATGCGAAAATGTCTTTGTTGGCCCAAGGAAGCTGACGAGCG	[t111682_x14] chr4+4151167-4151184|14;
Chr3_26523	2.1	chr3	-	5159806-5160055	3	5159828-5159846	TCTGAACTGATGCCATGTTGATATGTCTGCAGTTTCCATGCCTTCCATCTGGATTGGCATCCGAGGGAAACCATCACCTCTATTCGGTCTTCTTATTTCTTCTTCCTTTTATACGCAAATTGCTTTCTCCCTTGAGAATAGGTGCTCTGATGAGGATGCTTTATTATTTCTATGTCTGGACATCTGAGATCAATGTCTATGATTGTATTATGCATCATTCTGAGCTCTCAACAACTTGTTTTTTTTGTTC	...((((.((...((.((((........(((((((.(.((((.(((....)))..))))...(((((((......(((.......))).......)))))))............).))))))).(((((....)))))..((.((((.((....(((((..((.(((......((((((((((.((....))))))))).))).))).)).)))))..)).)))).))...)))).))...))...))))	ATGCATCATTCTGAGCTCT	TGCTCTGATGAGGATGCTTTATTATTTCTATGTCTGGACATCTGAGATCAATGTCTATGATTGTATTATGCATCATTCTGAGCTCT	[t211048_x1] chr3-5159897-5159914|1;[t211049_x1] chr3-5159895-5159914|1;[t97985_x1] chr3-5159828-5159846|1;
Chr12_12430	2.1	chr12	-	26671887-26672136	24	26672010-26672032	AATTACACAGTTAGAGGAAATCGCGAGACGAATCATTTGAGCCTAATTAGTCTATGATTAGTTATAAATGCTACAGTAACCCGCATGTGCTAATGACAAATTAGTTAGGCTCAAAAGATTCGTCTCGCGATTTTCTAGCGAGTTATGAAATTAGTTTTTTCATTCGTGTCAAAAACTCTTTCCGACATATAGTGTAACACCCAAAAATTTTCTTTTTTAATCAGGCCAAAATTTGAAAAACTGTGAAAAA	.....(((((((..((((((((((((((((((((.((((((((((((((((.(.(.((((((.....((((...........))))..)))))).).).)))))))))))))))).))))))))))))))))))))..((((((.((......(((....((((.(((((.............)))))..)))).)))....(((((......)))))........)).))))))...))))))).....	TTAGGCTCAAAAGATTCGTCTCG	AGACGAATCATTTGAGCCTAATTAGTCTATGATTAGTTATAAATGCTACAGTAACCCGCATGTGCTAATGACAAATTAGTTAGGCTCAAAAGATTCGTCTCG	[t298520_x2] chr12-26672013-26672032|2;[t298521_x1] chr12-26672012-26672032|1;[t298523_x9] chr12-26672010-26672032|9;[t231744_x1] chr12-26672012-26672031|1;[t231745_x1] chr12-26672011-26672031|1;[t231747_x2] chr12-26672010-26672031|2;[t73444_x3] chr12-26672011-26672030|3;[t73445_x1] chr12-26672009-26672030|1;[t73446_x1] chr12-26672008-26672030|1;[t190221_x1] chr12-26672008-26672028|1;[t3387_x1] c…
Chr11_7437	2.1	chr11	+	17685299-17685548	16	17685355-17685375	GGTGCTCCAGGGGTATCCATGGGTCTTGTGGATGTAGGGGGGACTCGAGTCCCCCCTGCACCCACGTTGGATCCGCCCCTGCTCATAGGGACATTATGTTAATCATCTCCTATCAGGAGCGGAACGAGGAGAAACATATAAAATTTTCTAATTTTCTACAAAATTTTGACAGAATCTAATAGAAATAATTAACGGAGATAAGCCTAGAGCTCAAGCCTATCTCTACCCCTGTCTCTCTATGTAAAGGTTT	.......(((((((......(((((((((((.((((((((((((....)))))))))))).)))))..)))))))))))))..((((((((...((((((.....((((((....(........).)))))))))))).((((((((.((......)).))))))))(((((.......((....))......(((((((.((...........)).)))))))....))))))))))))).........	TGCACCCACGTTGGATCCGCC	TATCCATGGGTCTTGTGGATGTAGGGGGGACTCGAGTCCCCCCTGCACCCACGTTGGATCCGCC	[t273958_x2] chr11+17685355-17685374|2;[t273959_x9] chr11+17685355-17685375|9;[t273960_x2] chr11+17685355-17685376|2;[t43428_x1] chr11+17685358-17685375|1;[t129514_x1] chr11+17685359-17685376|1;[t316309_x1] chr11+17685304-17685324|1;
Chr10_5421	2.1	chr10	+	11845366-11845615	102	11845566-11845588	GGCGCCGCAGCAGCCCGCGTGCGGCATGCAGGAATGGATGTAACAACACCTATACTCGCCGTCAGGGAAGCACGCCCCTGCGGCCTTGCGGTGGCCGGTGCCAAGCCGCCTACAAGCTGTTTCACACCGGCCCGCGACTCAGACGCCAAGACGAACAACCCCATGGTGTGTCCGGTTCACGCTAAAATTGAAAGTTTGGCTGAAATTGGAACGATGTGACGGAAAATTTAGAAGAAAAATTGAAAGTTTG	(((((((((((.....)).))))))..(((((.((((.(((....))).))))....((((.(((((........)))))))))))))).((((((((((..((((.((......)).))))..)))))).)))).........)))....(((((..((.(((..(((.(((((((((.((((((........)))))))).))))))))))..)))..))..(((((.......)))))....)))))	TGAAATTGGAACGATGTGACGGA	CCCATGGTGTGTCCGGTTCACGCTAAAATTGAAAGTTTGGCTGAAATTGGAACGATGTGACGGA	[t263010_x1] chr10+11845566-11845587|1;[t263011_x32] chr10+11845566-11845588|32;[t165690_x10] chr10+11845567-11845588|10;[t165691_x10] chr10+11845567-11845589|10;[t12762_x1] chr10+11845568-11845586|1;[t12764_x8] chr10+11845568-11845588|8;[t12765_x16] chr10+11845568-11845589|16;[t12766_x7] chr10+11845568-11845590|7;[t35504_x2] chr10+11845569-11845587|2;[t35505_x2] chr10+11845569-11845589|2;[t35506…
Chr10_18213	2.1	chr10	-	3413438-3413687	14	3413461-3413482	ATTTTTTAGAGCCATAGATGACAACGTAAAGTATGTTAAAAAAATAAGTTCATTTTTTCCATAGCAGTTTGTATACAGTTTTAAATCTCTCCCAACCAATGCAAATAGTGGCTTAATTTTTTTAAAAAAAAAGTTAAGACATACTCCCTCCGTCCCAAAATAAAAAAAAACTAGGATAGGATGGAGGTTATGTCCCATCCAATCCTAGGTTTGTTTATTTTGGGACGGAGGGAGTAAGGTACAATGCTAT	........((((......(((((((.....)).))))).........)))).........((((((..((((((.....................................(((((((((((.....)))))))))))...(((((((((((((((((((((((......(((((((.((((((.((.....)))))))).))))))).....)))))))))))))))))))))))..))))))))))))	TAGGTTTGTTTATTTTGGGACG	TCCCAAAATAAAAAAAAACTAGGATAGGATGGAGGTTATGTCCCATCCAATCCTAGGTTTGTTTATTTTGGGACG	[t232776_x13] chr10-3413461-3413482|13;[t232777_x1] chr10-3413460-3413482|1;
Chr1_26123	2.1	chr1	-	20648017-20648266	11	20648031-20648053	TGCTAGTTTACATCTGCAATGTCATGATTTATTTATGGAATAAATTAAATCATTATGTGCTTATAATTTCAACAGAACAATAGATAGCTACTCCCTCCGTTTCAGAATGTAAGTCATTCTACCATTTCCCATAGTCATATTGATGTTAATGAATCTAGACATATATATCTATCTTGATTCATTAACATCAATATGAAGAAATGCTAGAAAGACTTACATTGTGAAACGGAGGAAGTAGCTTTATACCTGA	...............(((.(((.(((((((((((((...))))).)))))))).))))))............(((....((((..(((((((.(((((((((((.((((((((((.(((((.((((((......(((((((((((((((((((((.(((............))).))))))))))))))))))))).)))))).))))).)))))))))).))))))))))).)))))))))))..))).	TTACATTGTGAAACGGAGGAAGT	TCCCTCCGTTTCAGAATGTAAGTCATTCTACCATTTCCCATAGTCATATTGATGTTAATGAATCTAGACATATATATCTATCTTGATTCATTAACATCAATATGAAGAAATGCTAGAAAGACTTACATTGTGAAACGGAGGAAGT	[t172851_x1] chr1-20648034-20648056|1;[t51766_x2] chr1-20648035-20648055|2;[t51767_x1] chr1-20648034-20648055|1;[t296692_x3] chr1-20648031-20648053|3;[t223956_x2] chr1-20648034-20648052|2;[t223957_x2] chr1-20648030-20648052|2;
Chr1_21689	2.1	chr1	-	31520537-31520786	11	31520548-31520568	GTAAATGTATTACTATCTCCGTTTTTAATAGATGACTCCGTTGATTTTTTCTCACATGTTACATGTTTGACCATTCGTCTTATTCAAAAAATTTACGTAATTATAATTTATTTTGTTATGAGTTATTTTATCACTCATAGTACTTTAAGTGTGATTTATATCTTATACATTTGCAAAAAAAATTAAATAAGACGAATGGTTAAACATGTGAGAAAAGGTCAACGGCGTCATCTATTAAAAAAAACGGAGG	((((.....))))...((((((((((((((((((((.(((((((((((((((((((((((.......(((((((((((((((((...................((((((.((((((((((((.(((...(((((.(.(((....))).).)))))..))).)))))).....)))))).)))))))))))))))))))))))))))))))))))))))))))))).)))))))))))...))))))))).	TCAACGGCGTCATCTATTAAA	TAATAGATGACTCCGTTGATTTTTTCTCACATGTTACATGTTTGACCATTCGTCTTATTCAAAAAATTTACGTAATTATAATTTATTTTGTTATGAGTTATTTTATCACTCATAGTACTTTAAGTGTGATTTATATCTTATACATTTGCAAAAAAAATTAAATAAGACGAATGGTTAAACATGTGAGAAAAGGTCAACGGCGTCATCTATTAAA	[t239517_x11] chr1-31520548-31520568|11;
osa-mir398b	2	chr7	-	14598605-14598713	2	14598671-14598691	GAACGCGAGGGAGTTCCTACAGGGGCGAGCTGGGAACACACGGTGATGAGGCGGTCTGGTCTTTCGTGTGTTCTCAGGTCGCCCCTGCCGGGACTCTCTGGTTGATTAT	....((.((((((((((..(((((((((.((((((((((((((.(((.((.....)).)))..)))))))))))))).)))))))))..)))))))))).)).......	GGGCGAGCTGGGAACACACGG	GGGCGAGCTGGGAACACACGGTGATGAGGCGGTCTGGTCTTTCGTGTGTTCTCAGGTCGCCCCT	[t199908_x1] chr7-14598671-14598691|1;[t293370_x1] chr7-14598627-14598647|1;
osa-mir394	2	chr2	+	27148144-27148393	54	27148167-27148186	AAGGGGCGCTTACTGAGAGTTCTTTGGCATTCTGTCCACCTCCTTGTCGAATCCTCAGAGACAGAAATCTCATATCTGTTGATCTTGGAGGTGGGCATACTGCCAATGGAGCTGTGTAGGCCTCCCTTTGTAAAACCCATATGACTCAAAATCAAGAGAGAGAGGGTCTTGTTAATTAGATCTGATTAGTTCTTTGGAAACCCTAACCAAGCCTGGTTGATTCTTGCCTTATTTATTTGGTTCTTTTAAT	((((((.((((((..(.((((((((((((.(.(((((((((((..(((((.......((((......)))).......)))))...))))))))))).).)))))).)))))).))))))).))))))..(((((.(((.((((.......((.((((((...((((((........))))))......)))))).)).....((((((....)))))).............)))).)))...)))))..	TTGGCATTCTGTCCACCTCC	TTGGCATTCTGTCCACCTCCTTGTCGAATCCTCAGAGACAGAAATCTCATATCTGTTGATCTTGGAGGTGGGCATACTGCCAATG	[t320645_x1] chr2+27148166-27148186|1;[t312173_x1] chr2+27148167-27148185|1;[t312174_x52] chr2+27148167-27148186|52;
osa-mir1862d	2	chr10	+	4833626-4833746	18	4833702-4833723	GTAGCTTGCTAGGTACTCCCTCTGTCCCAAAATAAACAAAGCTAGTACGGGGATGTGGCACTTCCTAGTCCTGTACTAGGTTTGTTTATTTTGGGACGGAGGGAGTATCATAGTTTGTTAC	(((((..(((((((((((((((((((((((((((((((((.(((((((((((....((.....))...))))))))))).))))))))))))))))))))))))))))).))))..)))))	TAGGTTTGTTTATTTTGGGACG	TCCCAAAATAAACAAAGCTAGTACGGGGATGTGGCACTTCCTAGTCCTGTACTAGGTTTGTTTATTTTGGGACG	[t290801_x1] chr10+4833648-4833667|1;[t67261_x1] chr10+4833665-4833685|1;[t49310_x2] chr10+4833700-4833722|2;[t232776_x13] chr10+4833702-4833723|13;[t232777_x1] chr10+4833702-4833724|1;
osa-mir1861i	2	chr6	+	14949491-14949740	13	14949513-14949534	GCGTGTTGCATATTCTTAGGCCCGATCTTGAGGCAGGAACTGAGTAGTTGGTGAACTCGCTCTATGTTGTTCGTTCACTTGCTACACGGTTCCTGTCCCAAGATCGAGTCCGTTAATATGCAAAGGTGATTTTCTCTGGTGAATATGACATATTCTAAATTCATATTCTTTGTGAACTTTGCAAAAATTGCTCCCGAATGATCTCTCTACTCCTATATATATTTTTAATAAATATATATTCAATTTTTAT	(((..(((((((((..(.(((.((((((((.(((((((((((.(((((.(((((((..((........))..))))))).))))).))))))))))).)))))))).))).)..)))))))))..(..(..(((.(....((((((((............))))))))...).)))..)..)......))).......................((((((((((.....))))))))))...........	CGATCTTGAGGCAGGAACTGAG	CGATCTTGAGGCAGGAACTGAGTAGTTGGTGAACTCGCTCTATGTTGTTCGTTCACTTGCTACACGGTTCCTGTCCCAAGATCGAG	[t140464_x4] chr6+14949513-14949533|4;[t140465_x7] chr6+14949513-14949534|7;[t180231_x2] chr6+14949514-14949534|2;
osa-mir1861f	2	chr5	+	18668392-18668641	13	18668414-18668435	TCGTCTTGCGTATTCTTAGGCCCGATCTTGAGGCAGGAACTGAGTAGTTGTTGAACTTGCTCTATGTTGTTCGTTCACCCACTATTCGGTTCCTGTCCCAAGATCGAGTCTATGAATATACAAATGTGATTTTTTTTTACTACATTCTTACACCCACTATTTTTTTCAAGTTCCAACATCCGTTTGTGAATATGACCTACTCCTGCAAATTCATAAACTCGGTGTTGCATATTCTTAGGCCCAGTCTTGT	..((((((..(((((.(((((.((((((((.(((((((((((((((((.(.(((((..((........))..))))).).))))))))))))))))).)))))))).))))).)))))..))...((((.......)))).................................(((((((.((((((((((.((.(........))).))))))))))..))))))).........))))..........	CGATCTTGAGGCAGGAACTGAG	CGATCTTGAGGCAGGAACTGAGTAGTTGTTGAACTTGCTCTATGTTGTTCGTTCACCCACTATTCGGTTCCTGTCCCAAGATCGAG	[t140464_x4] chr5+18668414-18668434|4;[t140465_x7] chr5+18668414-18668435|7;[t180231_x2] chr5+18668415-18668435|2;
osa-mir171d	2	chr10	+	21237210-21237459	59	21237417-21237437	CGCCCAAGCTTTCTTCTTCTTCTTCTTCTTCCCTCGCCGACAACCTCCTCCGTTTGCCCGGCCATTGTTCTTCAGAGCTTGGTCGCGATAGAAAGAAATGAAATTGTAGCTATGATGTTGGCCCGGCTCACTCAGATGGATCATCGGTGCAGAAGAGTGCATGAATCTGATGCAGTCTCAGTGTAGTATGCTCCATGCTGGAACTTCTGATTGAGCCGTGCCAATATCTCAGCACCATTTTTATGCAATC	.((.....((((((...((................((.(((..........))).)).((((((..((((....)))).)))))).)).))))))..((((((.((..(((..(((((((((.(((((((.(((((((((.(((.(.((((..(((.(((((.......))))).)))...)))).)))).))))..........))))).))))))).)))))))))..)))..)).))))))))....	TGATTGAGCCGTGCCAATATC	TGTTGGCCCGGCTCACTCAGATGGATCATCGGTGCAGAAGAGTGCATGAATCTGATGCAGTCTCAGTGTAGTATGCTCCATGCTGGAACTTCTGATTGAGCCGTGCCAATATC	[t273014_x1] chr10+21237417-21237434|1;[t273015_x7] chr10+21237417-21237435|7;[t273016_x51] chr10+21237417-21237437|51;
osa-mir167j	2	chr1	-	32685975-32686224	3242	32686181-32686202	TGATGTGTGCACCTTAAGCAGCTGAAGCTGCCAGCATGATCTGATCTTTTGCGATCTCTTTTTTTATCTGAATAAGTTGATGGAAATATTGGGTTCCTAAGATTCAGATCGTGCTGCGCAGTTTCATCTGCTAATCGATGCACTACACTGTGAATTTCTTTCTATCATATATTACTAGATATTCATTTCTAGACCTTATCTGAAGATTAGACAGAAAAAACGCAATATATAGAGTAGATCCAGACAGATC	...(((((((((..(.(((((.((((((((((((((((((((((((((..(.((.(((..((((((((..........))))))))....))).))).)))).))))))))))))).))))))))).))))).)..).))))).)))((((.....(((((((((.((((....(((((........)))))......((((.........)))).........)))))))))).))).....))))...	TGAAGCTGCCAGCATGATCTGA	TGAAGCTGCCAGCATGATCTGATCTTTTGCGATCTCTTTTTTTATCTGAATAAGTTGATGGAAATATTGGGTTCCTAAGATTCAGATCGTGCTGCGCAGTTTCATC	[t264468_x3] chr1-32686185-32686202|3;[t264470_x21] chr1-32686184-32686202|21;[t264474_x50] chr1-32686183-32686202|50;[t264480_x465] chr1-32686182-32686202|465;[t264481_x2700] chr1-32686181-32686202|2700;[t264483_x3] chr1-32686180-32686202|3;
Chr7_7610	2	chr7	+	17915434-17915683	101	17915616-17915637	ATTTGAGCTTAGTGTTCATCCATTGTAGTGGTTGAGGTTGTTCTAGCCAAGAGTCAAGTGCATTTGCTTCAATTGTAGAGTTAGTGTGGCACTTGATCATCTCCGAGCGGGGTCATCGCTTGTTACTCTTGGAGGTTGCCGCCTCCTAGACGGCTTGTGGAGTTGTTGCCCGGTGACCTATCCGAGAAGATTGTGGAGGAGGCCCGGTGCCGGTTTGTGAGTGGTTGTCACACCCTAAAATTTCAAAATA	...(((((.....))))).((((....))))...(((.(((..((((((...(((((((((.(((((.......))))).........)))))))))(((..(((.((.(((((..(.((.(((..((((((((((..(((.......((((((((...))))))))...)))..)))..))))))).)))...)).)..))))).))..)))...)))..))))))..))).)))..............	CGAGAAGATTGTGGAGGAGGCC	TCATCGCTTGTTACTCTTGGAGGTTGCCGCCTCCTAGACGGCTTGTGGAGTTGTTGCCCGGTGACCTATCCGAGAAGATTGTGGAGGAGGCC	[t133836_x1] chr7+17915575-17915592|1;[t133837_x2] chr7+17915575-17915595|2;[t155497_x3] chr7+17915576-17915594|3;[t247611_x1] chr7+17915614-17915636|1;[t131049_x7] chr7+17915615-17915636|7;[t131050_x14] chr7+17915615-17915637|14;[t138335_x5] chr7+17915616-17915636|5;[t138336_x14] chr7+17915616-17915637|14;[t64327_x1] chr7+17915616-17915638|1;[t138337_x7] chr7+17915616-17915638|7;[t173333_x2] chr…
Chr7_12952	2	chr7	-	27591062-27591311	11	27591290-27591310	CAAATCGTTTCCGATCGTTGGATCTAGCTGGACAAGATGGACATTGTTAGATCCAACAATCGGAAATGATTTGTTACCGGTATCTCTAGGTATTTTTTGTTAGACCGAAGCAAATTTTTTCTTTTGTTGTGCTCACGAGAATTTTTGTTGTGCAGACACGGATTGGGATGGCGCTGCCACAGGCGTGCGTGGGATGCTACTACGTGTGCTTCGCGGAGAACCCGACGTCGCGGCTGTTCGATCCCACGAT	(((((((((((((((.((((((((((((((..(.....)..))..)))))))))))).)))))))))))))))...(((..............(((((((.((.....((((((........))))))...)).)))))))..((((.....))))..)))..((((((.(.((.(((..(((((..(((((.......)))))..)))))(((((.....))).))....))).)).).))))))....	AAATCGTTTCCGATCGTTGGA	AAATCGTTTCCGATCGTTGGATCTAGCTGGACAAGATGGACATTGTTAGATCCAACAATCGGAAATGATTTGT	[t108766_x1] chr7-27591291-27591311|1;[t108767_x1] chr7-27591289-27591311|1;[t11633_x2] chr7-27591290-27591310|2;[t11634_x1] chr7-27591289-27591310|1;[t256217_x1] chr7-27591268-27591289|1;[t32114_x1] chr7-27591287-27591309|1;[t93727_x2] chr7-27591286-27591308|2;[t255347_x1] chr7-27591287-27591307|1;[t150998_x1] chr7-27591286-27591306|1;
Chr6_25219	2	chr6	-	4454870-4455119	24	4454904-4454926	TTTAGTTCGCGAAAAGAAAATTTTTTGGTATCACATCGGATGTTTGACCGAATGTCGGAGGCTTTTCGGACACGAATGAAAAAAATAATTTCATAACTCACCTGGAAACCGTGAGACAAATCTTTTGAGACTAATTAATCTGTCATTAGCATATGTGGGGTTACTGTAGCACTTACGGCTAATCATAGACTAATTAGGCTCAAAAGATTCGTCTCGCTATTTCCACCCTAACTGTGTAATTAGTTTTTTC	....((((((((((((.......((((((...((((...))))...)))))).........)))))))....)))))(((((((.(((((.((((.......((((((..(((((((.(((((((((((.(((((((.(((((.((((((....(((((((((...)))).))))).)))))).))))).))))))).))))))))))).)))))))..)))))).......)))).))))).)))))))	TTAGGCTCAAAAGATTCGTCTCG	AGACAAATCTTTTGAGACTAATTAATCTGTCATTAGCATATGTGGGGTTACTGTAGCACTTACGGCTAATCATAGACTAATTAGGCTCAAAAGATTCGTCTCG	[t201955_x1] chr6-4454940-4454962|1;[t222446_x1] chr6-4454907-4454929|1;[t34902_x1] chr6-4454908-4454928|1;[t298520_x2] chr6-4454907-4454926|2;[t298521_x1] chr6-4454906-4454926|1;[t298523_x9] chr6-4454904-4454926|9;[t231744_x1] chr6-4454906-4454925|1;[t231745_x1] chr6-4454905-4454925|1;[t231747_x2] chr6-4454904-4454925|2;[t73444_x3] chr6-4454905-4454924|3;[t73445_x1] chr6-4454903-4454924|1;[t3231…
Chr6_16510	2	chr6	-	24177392-24177641	26	24177506-24177528	TGAAAAAACTAATTTCATAACTCGCCAAACCGCGAGACGAATGTTTTGAGCCTAATTAAGCCGGCATTAGTACATGTGAGTTACTGTAACACTTATGGCTAATCATGGGCTAATTAGGCTCAAAAGATTCGTCTCGCGATTTACATACAAACTGTGTAATTAGTTTTTATTTTTATCTATATTTAATGATCCATACATGTGTCTAAAGATTCGATGTGATGTTTTTTCGAAAAGTTTTTGGAAACTAAAC	.((((((((.....(((((..(((......((((((((((((.(((((((((((((((.(((.(.((((((.((((.(.((((...)))).).))))))))))..).)))))))))))))))))).)))))))))))).((((.(((((...(((((.((((.....(((........))).....))))..)))))))))).))))....)))))))).)))))))).....((((..(....).))))	TTAGGCTCAAAAGATTCGTCTCG	AGACGAATGTTTTGAGCCTAATTAAGCCGGCATTAGTACATGTGAGTTACTGTAACACTTATGGCTAATCATGGGCTAATTAGGCTCAAAAGATTCGTCTCG	[t222446_x1] chr6-24177509-24177531|1;[t34902_x1] chr6-24177510-24177530|1;[t298520_x2] chr6-24177509-24177528|2;[t298521_x1] chr6-24177508-24177528|1;[t298523_x9] chr6-24177506-24177528|9;[t231744_x1] chr6-24177508-24177527|1;[t231745_x1] chr6-24177507-24177527|1;[t231747_x2] chr6-24177506-24177527|2;[t73444_x3] chr6-24177507-24177526|3;[t73445_x1] chr6-24177505-24177526|1;[t73446_x1] chr6-24177…
[truncated: 142 more rows]

## Sheet: miRDP-Osa2
miR_ID	score	chr	strand	hairPin_loci	expression(number of mature reads)	mature_loci	sequence	hairPin 2nd second RNA Structure	mature miR	mature_loop_star_seq	reads_no
[truncated: 348 more rows]
