# Supplementary material for: miRPlant: an integrated tool for identification of plant miRNA from RNA sequencing data
Source: BMC Bioinformatics. 2014 Aug 12;15(1):275. doi: 10.1186/1471-2105-15-275 (PMC4141084; doi:10.1186/1471-2105-15-275)
Supplement: Supplementary file 3 — Additional file 3: Detailed result of miRPlant prediction. (XLSX 13 MB) [file 12859_2014_6544_MOESM3_ESM.xlsx]

## Sheet: ath-col-leaf
miR_ID	score	chr	strand	hairPin_loci	expression(number of mature reads)	mature_loci	sequence	hairPin 2nd second RNA Structure	mature miR	mature_loop_star_seq	reads_no
ath-mir158a*	789887	chr3	-	3366339-3366421	1546479	3366349-3366368	ctctgtgcttctttgtctacaattttggaaaaagtgatgacgccattgctctttcccaaatgtagacaaagcaataccgtgat	..........(((((((((((.(((.(((((.((..(((....)))..)).))))).))))))))))))))............	tcccaaatgtagacaaagca	ctttgtctacaattttggaaaaagtgatgacgccattgctctttcccaaatgtagacaaagca	[t961571] chr3-3366396-3366417|5;[t1132564] chr3-3366391-3366412|72;[t691637] chr3-3366392-3366411|4;[t691638] chr3-3366391-3366411|1187;[t691639] chr3-3366390-3366411|16;[t1227668] chr3-3366388-3366409|3;[t1177952] chr3-3366387-3366408|4;[t1131944] chr3-3366355-3366372|1;[t1131945] chr3-3366354-3366372|1;[t1131946] chr3-3366352-3366372|225;[t689107] chr3-3366354-3366371|7;[t689108] chr3-3366352-…
ath-mir396a	204310	chr2	-	4142321-4142473	386099	4142443-4142463	ctctgtattcttccacagctttcttgaactgcaaaacttcttcagatttttttttttttcttttgatatctcttacgcataaaatagtgattttcttcatatctctgctcgattgatttgcggttcaataaagctgtgggaagatacagacag	..........((((((((((((.((((((((((((.(.((..((((.........................................................))))...))..).)))))))))))).))))))))))))............	ttccacagctttcttgaactg	ttccacagctttcttgaactgcaaaacttcttcagatttttttttttttcttttgatatctcttacgcataaaatagtgattttcttcatatctctgctcgattgatttgcggttcaataaagctgtgggaag	[t1138950] chr2-4142459-4142480|6;[t554909] chr2-4142455-4142476|20;[t1120693] chr2-4142454-4142474|3;[t653841] chr2-4142454-4142473|21;[t653843] chr2-4142453-4142473|496;[t653846] chr2-4142452-4142473|33;[t653847] chr2-4142451-4142473|1;[t1125689] chr2-4142453-4142472|3;[t1125690] chr2-4142452-4142472|13;[t667507] chr2-4142452-4142471|2;[t667508] chr2-4142451-4142471|1;[t1175221] chr2-4142450-41…
ath-mir396b	129232	chr5	+	13611798-13611934	244463	13611808-13611828	ggtcatacttttccacagctttcttgaactttctttttcatttccattgtttttttcttaaacaaaagtaagaagaaaaaaaactttaagattaagcattttggaagctcaagaaagctgtgggaaaacatgacaat	........(((((((((((((((((((.(((((.....................................................................))))).)))))))))))))))))))..........	ttccacagctttcttgaactt	ttccacagctttcttgaactttctttttcatttccattgtttttttcttaaacaaaagtaagaagaaaaaaaactttaagattaagcattttggaagctcaagaaagctgtgggaaa	[t174138] chr5+13611719-13611739|5;[t1065145] chr5+13611800-13611817|1;[t1065146] chr5+13611800-13611820|129;[t1021163] chr5+13611803-13611823|6;[t692741] chr5+13611805-13611827|2;[t1244652] chr5+13611806-13611826|3;[t1244653] chr5+13611806-13611828|2;[t1234801] chr5+13611807-13611827|18;[t1234803] chr5+13611807-13611828|25;[t1202996] chr5+13611808-13611825|51;[t1202998] chr5+13611808-13611826|15…
ath-mir157c	121828	chr3	-	6244517-6244703	166649	6244527-6244547	atgttggttgttgacagaagatagagagcactaaggatgacatgcaagtacatacatatatatcatcacaccgcatgtggatgataaaatatgtataacaaattcaaagaaagagagggagagaaagagagagaacctgcatctctactcttttgtgctctctatacttctgtcaccacctttatct	.....(((.((.(((((((((((((((((((...........................................................................................................................))))))))))).)))))))))).))).......	gctctctatacttctgtcacc	ttgacagaagatagagagcactaaggatgacatgcaagtacatacatatatatcatcacaccgcatgtggatgataaaatatgtataacaaattcaaagaaagagagggagagaaagagagagaacctgcatctctactcttttgtgctctctatacttctgtcacc	[t981147] chr3-6244674-6244694|2;[t981148] chr3-6244673-6244694|11;[t1216989] chr3-6244676-6244693|27;[t1216991] chr3-6244675-6244693|36;[t1216992] chr3-6244674-6244693|1451;[t1216994] chr3-6244673-6244693|51461;[t1217001] chr3-6244672-6244693|3413;[t1217002] chr3-6244671-6244693|98;[t1137367] chr3-6244675-6244692|7;[t1137368] chr3-6244674-6244692|283;[t1137370] chr3-6244673-6244692|13136;[t11373…
ath-mir167a	117955	chr3	+	8108080-8108202	181784	8108090-8108110	cggcatctgatgaagctgccagcatgatctaattagctttctttatcctttgttgtgtttcatgacgatggttaagagatcagtctcgattagatcatgttcgcagtttcacccgttgactgt	........(.(((((((((.((((((((((((((((((.(((((..((.((((..((...))..)))).))...)))))..)).)).)))))))))))))).))))))))).)..........	tgaagctgccagcatgatcta	tgaagctgccagcatgatctaattagctttctttatcctttgttgtgtttcatgacgatggttaagagatcagtctcgattagatcatgttcgcagtttcacc	[t1122934] chr3+8108085-8108105|1;[t660287] chr3+8108086-8108106|1;[t772377] chr3+8108088-8108108|8;[t772378] chr3+8108088-8108110|1;[t349079] chr3+8108089-8108109|41;[t349080] chr3+8108089-8108110|86;[t1135428] chr3+8108090-8108107|8;[t1135430] chr3+8108090-8108108|147;[t1135433] chr3+8108090-8108109|414;[t1135434] chr3+8108090-8108110|180013;[t1135435] chr3+8108090-8108111|55;[t1135436] chr3+81…
ath-mir167b	92740.7	chr3	+	23406167-23406279	181740	23406177-23406197	agggaacaagtgaagctgccagcatgatctatctttggttaagagatgaatgtggaaacatattgcttaaacccaagctaggtcatgctctgacagcctcactccttcctggt	........(((((.(((((.(((((((((((.(((.((((..(((...((((((....)))))).))).)))).))).)))))))))))..).)))).)))))..........	tgaagctgccagcatgatcta	tgaagctgccagcatgatctatctttggttaagagatgaatgtggaaacatattgcttaaacccaagctaggtcatgctctgacagcctcact	[t954196] chr3+23406176-23406196|1;[t954197] chr3+23406176-23406197|25;[t1135428] chr3+23406177-23406194|8;[t1135430] chr3+23406177-23406195|147;[t1135433] chr3+23406177-23406196|414;[t1135434] chr3+23406177-23406197|180013;[t1135439] chr3+23406177-23406198|129;[t1135440] chr3+23406177-23406199|9;[t708237] chr3+23406178-23406195|4;[t708238] chr3+23406178-23406196|9;[t708239] chr3+23406178-2340619…
ath-mir398b	79939.9	chr5	+	4691024-4691137	156391	4691034-4691054	gatctcgacagggttgatatgagaacacacgagtaatcaacggctgtaatgacgctacgtcattgttacagctctcgttttcatgtgttctcaggtcacccctgctgagctctt	........(((((.((((.((((((((((.(((.(((....(((((((((((((...))))))...)))))))...)))))).)))))))))).)))).)))))..........	gggttgatatgagaacacacg	gggttgatatgagaacacacgagtaatcaacggctgtaatgacgctacgtcattgttacagctctcgttttcatgtgttctcaggtcacccctg	[t112716] chr5+4691031-4691051|15;[t112717] chr5+4691031-4691052|1;[t450543] chr5+4691032-4691052|5;[t450544] chr5+4691032-4691053|2;[t450545] chr5+4691032-4691054|6;[t261051] chr5+4691033-4691050|6;[t261052] chr5+4691033-4691052|324;[t261053] chr5+4691033-4691053|5212;[t261056] chr5+4691033-4691054|163;[t893904] chr5+4691034-4691051|16;[t893905] chr5+4691034-4691052|6735;[t893906] chr5+4691034-4…
ath-mir172b	73152.9	chr5	-	1188201-1188307	131717	1188277-1188297	gtttgtaggcgcagcaccattaagattcacatggaaattgataaataccctaaattagggttttgatatgtatatgagaatcttgatgatgctgcatcaacaatcga	..........((((((.(((((((((((.((((...((...((((.((((((...))))))))))..))...)))).))))))))))).))))))............	gcagcaccattaagattcaca	gcagcaccattaagattcacatggaaattgataaataccctaaattagggttttgatatgtatatgagaatcttgatgatgctgcat	[t1174517] chr5-1188284-1188304|3;[t1027873] chr5-1188282-1188302|35;[t1027874] chr5-1188281-1188302|23;[t1027875] chr5-1188280-1188302|1;[t256115] chr5-1188282-1188301|2;[t256116] chr5-1188281-1188301|34;[t583273] chr5-1188278-1188298|7;[t583274] chr5-1188277-1188298|2;[t583275] chr5-1188276-1188298|1;[t793371] chr5-1188280-1188297|116;[t793372] chr5-1188279-1188297|1699;[t793374] chr5-1188278-1…
ath-mir172e	59446.2	chr5	+	23988474-23988596	116034	23988484-23988504	agtcgcagatgcagcaccattaagattcacaagagatgtggttccctttgctttcgcctctcgatccgcagaaaagggttccttatcgagtgggaatcttgatgatgctgcatcagcaaatac	........((((((((.(((((((((((.((...((((.((..((((((((..(((.....)))...)))...)))))..)).))))...)).))))))))))).))))))))..........	gcagcaccattaagattcaca	gcagcaccattaagattcacaagagatgtggttccctttgctttcgcctctcgatccgcagaaaagggttccttatcgagtgggaatcttgatgatgctgcat	[t583225] chr5+23988477-23988497|1;[t223751] chr5+23988480-23988500|1;[t1149436] chr5+23988483-23988503|18;[t793371] chr5+23988484-23988501|116;[t793372] chr5+23988484-23988502|1699;[t793374] chr5+23988484-23988503|24046;[t793375] chr5+23988484-23988504|87635;[t793376] chr5+23988484-23988505|2369;[t793378] chr5+23988484-23988506|122;[t445862] chr5+23988485-23988503|8;[t445863] chr5+23988485-23988…
ath-mir156d	57374.3	chr5	-	3456635-3456742	87556	3456713-3456732	gaaaagaagttgacagaagagagtgagcacacaaaggggaagttgtataaaagttttgtatatggttgcttttgcgtgctcactctctttttgtcataacttctcctt	..........((((((((((((((((((((.((((((.((...(((((((.....)))))))...)).)))))).)))))))))))).))))))))............	tgacagaagagagtgagcac	tgacagaagagagtgagcacacaaaggggaagttgtataaaagttttgtatatggttgcttttgcgtgctcactctctttttgtcata	[t1149814] chr5-3456981-3457001|1;[t1079745] chr5-3456907-3456927|1;[t225906] chr5-3456903-3456923|3;[t578941] chr5-3456881-3456902|1;[t390252] chr5-3456820-3456841|2;[t981145] chr5-3456713-3456734|48;[t1216977] chr5-3456716-3456733|22;[t1216978] chr5-3456715-3456733|2;[t1216979] chr5-3456714-3456733|438;[t1216981] chr5-3456713-3456733|10534;[t1216982] chr5-3456712-3456733|56;[t1216983] chr5-3456…
ath-mir169a	45693.7	chr3	-	4359013-4359212	83937	4359182-4359202	aagtagtgtgcagccaaggatgacttgccgatttaaatgatctttctttatactctattaagacaatttagtttcaaacttttttttttttttttttttgaaggattcaggaagaaattaggatatattattccgtataaaatacaagatatataaaaccaaaaagaaaaagtaacatgatcggcaagttgtccttggct	...........(((((((((..(((((((((((.................................................................................................................................................)))))))))))..)))))))))	cagccaaggatgacttgccga	cagccaaggatgacttgccgatttaaatgatctttctttatactctattaagacaatttagtttcaaacttttttttttttttttttttgaaggattcaggaagaaattaggatatattattccgtataaaatacaagatatataaaaccaaaaagaaaaagtaacatgatcggcaagttgtccttggct	[t1129637] chr3-4359382-4359402|1;[t228882] chr3-4359338-4359358|1;[t479874] chr3-4359332-4359354|2;[t1117414] chr3-4359314-4359334|2;[t1129066] chr3-4359309-4359329|1;[t197353] chr3-4359290-4359310|2;[t705906] chr3-4359282-4359302|1;[t696913] chr3-4359280-4359299|1;[t115384] chr3-4359276-4359296|1;[t5476] chr3-4359268-4359289|1;[t415908] chr3-4359228-4359248|4;[t1168089] chr3-4359227-4359244|2;[…
ath-mir156b	43249.9	chr4	+	15074935-15075036	76553	15074945-15074964	cagagaaaactgacagaagagagtgagcacatgcaggcactgttatgtgtctataactttgcgtgtgcgtgctcacctctctttctgtcagttgcctatctc	........((((((((((((((((((((((..(((.(((..((((((....))))))..))).)))..))))))).))))).))))))))))..........	tgacagaagagagtgagcac	tgacagaagagagtgagcacatgcaggcactgttatgtgtctataactttgcgtgtgcgtgctcacctctctttctgtcagt	[t188230] chr4+15074943-15074963|9;[t188231] chr4+15074943-15074965|34;[t658187] chr4+15074944-15074963|6;[t658188] chr4+15074944-15074964|35;[t1137349] chr4+15074945-15074962|9;[t1137350] chr4+15074945-15074963|2036;[t1137352] chr4+15074945-15074964|65744;[t1137353] chr4+15074945-15074965|7810;[t1137357] chr4+15074945-15074966|40;[t719057] chr4+15074946-15074963|13;[t719058] chr4+15074946-150749…
ath-mir156c	41721.7	chr4	-	15415416-15415520	76534	15415491-15415510	gcatagaaactgacagaagagagtgagcacacaaaggcactttgcatgttcgatgcatttgcttctcttgcgtgctcactgctctatctgtcagattccggctcc	.........(((((((((((((((((((((.((((((((...(((((.....)))))..)))))...))).))))))))).)))).))))))))...........	tgacagaagagagtgagcac	tgacagaagagagtgagcacacaaaggcactttgcatgttcgatgcatttgcttctcttgcgtgctcactgctctatctgtcaga	[t188230] chr4-15415492-15415512|9;[t188231] chr4-15415490-15415512|34;[t658187] chr4-15415492-15415511|6;[t658188] chr4-15415491-15415511|35;[t1137349] chr4-15415493-15415510|9;[t1137350] chr4-15415492-15415510|2036;[t1137352] chr4-15415491-15415510|65744;[t1137353] chr4-15415490-15415510|7810;[t1137355] chr4-15415489-15415510|21;[t719057] chr4-15415492-15415509|13;[t719058] chr4-15415491-154155…
ath-mir156a	39143.9	chr2	-	10676460-10676563	76534	10676534-10676553	gcaaagaaactgacagaagagagtgagcacacaaaggcaatttgcatatcattgcacttgcttctcttgcgtgctcactgctctttctgtcagattccggtgct	.........(((((((((((((((((((((.(((((((((..((((......)))).))))))...))).))))))))).))).)))))))))...........	tgacagaagagagtgagcac	tgacagaagagagtgagcacacaaaggcaatttgcatatcattgcacttgcttctcttgcgtgctcactgctctttctgtcaga	[t188230] chr2-10676535-10676555|9;[t188231] chr2-10676533-10676555|34;[t658187] chr2-10676535-10676554|6;[t658188] chr2-10676534-10676554|35;[t1137349] chr2-10676536-10676553|9;[t1137350] chr2-10676535-10676553|2036;[t1137352] chr2-10676534-10676553|65744;[t1137353] chr2-10676533-10676553|7810;[t1137355] chr2-10676532-10676553|21;[t719057] chr2-10676535-10676552|13;[t719058] chr2-10676534-106765…
ath-mir156e	38999.2	chr5	+	3867203-3867320	76482	3867213-3867232	aattaggaggtgacagaagagagtgagcacacatggtggtttcttgcatgcttttttgattagggtttcatgcttgaagctatgtgtgcttactctctctctgtcaccccttctctct	........(((((((((((((((((((((((((((((...(((..(((((((((.......))))...)))))..))))))))))))))))))))))).)))))))))..........	tgacagaagagagtgagcac	tgacagaagagagtgagcacacatggtggtttcttgcatgcttttttgattagggtttcatgcttgaagctatgtgtgcttactctctctctgtcacc	[t954848] chr5+3867212-3867231|1;[t954849] chr5+3867212-3867232|29;[t954850] chr5+3867212-3867233|2;[t1137349] chr5+3867213-3867230|9;[t1137350] chr5+3867213-3867231|2036;[t1137352] chr5+3867213-3867232|65744;[t1137353] chr5+3867213-3867233|7810;[t1137355] chr5+3867213-3867234|21;[t719057] chr5+3867214-3867231|13;[t719058] chr5+3867214-3867232|216;[t719059] chr5+3867214-3867233|600;[t719060] chr5…
ath-mir156f	38998.7	chr5	+	9136116-9136227	76482	9136126-9136145	gaattgatggtgacagaagagagtgagcacacatggtggctttcttgcatatttgaaggttccatgcttgaagctatgtgtgctcactctctatccgtcacccccttctctc	........((((((.((((((((((((((((((((((....(((..((((.............))))..))))))))))))))))))))))).)).))))))..........	tgacagaagagagtgagcac	tgacagaagagagtgagcacacatggtggctttcttgcatatttgaaggttccatgcttgaagctatgtgtgctcactctctatccgtcacc	[t954848] chr5+9136125-9136144|1;[t954849] chr5+9136125-9136145|29;[t954850] chr5+9136125-9136146|2;[t1137349] chr5+9136126-9136143|9;[t1137350] chr5+9136126-9136144|2036;[t1137352] chr5+9136126-9136145|65744;[t1137353] chr5+9136126-9136146|7810;[t1137355] chr5+9136126-9136147|21;[t719057] chr5+9136127-9136144|13;[t719058] chr5+9136127-9136145|216;[t719059] chr5+9136127-9136146|600;[t719060] chr5…
ath-mir159a	37930.3	chr1	-	27713224-27713423	71572	27713234-27713254	gatggaagtagagctccttaaagttcaaacatgagttgagcagggtaaagaaaagctgctaagctatggatcccataagccctaatccttgtaaagtaaaaaaggatttggttatatggattgcatatctcaggagctttaacttgccctttaatggcttttactcttctttggattgaagggagctctacatcttcttt	...(((.((((((((((((..((((((((...((((.(((((((((((...((((((.((.((.((((.(..(((((((((..(((((((...........))))))).)))).)))))..).)))).)).)).))))))...)))))))......))))..))))...))))))))..)))))))))))).))).....	tttggattgaagggagctcta	gagctccttaaagttcaaacatgagttgagcagggtaaagaaaagctgctaagctatggatcccataagccctaatccttgtaaagtaaaaaaggatttggttatatggattgcatatctcaggagctttaacttgccctttaatggcttttactcttctttggattgaagggagctcta	[t771879] chr1-27713417-27713437|3;[t216462] chr1-27713394-27713414|2;[t216463] chr1-27713393-27713414|11;[t751193] chr1-27713394-27713413|48;[t751194] chr1-27713393-27713413|2173;[t751196] chr1-27713392-27713413|6;[t244620] chr1-27713393-27713412|100;[t244623] chr1-27713392-27713412|137;[t244625] chr1-27713391-27713412|1;[t244626] chr1-27713390-27713412|7;[t644561] chr1-27713393-27713410|1;[t114…
ath-mir157a	36443.8	chr1	-	24913194-24913306	67917	24913276-24913296	attgatagtgttgacagaagatagagagcacagatgatgagatacaattcggagcatgttctttgcatcttactcctttgtgctctctagccttctgtcatcaccttttattt	........((.(((((((((.(((((((((((((.((((((((.(((...((((....))))))).)))))).)).)))))))))))))..))))))))).))..........	ttgacagaagatagagagcac	ttgacagaagatagagagcacagatgatgagatacaattcggagcatgttctttgcatcttactcctttgtgctctctagccttctgtcatca	[t217364] chr1-24913291-24913312|2;[t981147] chr1-24913277-24913297|2;[t981148] chr1-24913276-24913297|11;[t981149] chr1-24913275-24913297|4;[t1216989] chr1-24913279-24913296|27;[t1216991] chr1-24913278-24913296|36;[t1216992] chr1-24913277-24913296|1451;[t1216994] chr1-24913276-24913296|51461;[t1216995] chr1-24913275-24913296|351;[t1216997] chr1-24913274-24913296|684;[t1137367] chr1-24913278-2491…
ath-mir157b	36441.9	chr1	+	24921094-24921206	67917	24921104-24921124	attgatagtgttgacagaagatagagagcacagatgataagatacaattcctcgcagcttctttgcatcttactcctttgtgctctctagccttctgtcatcacccgttattt	...........(((((((((.(((((((((((((.((((((((.(((...............))).)))))).)).)))))))))))))..))))))))).............	ttgacagaagatagagagcac	ttgacagaagatagagagcacagatgataagatacaattcctcgcagcttctttgcatcttactcctttgtgctctctagccttctgtcatca	[t981147] chr1+24921103-24921123|2;[t981148] chr1+24921103-24921124|11;[t981149] chr1+24921103-24921125|4;[t1216989] chr1+24921104-24921121|27;[t1216991] chr1+24921104-24921122|36;[t1216992] chr1+24921104-24921123|1451;[t1216994] chr1+24921104-24921124|51461;[t1216995] chr1+24921104-24921125|351;[t1216997] chr1+24921104-24921126|684;[t1137367] chr1+24921105-24921122|7;[t1137368] chr1+24921105-249…
novelMiR_938	26270.7	chr3	+	13593059-13593190	51332	13593069-13593090	atgtaataacggatgcgatcataccagcactaatgcaccagatcccattaaaactccgcagttaagcatacttgggcgagagtagtagtaggatgggtgacctcccggaaagtactcgtgttgcatccctct	..........(((((((((...((.((.(((...............................................................................))).)).)))))))))))....	ggatgcgatcataccagcacta	ggatgcgatcataccagcactaatgcaccagatcccattaaaactccgcagttaagcatacttgggcgagagtagtagtaggatgggtgacctcccggaaagtactcgtgttgcatccct	[t1031765] chr3+13591944-13591966|1;[t287679] chr3+13591945-13591966|5;[t287681] chr3+13591945-13591967|8;[t57087] chr3+13591947-13591967|3;[t57088] chr3+13591947-13591968|3;[t57089] chr3+13591947-13591969|9;[t201886] chr3+13591948-13591968|11;[t201889] chr3+13591948-13591970|4;[t705460] chr3+13591949-13591966|2;[t705461] chr3+13591949-13591970|1;[t54442] chr3+13591950-13591970|1;[t54445] chr3+13…
novelMiR_2773	26249.2	chr3	-	14188790-14188929	51332	14188898-14188919	atgtagtaacggatgcgatcataccagcactaatgcactagatcccatcagaactctgtagttaagcgtgcttgggggagagtagtactaggatgggtgacctcctggaaagttctcgtgttgcatccctctttttttcg	..........(((((((((...((.((.(((...............................................................................))).)).)))))))))))............	ggatgcgatcataccagcacta	ggatgcgatcataccagcactaatgcactagatcccatcagaactctgtagttaagcgtgcttgggggagagtagtactaggatgggtgacctcctggaaagttctcgtgttgcatccct	[t1106867] chr3-14199739-14199759|1;[t612917] chr3-14199738-14199758|4;[t212344] chr3-14199732-14199752|1;[t1064016] chr3-14199727-14199747|1;[t427002] chr3-14199715-14199736|1;[t1151701] chr3-14199677-14199698|2;[t447336] chr3-14199674-14199695|4;[t237406] chr3-14199674-14199694|6;[t237407] chr3-14199673-14199694|6;[t979425] chr3-14199668-14199690|2;[t612715] chr3-14199665-14199687|4;[t1182730] …
ath-mir162b*	25108.6	chr5	-	7740600-7740705	45503	7740610-7740630	tgaagtcgctggaggcagcggttcatcgatcaattcctgtgaatatttatttttgtttacaaaagcaagaatcgatcgataaacctctgcatccagcgctgcttgc	...((.(((((((.((((.((((.(((((((.((((.((((((((........)))))))).......)))).))))))).)))).)))).)))))))))......	tcgataaacctctgcatccag	ggaggcagcggttcatcgatcaattcctgtgaatatttatttttgtttacaaaagcaagaatcgatcgataaacctctgcatccag	[t1101258] chr5-7740680-7740700|1;[t1161351] chr5-7740676-7740696|5;[t1161352] chr5-7740675-7740696|48;[t855387] chr5-7740675-7740695|214;[t867286] chr5-7740672-7740692|1;[t867288] chr5-7740671-7740692|16;[t793930] chr5-7740671-7740691|4;[t447823] chr5-7740670-7740690|2;[t333276] chr5-7740615-7740635|3;[t1098294] chr5-7740615-7740634|2;[t1098295] chr5-7740614-7740634|27;[t1098296] chr5-7740613-77…
ath-mir162a	23570.2	chr5	-	2634926-2635028	45503	2634936-2634956	gagagtcgctggaggcagcggttcatcgatctcttcctgtgaacacattaaaaatgtaaaagcatgaatagatcgataaacctctgcatccagcgtttgcctc	(..((.(((((((.((((.((((.((((((((.(((.(((....((((.....))))....))).))).)))))))).)))).)))).)))))))))..)...	tcgataaacctctgcatccag	ggaggcagcggttcatcgatctcttcctgtgaacacattaaaaatgtaaaagcatgaatagatcgataaacctctgcatccag	[t306339] chr5-2635242-2635262|2;[t253988] chr5-2635145-2635166|1;[t1074683] chr5-2635134-2635154|2;[t1101258] chr5-2635003-2635023|1;[t1161351] chr5-2634999-2635019|5;[t1161352] chr5-2634998-2635019|48;[t855387] chr5-2634998-2635018|214;[t855389] chr5-2634997-2635018|5;[t753684] chr5-2634997-2635017|8;[t254567] chr5-2634996-2635016|3;[t867289] chr5-2634995-2635015|4;[t822454] chr5-2634991-263501…
ath-mir390a	17145.3	chr2	+	16061961-16062053	19519	16062023-16062043	agaatctgtaaagctcaggagggatagcgccatgatgatcacattcgttatctattttttggcgctatccatcctgagtttcattggctcttc	....((.((.((((((((((.(((((((((((.((((((.((....)).))).)))...))))))))))).)))))))))).)).))......	cgctatccatcctgagtttca	aagctcaggagggatagcgccatgatgatcacattcgttatctattttttggcgctatccatcctgagtttca	[t1172805] chr2+16061967-16061987|6;[t14696] chr2+16061970-16061987|16;[t14697] chr2+16061970-16061989|11;[t14698] chr2+16061970-16061990|60;[t14699] chr2+16061970-16061991|27;[t63863] chr2+16061971-16061988|14;[t63865] chr2+16061971-16061989|7;[t63866] chr2+16061971-16061990|555;[t63868] chr2+16061971-16061991|11219;[t63869] chr2+16061971-16061992|101;[t63870] chr2+16061971-16061993|2;[t244190] …
ath-mir391	15569.2	chr5	+	24293150-24293241	28834	24293211-24293231	aaagatttgcttcgcaggagagatagcgccatcacctcttctaagaagttaactagtggtgacggtatctctcctacgtagcaatccttata	.(((..(((((.((.((((((((((.((.((((((..((((...)))).......)))))).)).)))))))))).)).)))))..)))...	acggtatctctcctacgtagc	ttcgcaggagagatagcgccatcacctcttctaagaagttaactagtggtgacggtatctctcctacgtagc	[t995020] chr5+24293149-24293170|3;[t1240305] chr5+24293155-24293176|3;[t1222281] chr5+24293156-24293175|2;[t679129] chr5+24293159-24293179|12;[t679130] chr5+24293159-24293180|2;[t1208972] chr5+24293160-24293178|2;[t1208974] chr5+24293160-24293179|199;[t1208975] chr5+24293160-24293180|1147;[t1208979] chr5+24293160-24293182|15;[t1099479] chr5+24293161-24293179|1;[t1099480] chr5+24293161-24293182|2…
ath-mir403	14644.8	chr2	+	19415067-19415184	24540	19415154-19415174	tcgtattacatgttttgtgcttgaatctaattcaacaggctttatgtaagagattctttaacaattcctataatctttgttgttggattagattcacgcacaaactcgtaatctgtct	.((.(((((..((((.((((.((((((((((((((((...........................................)))))))))))))))).))))))))..))))).))...	ttagattcacgcacaaactcg	tgttttgtgcttgaatctaattcaacaggctttatgtaagagattctttaacaattcctataatctttgttgttggattagattcacgcacaaactcg	[t120892] chr2+19415074-19415095|6;[t1184455] chr2+19415077-19415097|2;[t1184457] chr2+19415077-19415098|2109;[t1184458] chr2+19415077-19415099|2;[t991724] chr2+19415078-19415098|34;[t1246659] chr2+19415079-19415098|1;[t1228179] chr2+19415081-19415098|3;[t1162611] chr2+19415150-19415172|2;[t862615] chr2+19415151-19415170|6;[t862616] chr2+19415151-19415171|5;[t862617] chr2+19415151-19415172|233;[t…
ath-mir166a	13608.6	chr2	+	19176118-19176271	26671	19176241-19176261	tcttttgaggggactgttgtctggctcgaggactctggctcgctctattcatgttggatctctttcgatctaacaatcgaattgaaccttcagatttcagatttgattagggttttagcgtcttcggaccaggcttcattccccccaattgttg	.(..(((.(((((.((..((((((..(((((((.((((...((((((.(((....................................................))).)))))).)))).)))))))..))))))..)).))))).)))..)...	tcggaccaggcttcattcccc	ggactgttgtctggctcgaggactctggctcgctctattcatgttggatctctttcgatctaacaatcgaattgaaccttcagatttcagatttgattagggttttagcgtcttcggaccaggcttcattcccc	[t1076667] chr2+19175982-19176003|1;[t680194] chr2+19175998-19176018|2;[t642517] chr2+19176001-19176021|1;[t642518] chr2+19176001-19176022|1;[t1083800] chr2+19176002-19176022|3;[t58996] chr2+19176057-19176078|1;[t220635] chr2+19176058-19176078|2;[t887510] chr2+19176126-19176146|1;[t850906] chr2+19176128-19176147|1;[t850907] chr2+19176128-19176148|3;[t850908] chr2+19176128-19176149|8;[t737528] chr…
ath-mir168b*	13541.3	chr5	-	18358793-18358903	17618	18358803-18358823	ggtctcggattcgcttggtgcaggtcgggaactgattggctgacaccgacacgtgtcttgtcatggttggtttgtgagctcccgtcttgtatcaactgaatcggagtccga	((.(((.((((((.((((((((((.(((((........(((.((((((((.((((......))))))))))..)).)))))))).)))))))))).)))))).))).))..	cccgtcttgtatcaactgaat	tcgcttggtgcaggtcgggaactgattggctgacaccgacacgtgtcttgtcatggttggtttgtgagctcccgtcttgtatcaactgaat	[t863107] chr5-18358877-18358897|1;[t1209426] chr5-18358873-18358894|2;[t1101464] chr5-18358874-18358893|23;[t1101465] chr5-18358873-18358893|6565;[t1101467] chr5-18358872-18358893|2094;[t1101470] chr5-18358871-18358893|33;[t590615] chr5-18358874-18358892|1;[t590616] chr5-18358873-18358892|62;[t590618] chr5-18358872-18358892|142;[t590622] chr5-18358871-18358892|1;[t837808] chr5-18358873-18358891|…
ath-mir166b	13304.7	chr3	+	22922202-22922331	26075	22922301-22922321	tcttttgaggggactgttgtctggctcgaggactcttattctaatacaatctcatttgaatacattcagatctgatgattgattagggttttagtgtcgtcggaccaggcttcattccccccaattatca	....(((.(((((.((..((((((..(((.(((.((.((((((((.((((((((((((((....))))))..))).)))))))))))))...)).))).)))..))))))..)).))))).)))......	tcggaccaggcttcattcccc	ggactgttgtctggctcgaggactcttattctaatacaatctcatttgaatacattcagatctgatgattgattagggttttagtgtcgtcggaccaggcttcattcccc	[t1126678] chr3+22921970-22921991|1;[t321117] chr3+22922002-22922022|4;[t121566] chr3+22922023-22922043|4;[t1120192] chr3+22922050-22922071|3;[t1167770] chr3+22922088-22922108|1;[t887510] chr3+22922210-22922230|1;[t850906] chr3+22922212-22922231|1;[t850907] chr3+22922212-22922232|3;[t850908] chr3+22922212-22922233|8;[t737528] chr3+22922213-22922233|5;[t737529] chr3+22922213-22922234|2;[t669812] c…
ath-mir166f	13068.5	chr5	+	17516300-17516408	25628	17516378-17516398	aaagttcaggtgaatgatgcctggctcgagaccattcaatctcatgatctcatgattataacgatgatgatgatgatgtcggaccaggcttcattcccctcaacttaca	.(((((.(((.((((((.((((((..(((.(.((((..(((((((((((....))))))...)).)))...)))).).)))..)))))).)))))).))).)))))...	tcggaccaggcttcattcccc	tgaatgatgcctggctcgagaccattcaatctcatgatctcatgattataacgatgatgatgatgatgtcggaccaggcttcattcccc	[t1136115] chr5+17516310-17516330|1;[t367481] chr5+17516375-17516395|1;[t367482] chr5+17516375-17516396|1;[t1177617] chr5+17516376-17516398|3;[t946023] chr5+17516377-17516396|1;[t946024] chr5+17516377-17516397|26;[t946025] chr5+17516377-17516398|5;[t1101993] chr5+17516378-17516395|45;[t1101994] chr5+17516378-17516396|39;[t1101996] chr5+17516378-17516397|499;[t1101998] chr5+17516378-17516398|24425…
ath-mir168a	11368.3	chr4	+	10578642-10578767	12784	10578737-10578757	gggctcggattcgcttggtgcaggtcgggaaccaattcggctgacacagcctcgtgacttttaaacctttattggtttgtgagcagggattggatcccgccttgcatcaactgaatcggatcctcg	(((.((.((((((.((((((((((.(((((.(((((((................................................))))))).))))).)))))))))).)))))).)).)))..	cccgccttgcatcaactgaat	tcgcttggtgcaggtcgggaaccaattcggctgacacagcctcgtgacttttaaacctttattggtttgtgagcagggattggatcccgccttgcatcaactgaat	[t41418] chr4+10578543-10578562|7;[t863107] chr4+10578648-10578668|1;[t1209426] chr4+10578651-10578672|2;[t1101464] chr4+10578652-10578671|23;[t1101465] chr4+10578652-10578672|6565;[t1101467] chr4+10578652-10578673|2094;[t1101469] chr4+10578652-10578674|157;[t590615] chr4+10578653-10578671|1;[t590616] chr4+10578653-10578672|62;[t590618] chr4+10578653-10578673|142;[t590619] chr4+10578653-10578674|…
ath-mir5026	11337.9	chr4	+	7844542-7844642	21847	7844612-7844632	aatttaactcgtggcacgaccctgtgagttactaactttgaaaaccatagcatagttttcaaagttagtaactcataagatcgtgacacgtggtaaatcta	.(((((.(.((((.(((((.(.(((((((((((((((((((((((.........))))))))))))))))))))))).).))))).)))).).)))))...	actcataagatcgtgacacgt	gtggcacgaccctgtgagttactaactttgaaaaccatagcatagttttcaaagttagtaactcataagatcgtgacacgt	[t1107471] chr4+7844350-7844370|1;[t149950] chr4+7844365-7844387|1;[t72975] chr4+7844428-7844450|1;[t360971] chr4+7844431-7844453|3;[t864186] chr4+7844433-7844453|2;[t744357] chr4+7844471-7844490|5;[t84786] chr4+7844506-7844528|1;[t375026] chr4+7844507-7844529|2;[t1007819] chr4+7844515-7844537|3;[t105880] chr4+7844516-7844537|1;[t105881] chr4+7844516-7844538|5;[t609332] chr4+7844519-7844541|5;[t1…
ath-mir161	11143.7	chr1	+	17825721-17825830	15866	17825800-17825820	atcaatgcattgaaagtgactacatcggggttccgattttttttgttcttcatatgatgaagcggaaacagtaatcaaccctggtttagtcactttcactgcattaatca	((.((((((.((((((((((((.(((((((((..((((....(((((((((((...))))))....))))).))))))))))))).)))))))))))).)))))).))..	cctggtttagtcactttcact	tgaaagtgactacatcggggttccgattttttttgttcttcatatgatgaagcggaaacagtaatcaaccctggtttagtcactttcact	[t1123737] chr1+17825654-17825675|1;[t577781] chr1+17825719-17825739|1;[t312610] chr1+17825721-17825741|1;[t1051833] chr1+17825722-17825741|1;[t1051834] chr1+17825722-17825742|54;[t1051835] chr1+17825722-17825743|2;[t420114] chr1+17825723-17825742|71;[t420115] chr1+17825723-17825743|5;[t355523] chr1+17825725-17825745|8;[t1150792] chr1+17825726-17825746|59;[t475826] chr1+17825728-17825750|1;[t3825…
ath-mir390b	9100.84	chr5	+	23636951-23637064	12515	23636961-23636981	aatagctataaagctcaggagggatagcgccatggctcaccagtgctgtatgttttgtatatgcgtacatgtatatctgttggcgctatccatcctgagttccatagcttcttc	........(..(((((((((.(((((((((((................................................))))))))))).)))))))))..)..........	aagctcaggagggatagcgcc	aagctcaggagggatagcgccatggctcaccagtgctgtatgttttgtatatgcgtacatgtatatctgttggcgctatccatcctgagttcca	[t243368] chr5+23636954-23636974|2;[t1031462] chr5+23636957-23636977|1;[t14696] chr5+23636960-23636977|16;[t14697] chr5+23636960-23636979|11;[t14698] chr5+23636960-23636980|60;[t14699] chr5+23636960-23636981|27;[t63863] chr5+23636961-23636978|14;[t63865] chr5+23636961-23636979|7;[t63866] chr5+23636961-23636980|555;[t63868] chr5+23636961-23636981|11219;[t63869] chr5+23636961-23636982|101;[t63870] …
ath-mir164b	8820.68	chr5	+	287576-287746	16734	287586-287606	atgagcaagatggagaagcagggcacgtgcattactagctcatatatacactctcaccacaaatgcgtgtatatatgcggaattttgtgatatagatgtgtgtgtgtgttgagtgtgatgatatggatgagttagttcttcatgtgcccatcttcaccatcatgaccactc	........(((((.((((..(((((((((....((((((((((.(((((((.((((.((((.((((((.(((((.(((((....)))))))))).))))))...)))).)))).)))....)))).))))))))))....)))))))))..)))).)))))..........	tggagaagcagggcacgtgca	tggagaagcagggcacgtgcattactagctcatatatacactctcaccacaaatgcgtgtatatatgcggaattttgtgatatagatgtgtgtgtgtgttgagtgtgatgatatggatgagttagttcttcatgtgcccatcttcaccatc	[t1237441] chr5+287509-287531|6;[t1120084] chr5+287511-287531|1;[t224057] chr5+287583-287603|2;[t360350] chr5+287585-287604|1;[t360351] chr5+287585-287605|1;[t360352] chr5+287585-287606|3;[t1160751] chr5+287586-287604|33;[t1160752] chr5+287586-287606|16493;[t1160757] chr5+287586-287607|113;[t1160758] chr5+287586-287608|3;[t852144] chr5+287587-287604|1;[t852145] chr5+287587-287606|85;[t740754] chr…
ath-mir164a	8544.1	chr2	+	19520760-19520859	16643	19520770-19520790	atctccatgttggagaagcagggcacgtgcaaaccaacaaacacgaaatccgtctcatttgcttatttgcacgtacttaacttctccaacatgagctctt	........((((((((((..(((.(((((((((....((((.(((.....)))....))))....))))))))).)))..))))))))))..........	tggagaagcagggcacgtgca	tggagaagcagggcacgtgcaaaccaacaaacacgaaatccgtctcatttgcttatttgcacgtacttaacttctccaac	[t983701] chr2+19520768-19520790|1;[t1222979] chr2+19520769-19520790|2;[t1160751] chr2+19520770-19520788|33;[t1160752] chr2+19520770-19520790|16493;[t1160753] chr2+19520770-19520791|27;[t852144] chr2+19520771-19520788|1;[t852145] chr2+19520771-19520790|85;[t740754] chr2+19520772-19520790|1;[t790795] chr2+19520828-19520848|6;[t790796] chr2+19520828-19520849|8;[t434568] chr2+19520829-19520849|103;[…
ath-mir172a	7909.83	chr2	-	11942908-11943021	11698	11942918-11942938	gttggctgctgtggcatcatcaagattcacatctgttgatggacggtggtgattcactctccacaaagttctctatgaaaatgagaatcttgatgatgctgcatcggcaatcaa	....((((.((..(((((((((((((((.(((................................................))).)))))))))))))))..)).))))......	agaatcttgatgatgctgcat	gtggcatcatcaagattcacatctgttgatggacggtggtgattcactctccacaaagttctctatgaaaatgagaatcttgatgatgctgcat	[t760860] chr2-11943095-11943117|5;[t1224366] chr2-11943000-11943020|13;[t1165804] chr2-11943000-11943019|6;[t1180378] chr2-11942993-11943012|5;[t963467] chr2-11942994-11943011|6;[t963468] chr2-11942993-11943011|146;[t963470] chr2-11942992-11943011|2156;[t963471] chr2-11942991-11943011|1193;[t963473] chr2-11942990-11943011|250;[t963474] chr2-11942989-11943011|11;[t1163732] chr2-11942992-11943010|…
ath-mir169i	5135.63	chr3	-	9871989-9872136	5529	9872106-9872126	tcatatttggtagccaaggatgacttgcctgactctttgtgtaaaatgtttagtgtcttgtttgaagtcactataagttgtatcaagcaatgaccattttgcttataaaaaagatatcaggcagtctccttggctatccttatatgtt	.........(((((((((((.((((.((((((.(((((..((((((((..............................................)))))))).......)))))..)))))))))))))))))))).)..........	tagccaaggatgacttgcctg	tagccaaggatgacttgcctgactctttgtgtaaaatgtttagtgtcttgtttgaagtcactataagttgtatcaagcaatgaccattttgcttataaaaaagatatcaggcagtctccttggctatc	[t349193] chr3-9872129-9872149|1;[t897726] chr3-9872109-9872128|1;[t897727] chr3-9872108-9872128|50;[t897728] chr3-9872107-9872128|30;[t897730] chr3-9872106-9872128|93;[t925133] chr3-9872109-9872127|1;[t925134] chr3-9872108-9872127|1;[t925135] chr3-9872107-9872127|6;[t925137] chr3-9872106-9872127|31;[t925138] chr3-9872105-9872127|8;[t1024900] chr3-9872108-9872126|9;[t1024904] chr3-9872107-9872126…
ath-mir169m	4798.32	chr3	-	9878199-9878348	4921	9878318-9878338	tcatatttggtagccaaggatgacttgcctgtttctttgagtaaaatgggttagtgtcatgtttgacaagtgactataagttatatcaagcaatgaccattttactcatcaaaagacatcaggcagtctccttggctatccttatatgtt	.........(((((((((((.((((.(((((..((((((((((((((((.......((((((((((...(((((.....))))).)))))).))))))))))))))))....))))...))))))))))))))))))).)..........	tagccaaggatgacttgcctg	tagccaaggatgacttgcctgtttctttgagtaaaatgggttagtgtcatgtttgacaagtgactataagttatatcaagcaatgaccattttactcatcaaaagacatcaggcagtctccttggctatc	[t349193] chr3-9878341-9878361|1;[t897726] chr3-9878321-9878340|1;[t897727] chr3-9878320-9878340|50;[t897728] chr3-9878319-9878340|30;[t897730] chr3-9878318-9878340|93;[t925133] chr3-9878321-9878339|1;[t925134] chr3-9878320-9878339|1;[t925135] chr3-9878319-9878339|6;[t925137] chr3-9878318-9878339|31;[t925139] chr3-9878317-9878339|6;[t1024900] chr3-9878320-9878338|9;[t1024904] chr3-9878319-9878338…
ath-mir169n	4783.94	chr3	-	9878552-9878720	5345	9878690-9878710	tcatgtttagtagccaaggatgacttgcctgatctttttcgcctccacgattcaatttcaaattcatgcattttggattattataccttttaaagtataataggtcaaatatcatgttgaatcttgcgggttaggtttcaggcagtctctttggctatcttgacatgct	.........(((((((((((.((((.((((((.(((....((((.((.(((((((.........((((...((((..(((((((((........)))))))))..))))...))))))))))).)).)))).)))..)))))))))))))))))))).)..........	tagccaaggatgacttgcctg	tagccaaggatgacttgcctgatctttttcgcctccacgattcaatttcaaattcatgcattttggattattataccttttaaagtataataggtcaaatatcatgttgaatcttgcgggttaggtttcaggcagtctctttggctatc	[t263342] chr3-9878720-9878742|1;[t267919] chr3-9878691-9878712|4;[t925133] chr3-9878693-9878711|1;[t925134] chr3-9878692-9878711|1;[t925135] chr3-9878691-9878711|6;[t925137] chr3-9878690-9878711|31;[t925138] chr3-9878689-9878711|8;[t1024900] chr3-9878692-9878710|9;[t1024904] chr3-9878691-9878710|14;[t1024907] chr3-9878690-9878710|3904;[t1024908] chr3-9878689-9878710|1333;[t1024911] chr3-9878688-…
ath-mir169l	4771.33	chr3	-	9875902-9876070	5296	9876040-9876060	tcatgtttaatagccaaggatgacttgcctgatctttttcacctccatgattcaattttaagttcgtggattttggattattatgcgtttaaaaggtataataatttgagatcatgttgaatcttgcgggttaggtttcaggcagtctctttggctatcttgacatgct	.........(((((((((((.((((.((((((.(((....((((.((.((((((((............(((((..(((((((((((.(.....).)))))))))))..)))))..)))))))).)).)))).)))..)))))))))))))))))))))...........	tagccaaggatgacttgcctg	tagccaaggatgacttgcctgatctttttcacctccatgattcaattttaagttcgtggattttggattattatgcgtttaaaaggtataataatttgagatcatgttgaatcttgcgggttaggtttcaggcagtctctttggctatc	[t72052] chr3-9876042-9876062|1;[t72053] chr3-9876041-9876062|1;[t1024900] chr3-9876042-9876060|9;[t1024904] chr3-9876041-9876060|14;[t1024907] chr3-9876040-9876060|3904;[t1024908] chr3-9876039-9876060|1333;[t1024911] chr3-9876038-9876060|4;[t233479] chr3-9876042-9876059|2;[t233493] chr3-9876040-9876059|22;[t233494] chr3-9876039-9876059|6;[t233495] chr3-9876037-9876059|3;[t802371] chr3-9876037-98…
ath-mir169k	4512.16	chr3	-	9875558-9875705	4358	9875675-9875695	caatatttggtagccaaggatgacttgcctgcttctctgaacaaaatggtcgatgtcatgttttgaagtgactataagttataccaagaaatgaccattttgtttataaatagacatcaggcagtctccttggctatccttatatgtt	........((((((((((((.((((.(((((..(((.(((((((((((((((........(((((..(((((.....)))))..)))))..))))))))))))))).....)))...)))))))))))))))))))))..........	tagccaaggatgacttgcctg	tagccaaggatgacttgcctgcttctctgaacaaaatggtcgatgtcatgttttgaagtgactataagttataccaagaaatgaccattttgtttataaatagacatcaggcagtctccttggctatc	[t897726] chr3-9875678-9875697|1;[t897727] chr3-9875677-9875697|50;[t897728] chr3-9875676-9875697|30;[t897730] chr3-9875675-9875697|93;[t925133] chr3-9875678-9875696|1;[t925134] chr3-9875677-9875696|1;[t925135] chr3-9875676-9875696|6;[t925137] chr3-9875675-9875696|31;[t1024900] chr3-9875677-9875695|9;[t1024904] chr3-9875676-9875695|14;[t1024907] chr3-9875675-9875695|3904;[t1024912] chr3-9875674-9…
novelMiR_993	4508.36	chr3	+	15371935-15372072	7609	15372040-15372062	atgagttgatgggtcaaatgagttattgggtcaattggtttgatgaataaaatgagttgggttgtaatgattaatggtttcaatggtttacccaattaacccattaacccataactcatttaaccctaaactcatttg	(((((((...((((.(((((((((((.((((.(((.((((..............((((((((...(((.(((.........))).))).)))))))))))).))).))))))))))))))).))))..)))))))...	aacccataactcatttaacccta	gggtcaaatgagttattgggtcaattggtttgatgaataaaatgagttgggttgtaatgattaatggtttcaatggtttacccaattaacccattaacccataactcatttaacccta	[t891088] chr3+15371863-15371885|7;[t932995] chr3+15371865-15371887|5;[t1050278] chr3+15371866-15371888|3;[t1196729] chr3+15371873-15371895|9;[t360751] chr3+15371875-15371893|7;[t360753] chr3+15371875-15371895|8;[t360754] chr3+15371875-15371896|21;[t360755] chr3+15371875-15371897|3;[t1161997] chr3+15371876-15371896|5;[t1161998] chr3+15371876-15371898|17;[t859175] chr3+15371877-15371896|7;[t859176…
novelMiR_286	4429.72	chr1	+	17710636-17710731	7787	17710699-17710721	ttcacccattaaattaaatgagttatgggttgatccaacccatttaacaaaatgagttgggtcaacccataactcatttaaccctaaactcatttg	.............((((((((((((((((((((((((((.(((((....))))).))))))))))))))))))))))))))...............	aacccataactcatttaacccta	aaattaaatgagttatgggttgatccaacccatttaacaaaatgagttgggtcaacccataactcatttaacccta	[t500567] chr1+17709527-17709549|1;[t252143] chr1+17709570-17709589|1;[t252144] chr1+17709570-17709590|3;[t252145] chr1+17709570-17709592|1;[t856593] chr1+17709571-17709591|2;[t759043] chr1+17709572-17709594|2;[t277754] chr1+17709573-17709595|2;[t967388] chr1+17709574-17709594|3;[t967389] chr1+17709574-17709596|18;[t1175334] chr1+17709575-17709597|5;[t931702] chr1+17709576-17709594|3;[t931703] ch…
ath-mir393b	4402.44	chr3	+	20691647-20691808	8625	20691778-20691798	agagaaaggatccaaagggatcgcattgatcctaattaagctgatttattccccaataattgttttttttttccttctcaatcgaaagatggaagaaaaacaaattccaaacattttgcttacttttccggatcatgcgatctctttggattcattctttgg	((((((.(((((((((((((((((((.(((((.((.(((((............................................................................))))).))....)))))))))))))))))))))))).))))))..	atcatgcgatctctttggatt	tccaaagggatcgcattgatcctaattaagctgatttattccccaataattgttttttttttccttctcaatcgaaagatggaagaaaaacaaattccaaacattttgcttacttttccggatcatgcgatctctttggatt	[t1071690] chr3+20691657-20691676|1;[t1071691] chr3+20691657-20691677|2;[t64370] chr3+20691684-20691704|4;[t767106] chr3+20691777-20691798|3;[t320329] chr3+20691778-20691798|8427;[t320331] chr3+20691778-20691799|24;[t320332] chr3+20691778-20691800|1;[t1068878] chr3+20691779-20691798|64;[t1068879] chr3+20691779-20691799|1;[t469663] chr3+20691780-20691798|21;[t357478] chr3+20691781-20691798|83;[t35…
ath-mir847	4239.01	chr1	+	2165560-2165705	8104	2165675-2165695	gattcttacatcttgatgaagaggaatgggaagccgaaatctaaactgaaacagaggcgtcacccaattatcaattggtaagtgatatctatgtttcgatctgtatctcggcctttcactcctcttcttcttgatgtaagaatttg	((((((((((((..((.((((((((.((..(.(((((.........(((((((.((..((((((((((.....)))))...)))))..)).))))))).........))))).)..)).)))))))).))..))))))))))))..	tcactcctcttcttcttgatg	tcttgatgaagaggaatgggaagccgaaatctaaactgaaacagaggcgtcacccaattatcaattggtaagtgatatctatgtttcgatctgtatctcggcctttcactcctcttcttcttgatg	[t467780] chr1+2165428-2165448|4;[t527702] chr1+2165497-2165515|1;[t1127371] chr1+2165563-2165583|2;[t467683] chr1+2165568-2165588|9;[t347171] chr1+2165569-2165589|1;[t1130440] chr1+2165570-2165590|65;[t1130441] chr1+2165570-2165591|2;[t1219125] chr1+2165572-2165590|3;[t1135182] chr1+2165576-2165596|44;[t236699] chr1+2165591-2165611|5;[t236700] chr1+2165591-2165612|6;[t646906] chr1+2165666-216568…
ath-mir169j	3843.52	chr3	-	9872346-9872513	5345	9872483-9872503	tcatgtttagtagccaaggatgacttgcctgatctttttcacctccatgattcaatttgtaattcatgggttttggattattatacattcaaaagtataataatttgaaatcatgttgaatcttgcgggttaggtttcaggcagtctccttggctatcttgacatgct	.........(((((((((((.((((.((((((.(((....((((.((.((((((((............(((((..(((((((((((........)))))))))))..)))))..)))))))).)).)))).)))..)))))))))))))))))))).)..........	tagccaaggatgacttgcctg	tagccaaggatgacttgcctgatctttttcacctccatgattcaatttgtaattcatgggttttggattattatacattcaaaagtataataatttgaaatcatgttgaatcttgcgggttaggtttcaggcagtctccttggctatc	[t267919] chr3-9872484-9872505|4;[t925133] chr3-9872486-9872504|1;[t925134] chr3-9872485-9872504|1;[t925135] chr3-9872484-9872504|6;[t925137] chr3-9872483-9872504|31;[t925138] chr3-9872482-9872504|8;[t1024900] chr3-9872485-9872503|9;[t1024904] chr3-9872484-9872503|14;[t1024907] chr3-9872483-9872503|3904;[t1024908] chr3-9872482-9872503|1333;[t1024911] chr3-9872481-9872503|4;[t233479] chr3-9872485-…
ath-mir158b	3735.75	chr1	+	20772220-20772302	6279	20772274-20772292	ctctgtgcttctttgtctacacttttggaaaaggtgatgatatcattgcttttccccaaatgtagacaaagcaataccgtgat	..........(((((((((((..(((((.(((((..(((....)))..)))))..))))))))))))))))............	cccaaatgtagacaaagca	ctttgtctacacttttggaaaaggtgatgatatcattgcttttccccaaatgtagacaaagca	[t691646] chr1+20772230-20772250|4;[t1204666] chr1+20772271-20772292|1;[t1080673] chr1+20772272-20772291|4;[t1080674] chr1+20772272-20772292|1034;[t1080675] chr1+20772272-20772293|4;[t518544] chr1+20772273-20772290|1;[t518545] chr1+20772273-20772291|9;[t518546] chr1+20772273-20772292|1551;[t518547] chr1+20772273-20772293|2;[t518548] chr1+20772273-20772294|1;[t511948] chr1+20772274-20772291|9;[t51…
ath-mir394b	3521.76	chr1	+	28568811-28568926	6848	28568821-28568840	acagagatctttggcattctgtccacctcctctctctatatttatgtgtaataagtgtacgtatctacggtgtgtttcgtaagaggaggtgggcatactgccaatagagatctgtt	.........(((((((.(.(((((((((((((..................................................))))))))))))).).)))))).)..........	ttggcattctgtccacctcc	ttggcattctgtccacctcctctctctatatttatgtgtaataagtgtacgtatctacggtgtgtttcgtaagaggaggtgggcatactgccaata	[t348079] chr1+28568817-28568837|8;[t1132488] chr1+28568818-28568837|10;[t1132489] chr1+28568818-28568838|18;[t1132490] chr1+28568818-28568840|2;[t691213] chr1+28568819-28568838|6;[t691214] chr1+28568819-28568839|4;[t691215] chr1+28568819-28568840|7;[t1240939] chr1+28568820-28568838|1;[t1240940] chr1+28568820-28568839|31;[t1240942] chr1+28568820-28568840|1873;[t1223804] chr1+28568821-28568838|2;[…
ath-mir394a	3511.71	chr1	+	7058197-7058308	6848	7058207-7058226	acagtcatctttggcattctgtccacctccttctatacatatatgcatgtgtatatatatatgcgtttcgtgtgaaagaaggaggtgggtatactgccaatagagatctgtt	.........(((((((.(.(..((((((((((((.(((((..((((((((((....))))))))))...)))))..))))))))))))..).).)))))).)..........	ttggcattctgtccacctcc	ttggcattctgtccacctccttctatacatatatgcatgtgtatatatatatgcgtttcgtgtgaaagaaggaggtgggtatactgccaata	[t348079] chr1+7058203-7058223|8;[t1132488] chr1+7058204-7058223|10;[t1132489] chr1+7058204-7058224|18;[t1132490] chr1+7058204-7058226|2;[t691213] chr1+7058205-7058224|6;[t691214] chr1+7058205-7058225|4;[t691215] chr1+7058205-7058226|7;[t1240939] chr1+7058206-7058224|1;[t1240940] chr1+7058206-7058225|31;[t1240942] chr1+7058206-7058226|1873;[t1223804] chr1+7058207-7058224|2;[t1223805] chr1+7058207…
ath-mir160c*	3426.53	chr5	-	19009086-19009188	4489	19009096-19009116	tttgtcgttatgcctggctccctgtatgccacgagtggataccgattttggttttaaaatcggctgccggtggcgtacaaggagtcaagcatgaccagaagca	(((.(.(((((((.(((((((.((((((((((..(..(...(((((((((....))))))))))..)..)))))))))).))))))).))))))).).)))..	gcgtacaaggagtcaagcatg	tgcctggctccctgtatgccacgagtggataccgattttggttttaaaatcggctgccggtggcgtacaaggagtcaagcatg	[t1039817] chr5-19009160-19009180|2;[t1039818] chr5-19009159-19009180|8;[t357114] chr5-19009160-19009179|14;[t357116] chr5-19009159-19009179|1520;[t1153858] chr5-19009160-19009178|4;[t1153859] chr5-19009159-19009178|38;[t1153860] chr5-19009158-19009178|538;[t1153861] chr5-19009157-19009178|89;[t815179] chr5-19009159-19009177|3;[t815180] chr5-19009158-19009177|8;[t815181] chr5-19009157-19009177|1;…
novelMiR_2653	3373.73	chr3	-	10415222-10415377	4560	10415345-10415367	aaaataggtaaacccaactcaactcaactcataatcaaatgagtttagggttaaatgagttataggttgactaacccattttgttaaatgggttggtcaacctataactcatttaatttgatgggttgagttgttaaatgggttaactcacttaag	........(.((((((...(((((((((((((........................................................................................))))))))))))).....)))))).)..........	aacccaactcaactcaactcata	aacccaactcaactcaactcataatcaaatgagtttagggttaaatgagttataggttgactaacccattttgttaaatgggttggtcaacctataactcatttaatttgatgggttgagttgttaaatgggttaa	[t293195] chr3-10415381-10415401|3;[t135025] chr3-10415377-10415399|39;[t471313] chr3-10415375-10415397|1;[t927727] chr3-10415377-10415394|5;[t259787] chr3-10415364-10415386|1;[t907321] chr3-10415363-10415383|3;[t907322] chr3-10415361-10415383|8;[t931634] chr3-10415358-10415380|1;[t397186] chr3-10415356-10415378|6;[t72204] chr3-10415354-10415375|6;[t300843] chr3-10415352-10415374|12;[t261598] chr…
ath-mir171a	2900.29	chr3	+	19073442-19073551	5550	19073521-19073541	gtccctttgatattggcctggttcactcagatcttacctgaccacacacgtagatatacattattctctctagattatctgattgagccgcgccaatatctcagtactct	....((..(((((((((.(((((((.((((((............................................)))))).))))))).)))))))))..))......	tgattgagccgcgccaatatc	tattggcctggttcactcagatcttacctgaccacacacgtagatatacattattctctctagattatctgattgagccgcgccaatatc	[t634481] chr3+19073360-19073380|2;[t214406] chr3+19073437-19073457|1;[t1084365] chr3+19073443-19073464|1;[t529572] chr3+19073444-19073464|6;[t529573] chr3+19073444-19073465|1;[t529574] chr3+19073444-19073466|3;[t565151] chr3+19073445-19073466|9;[t1043456] chr3+19073452-19073472|105;[t1123068] chr3+19073519-19073539|2;[t1146797] chr3+19073521-19073540|105;[t1146799] chr3+19073521-19073541|5389;[t…
ath-mir160a	2887.79	chr2	+	16340272-16340372	3531	16340342-16340362	tatatatgtatgcctggctccctgtatgccatatgctgagcccatcgagtatcgatgacctccgtggatggcgtatgaggagccatgcatatcctcataca	.......((((((.(((((((..(((((((((.(((.(((..(((((.....)))))..))).))).)))))))))..))))))).)))))).........	gcgtatgaggagccatgcata	tgcctggctccctgtatgccatatgctgagcccatcgagtatcgatgacctccgtggatggcgtatgaggagccatgcata	[t1039817] chr2+16340280-16340300|2;[t1039818] chr2+16340280-16340301|8;[t357114] chr2+16340281-16340300|14;[t357116] chr2+16340281-16340301|1520;[t1153858] chr2+16340282-16340300|4;[t1153859] chr2+16340282-16340301|38;[t1153860] chr2+16340282-16340302|538;[t815179] chr2+16340283-16340301|3;[t815180] chr2+16340283-16340302|8;[t1039701] chr2+16340296-16340318|1;[t823162] chr2+16340342-16340359|1;[…
novelMiR_1831	2802.74	chr1	-	4110958-4111060	4159	4110968-4110990	actgcatgaggggtttaactttgtccggaatataaacaagggaatttaatgaaaaaaaccctcaactttggccagatccatttttaaaccctaaactatgttt	...(((((.(((((((((....(((.((..........((((..(((......)))..)))).........)).)))......)))))))))....)))))..	gccagatccatttttaaacccta	gggtttaactttgtccggaatataaacaagggaatttaatgaaaaaaaccctcaactttggccagatccatttttaaacccta	[t1222641] chr1-4111256-4111278|2;[t1044011] chr1-4111230-4111250|1;[t389709] chr1-4111227-4111249|2;[t972021] chr1-4111217-4111239|5;[t1186313] chr1-4111216-4111238|1;[t998878] chr1-4111215-4111237|4;[t40449] chr1-4111215-4111236|1;[t40450] chr1-4111214-4111236|8;[t17128] chr1-4111209-4111231|2;[t312820] chr1-4111209-4111229|1;[t1187982] chr1-4111201-4111223|2;[t16691] chr1-4111197-4111219|1;[t2…
novelMiR_357	2679.45	chr1	+	23276199-23276394	4888	23276364-23276384	gtccttgcaaaggcgatcaacgatggcagaatagattacaacattggctttgatttggctttcatccatcttcctaagcatattcaaagccgagacagtgtcacccaacttacacattccattgacaattgttccgtaagtaaccgcgtcaggttgatgaccttcttctaccatccgatcaacaagagctagcgct	((.((.((...(..((((...(((((.((((......................................................................................................................................)))).))))).))))..)....)).)).)).	ttctaccatccgatcaacaag	aggcgatcaacgatggcagaatagattacaacattggctttgatttggctttcatccatcttcctaagcatattcaaagccgagacagtgtcacccaacttacacattccattgacaattgttccgtaagtaaccgcgtcaggttgatgaccttcttctaccatccgatcaacaag	[t1072422] chr1+23275409-23275429|1;[t103757] chr1+23275412-23275432|4;[t268691] chr1+23275504-23275524|4;[t1034705] chr1+23275506-23275524|6;[t1034714] chr1+23275506-23275525|11;[t1034715] chr1+23275506-23275526|25;[t311957] chr1+23275507-23275526|1;[t345945] chr1+23275517-23275537|6;[t345946] chr1+23275517-23275538|2;[t673199] chr1+23275519-23275538|3;[t673200] chr1+23275519-23275539|3;[t42323]…
ath-mir169h	2659.91	chr1	-	6695452-6695574	4256	6695544-6695564	acttgtgtggtagccaaggatgacttgcctgcgttttagaccatatatatcaaagactcactcgatcgatagtcttagagttggttggtcgtcaggcagtctccttggctattcaaacaattc	.........(((((((((((.((((.(((((((.....(((((......((.((((((...((....)).)))))).))..)))))...)).))))))))))))))))))))...........	tagccaaggatgacttgcctg	tagccaaggatgacttgcctgcgttttagaccatatatatcaaagactcactcgatcgatagtcttagagttggttggtcgtcaggcagtctccttggctatt	[t203752] chr1-6695565-6695583|6;[t897726] chr1-6695547-6695566|1;[t897727] chr1-6695546-6695566|50;[t897728] chr1-6695545-6695566|30;[t897730] chr1-6695544-6695566|93;[t925133] chr1-6695547-6695565|1;[t925134] chr1-6695546-6695565|1;[t925135] chr1-6695545-6695565|6;[t925137] chr1-6695544-6695565|31;[t1024900] chr1-6695546-6695564|9;[t1024904] chr1-6695545-6695564|14;[t1024907] chr1-6695544-66955…
ath-mir400	1992.07	chr1	+	11785937-11786036	2932	11785947-11785967	gaggattgtttatgagagtattataagtcactacatttggtaagcaaagtgttgtttctcaaacgaagtgacttatgataatctcatgaatggattttgc	........(((((((((.((((((((((((((.(.((((..((((((....))))))..)))).).)))))))))))))).)))))))))..........	tatgagagtattataagtcac	tatgagagtattataagtcactacatttggtaagcaaagtgttgtttctcaaacgaagtgacttatgataatctcatgaa	[t1232954] chr1+11785945-11785965|3;[t1196472] chr1+11785946-11785966|6;[t1039131] chr1+11785947-11785965|6;[t1039132] chr1+11785947-11785966|143;[t1039133] chr1+11785947-11785967|2689;[t351616] chr1+11785948-11785966|2;[t351617] chr1+11785948-11785967|25;[t351619] chr1+11785948-11785968|11;[t1141705] chr1+11785949-11785967|1;[t1141706] chr1+11785949-11785969|4;[t1141707] chr1+11785949-11785970|1…
ath-mir169d	1979.28	chr1	-	20039489-20039586	2981	20039556-20039576	agaatgagattgagccaaggatgacttgccgatgttatcaacaaatcttaactgattttggtgtccggcaagttgaccttggctctgtttccttcttt	........((.(((((((((.((((((((((....((((((..((((......))))))))))..)))))))))).))))))))).))..........	tgagccaaggatgacttgccg	tgagccaaggatgacttgccgatgttatcaacaaatcttaactgattttggtgtccggcaagttgaccttggctctgt	[t1218337] chr1-20039557-20039577|7;[t1142307] chr1-20039558-20039576|114;[t1142308] chr1-20039557-20039576|8;[t1142310] chr1-20039556-20039576|2277;[t1142311] chr1-20039555-20039576|11;[t1142314] chr1-20039554-20039576|1;[t749181] chr1-20039556-20039575|14;[t749182] chr1-20039555-20039575|81;[t233479] chr1-20039557-20039574|2;[t233480] chr1-20039555-20039574|439;[t233483] chr1-20039554-20039574|…
ath-mir169g	1739.27	chr4	-	11483020-11483124	2505	11483094-11483114	agaatgaggttgagccaaggatgacttgccgggtttttttaccaatgaatctaattaactgattctggtgtccggcaagttgaccttggctctgtttccttctct	........(..(((((((((.((((((((((((......(((((..(((((.........)))))))))))))))))))))).)))))))))..)..........	tgagccaaggatgacttgccg	tgagccaaggatgacttgccgggtttttttaccaatgaatctaattaactgattctggtgtccggcaagttgaccttggctctgt	[t911586] chr4-11483096-11483117|2;[t1218337] chr4-11483095-11483115|7;[t1142307] chr4-11483096-11483114|114;[t1142308] chr4-11483095-11483114|8;[t1142310] chr4-11483094-11483114|2277;[t1142316] chr4-11483093-11483114|15;[t749181] chr4-11483094-11483113|14;[t749184] chr4-11483093-11483113|54;[t233479] chr4-11483095-11483112|2;[t233489] chr4-11483093-11483112|2;[t233490] chr4-11483092-11483112|3;[…
ath-mir169e	1621.57	chr1	+	20041576-20041672	2981	20041586-20041606	aaaatgagattgagccaaggatgacttgccgattttctcaacgaatcttactgattatggtatccggcaagttgactttggctctgtttccttccct	........((.(((((((((.((((((((((.................................)))))))))).))))))))).))..........	tgagccaaggatgacttgccg	tgagccaaggatgacttgccgattttctcaacgaatcttactgattatggtatccggcaagttgactttggctctgt	[t1218337] chr1+20041585-20041605|7;[t1142307] chr1+20041586-20041604|114;[t1142308] chr1+20041586-20041605|8;[t1142310] chr1+20041586-20041606|2277;[t1142311] chr1+20041586-20041607|11;[t1142314] chr1+20041586-20041608|1;[t749181] chr1+20041587-20041606|14;[t749182] chr1+20041587-20041607|81;[t233479] chr1+20041588-20041605|2;[t233480] chr1+20041588-20041607|439;[t233483] chr1+20041588-20041608|…
ath-mir169f	1441.6	chr3	-	4805703-4805829	2503	4805799-4805819	cgaatggaattgagccaaggatgacttgccggtttaaacccaaccggtttatgaccattgatttggtctcattcacaatctgttgattcgtgtctggcaagttgaccttggctctgcttcgttctct	...........(((((((((.(((((((((((.............................................................))))))))))).))))))))).............	tgagccaaggatgacttgccg	tgagccaaggatgacttgccggtttaaacccaaccggtttatgaccattgatttggtctcattcacaatctgttgattcgtgtctggcaagttgaccttggctctgc	[t1135505] chr3-4805820-4805840|54;[t1218337] chr3-4805800-4805820|7;[t1142307] chr3-4805801-4805819|114;[t1142308] chr3-4805800-4805819|8;[t1142310] chr3-4805799-4805819|2277;[t1142316] chr3-4805798-4805819|15;[t749181] chr3-4805799-4805818|14;[t749184] chr3-4805798-4805818|54;[t233479] chr3-4805800-4805817|2;[t233489] chr3-4805798-4805817|2;[t233491] chr3-4805797-4805817|1;[t233492] chr3-480579…
ath-mir398a	1314.68	chr2	+	1040940-1041042	2082	1040950-1040970	aaatttcaaaggagtggcatgtgaacacatatcctatggtttcttcaaatttccattgaaaccattgagttttgtgttctcaggtcacccctttgaatctccc	........((((.(((((.((.(((((((..((..((((((((..............)))))))).))....))))))).)).))))).))))..........	ggagtggcatgtgaacacata	ggagtggcatgtgaacacatatcctatggtttcttcaaatttccattgaaaccattgagttttgtgttctcaggtcacccctt	[t65259] chr2+1040948-1040968|107;[t252133] chr2+1040949-1040969|9;[t252134] chr2+1040949-1040970|3;[t856550] chr2+1040950-1040968|18;[t856551] chr2+1040950-1040970|1926;[t856554] chr2+1040950-1040971|5;[t758860] chr2+1040951-1040970|2;[t758861] chr2+1040951-1040971|2;[t276849] chr2+1040952-1040972|10;[t1242687] chr2+1041010-1041030|7;[t1228522] chr2+1041011-1041030|3;[t1228523] chr2+1041011-1041…
ath-mir165a	993.87	chr1	-	78922-79040	1814	78932-78952	tcagttgaggggaatgttgtctggatcgaggatattatagatatatacatgtgtatgttaatgattcaagtgatcatagagagtatcctcggaccaggcttcatcccccccaacatgtt	...((((.((((.(((..((((((.(((((((((((.............................................))))))))))).))))))..))).)))).)))).....	tcggaccaggcttcatccccc	ggaatgttgtctggatcgaggatattatagatatatacatgtgtatgttaatgattcaagtgatcatagagagtatcctcggaccaggcttcatccccc	[t378821] chr1-79142-79161|5;[t378822] chr1-79141-79161|4;[t378823] chr1-79140-79161|4;[t318965] chr1-79122-79142|1;[t461627] chr1-79119-79140|6;[t41728] chr1-79106-79126|2;[t1156031] chr1-79053-79074|2;[t845289] chr1-79010-79030|29;[t845290] chr1-79009-79030|7;[t845291] chr1-79008-79030|3;[t713052] chr1-79009-79029|3;[t84003] chr1-79008-79028|5;[t370121] chr1-79007-79027|9;[t214389] chr1-78943-7…
ath-mir4245	844.71	chr5	+	21161500-21161639	945	21161609-21161629	gaagatgaattgtcagtataaatctttgatctgatactctattagttagtatgtgaatttctttttaacaattttcttattcatgcgagagctatcaataagtattagaacaaagttttatactgacaattcaatcttac	.(((((((((((((((((((((.(((((.(((((((((....(((((.(((((.(((................))).....)))))...)))))......))))))))).))))).)))))))))))))))).)))))..	acaaagttttatactgacaat	tgtcagtataaatctttgatctgatactctattagttagtatgtgaatttctttttaacaattttcttattcatgcgagagctatcaataagtattagaacaaagttttatactgacaat	[t182409] chr5+21161471-21161493|1;[t639916] chr5+21161472-21161494|14;[t86393] chr5+21161507-21161529|15;[t386376] chr5+21161508-21161530|6;[t1227150] chr5+21161509-21161530|106;[t1176039] chr5+21161510-21161529|16;[t1176040] chr5+21161510-21161530|415;[t1176043] chr5+21161510-21161531|102;[t936265] chr5+21161511-21161530|18;[t936267] chr5+21161511-21161531|1;[t995803] chr5+21161518-21161540|3;[…
ath-mir393a	754.89	chr2	+	16652101-16652235	1393	16652205-16652225	agaggaaggatccaaagggatcgcattgatcctaattaaggtgaattctccccatattttctttataattggcaaataaatcacaaaaatttgcttggttttggatcatgctatctctttggattcatccttcgg	.(((((.((((((((((((((.((((.(((((.(((((.........................................................)))))..))))))))).)))))))))))))).)))))...	atcatgctatctctttggatt	tccaaagggatcgcattgatcctaattaaggtgaattctccccatattttctttataattggcaaataaatcacaaaaatttgcttggttttggatcatgctatctctttggatt	[t843890] chr2+16652104-16652124|9;[t1071690] chr2+16652111-16652130|1;[t1071691] chr2+16652111-16652131|2;[t320346] chr2+16652205-16652225|1139;[t320347] chr2+16652205-16652226|8;[t1068910] chr2+16652206-16652225|225;[t1068911] chr2+16652206-16652226|17;[t1068912] chr2+16652206-16652228|3;[t469817] chr2+16652207-16652225|1;[t358346] chr2+16652208-16652225|3;[t1038205] chr2+16652212-16652232|70;
novelMiR_2751	659.7	chr3	-	13703273-13703447	1172	13703415-13703437	gtactttttcgggccttttcgtgatctttgctatattacgggggaaaactatatgttcggacattgttttccaatattttgcatgtatcaaagctcttataaagaagatagggtattcctacatagctggtgggactcacggcaaatggatcataaagtctttaagaaagaatag	........(..((.((((..((((((((((((............................................................................................................)))))..))))))))))).).)..)..........	gggccttttcgtgatctttgcta	gggccttttcgtgatctttgctatattacgggggaaaactatatgttcggacattgttttccaatattttgcatgtatcaaagctcttataaagaagatagggtattcctacatagctggtgggactcacggcaaatggatcataaagtctttaa	[t1206183] chr3-13722874-13722896|3;[t538984] chr3-13722872-13722894|1;[t597393] chr3-13722871-13722893|1;[t885670] chr3-13722873-13722892|3;[t885671] chr3-13722872-13722892|20;[t885674] chr3-13722871-13722892|3;[t885675] chr3-13722870-13722892|1141;[t772031] chr3-13722858-13722880|17;[t691027] chr3-13722855-13722877|1;[t1156405] chr3-13722852-13722874|2;[t887153] chr3-13722839-13722861|7;[t86499…
ath-mir775	564.82	chr1	+	29422452-29422575	851	29422546-29422565	tttaaacgttgcactacgtgacattgaaactgtctttcaacattccaatatttcaactttcgaatacccaatatttggtttgttcaaagacattttcgatgtctagcagtgccaatgtttaaaa	(((((((((((((((....((((((((((.(((((((.((((..((((((((.................)))).))))..)))).))))))).))))))))))....)))).))))))))))).	ttcgatgtctagcagtgcca	gcactacgtgacattgaaactgtctttcaacattccaatatttcaactttcgaatacccaatatttggtttgttcaaagacattttcgatgtctagcagtgcca	[t774170] chr1+29422217-29422235|3;[t774171] chr1+29422217-29422237|3;[t774172] chr1+29422217-29422238|9;[t774173] chr1+29422217-29422239|1;[t1193281] chr1+29422251-29422271|1;[t789109] chr1+29422268-29422287|1;[t78274] chr1+29422277-29422299|1;[t1195933] chr1+29422338-29422360|7;[t1036514] chr1+29422339-29422360|2;[t326766] chr1+29422340-29422359|1;[t326767] chr1+29422340-29422360|32;[t1083408] …
ath-mir156g	536.09	chr2	-	8412515-8412617	1042	8412588-8412607	taacgaaggcgacagaagagagtgagcacacatggctctttttctagcatgctcatgctcgaaagctctgcgtgcttactctcttcttgtctcctgctctctc	........(.(((((((((((((((((((.((.((((....(((.(((((....))))).))))))).)).))))))))))))))).)))).)..........	gacagaagagagtgagcaca	gacagaagagagtgagcacacatggctctttttctagcatgctcatgctcgaaagctctgcgtgcttactctcttcttgtctc	[t817402] chr2-8412589-8412609|20;[t571641] chr2-8412590-8412608|8;[t571642] chr2-8412589-8412608|155;[t571643] chr2-8412588-8412608|27;[t719057] chr2-8412590-8412607|13;[t719058] chr2-8412589-8412607|216;[t719059] chr2-8412588-8412607|600;[t719060] chr2-8412587-8412607|1;[t109376] chr2-8412586-8412606|2;[t109377] chr2-8412585-8412606|7;[t835541] chr2-8412525-8412544|3;[t835542] chr2-8412524-8412…
ath-mir781a	507.53	chr1	+	7423513-7423618	938	7423523-7423543	ttttttcaaattagagttttctggatacttattagttactaacaaagagagggcttcttcgatattaacttttaagtatccagaaaactctaaatttgaaacaaac	........(((((((((((((((((((((((..(((((.((.(.(((((.....))))).).)).)))))..))))))))))))))))))).))))..........	ttagagttttctggatactta	ttagagttttctggatacttattagttactaacaaagagagggcttcttcgatattaacttttaagtatccagaaaactctaaatt	[t1192248] chr1+7423523-7423543|925;[t1023280] chr1+7423524-7423543|13;[t268752] chr1+7423587-7423607|24;[t268753] chr1+7423587-7423608|38;
ath-mir844	448.85	chr2	-	9942192-9942292	830	9942202-9942222	aagagaaggaatggtaagattgcttataagctggatcttgagggtgagtggtctcttctacgcattgggcttataagccatcttactagttcttcttttca	((((((((((.(((((((((.(((((((((((.(((....((((.(((....)))))))....))).))))))))))).))))))))).))))))))))..	ttataagccatcttactagtt	atggtaagattgcttataagctggatcttgagggtgagtggtctcttctacgcattgggcttataagccatcttactagtt	[t363471] chr2-9942262-9942282|2;[t1169209] chr2-9942261-9942281|10;[t674187] chr2-9942203-9942223|101;[t1194869] chr2-9942203-9942222|88;[t1194872] chr2-9942202-9942222|594;[t1194873] chr2-9942201-9942222|1;[t1031811] chr2-9942203-9942221|2;[t1031812] chr2-9942202-9942221|17;[t1031813] chr2-9942201-9942221|27;[t1001582] chr2-9942198-9942219|17;[t234689] chr2-9942197-9942217|6;[t467349] chr2-9942…
ath-mir160b	434.87	chr4	+	9888976-9889078	690	9888986-9889006	ataatagtcgtgcctggctccctgtatgccacaagaaaacatcgatttagtttcaaaatcgatcactagtggcgtacagagtagtcaagcatgaccaaagctt	........(((((.(((((.((((((((((((.((.....((((((((.......))))))))..)).))))))))))).).))))).)))))..........	tgcctggctccctgtatgcca	tgcctggctccctgtatgccacaagaaaacatcgatttagtttcaaaatcgatcactagtggcgtacagagtagtcaagcatg	[t608575] chr4+9888984-9889004|2;[t960369] chr4+9888985-9889005|6;[t1153858] chr4+9888986-9889004|4;[t1153859] chr4+9888986-9889005|38;[t1153860] chr4+9888986-9889006|538;[t1153861] chr4+9888986-9889007|89;[t1153862] chr4+9888986-9889008|1;[t815179] chr4+9888987-9889005|3;[t815180] chr4+9888987-9889006|8;[t815181] chr4+9888987-9889007|1;[t822917] chr4+9889047-9889065|2;[t822920] chr4+9889047-9889…
ath-mir171c	395.05	chr1	-	22930085-22930187	548	22930095-22930115	atcaaatacgagatattggtgcggttcaatcagaaaaccgtactcttttgttttaaagatcggtttatttgattgagccgtgccaatatcacgcgtttaaata	...........((((((((..(((((((((((((((((((...(((((......))))).)))))).)))))))))))))..)))))))).............	ttgagccgtgccaatatcacg	agatattggtgcggttcaatcagaaaaccgtactcttttgttttaaagatcggtttatttgattgagccgtgccaatatcacg	[t582920] chr1-22930178-22930200|2;[t745794] chr1-22930158-22930178|1;[t220921] chr1-22930158-22930177|12;[t220922] chr1-22930157-22930177|199;[t913070] chr1-22930104-22930126|2;[t1146807] chr1-22930098-22930118|14;[t1218358] chr1-22930098-22930115|1;[t1218359] chr1-22930097-22930115|9;[t1218360] chr1-22930096-22930115|111;[t1218362] chr1-22930095-22930115|326;[t1218364] chr1-22930094-22930115|84…
ath-mir171b	391.35	chr1	-	3961357-3961460	548	3961367-3961387	aggtaacgcgagatattagtgcggttcaatcaaatagtcgtcctcttaactcatggagaacggtgttgttcgattgagccgtgccaatatcacgcggtaaacca	.(((..((((.((((((.(..((((((((((.(((((((((.((((........)))).))))..))))).))))))))))..).)))))).))))....))).	ttgagccgtgccaatatcacg	agatattagtgcggttcaatcaaatagtcgtcctcttaactcatggagaacggtgttgttcgattgagccgtgccaatatcacg	[t605942] chr1-3961615-3961636|3;[t942064] chr1-3961615-3961635|1;[t1087453] chr1-3961563-3961584|2;[t301371] chr1-3961538-3961558|3;[t220842] chr1-3961431-3961450|13;[t220843] chr1-3961430-3961450|203;[t765088] chr1-3961430-3961449|2;[t1218358] chr1-3961370-3961387|1;[t1218359] chr1-3961369-3961387|9;[t1218360] chr1-3961368-3961387|111;[t1218362] chr1-3961367-3961387|326;[t1218364] chr1-3961366-…
ath-mir840	387.81	chr2	-	771374-771523	687	771492-771513	agtgtggaagacactgaaggacctaaactaacaaaggtaaacggctcagtgtgcggggtattacactcggtttaatgtctgaatgcgataatccgcacgatgatctctttatctttgtttgtttaggtcccttagtttcttctataccgt	........(((.(((((.((((((((((.((((((((((((.((.(((.(((((((..(((..((.((((........)))).))..)))..))))))).))).)).)))))))))))).)))))))))).))))).)))..........	acactgaaggacctaaactaac	acactgaaggacctaaactaacaaaggtaaacggctcagtgtgcggggtattacactcggtttaatgtctgaatgcgataatccgcacgatgatctctttatctttgtttgtttaggtcccttagtttct	[t205861] chr2-771494-771515|3;[t107529] chr2-771495-771513|12;[t107530] chr2-771494-771513|6;[t107531] chr2-771493-771513|28;[t107533] chr2-771492-771513|550;[t107534] chr2-771491-771513|2;[t437989] chr2-771493-771512|5;[t437990] chr2-771492-771512|77;[t188046] chr2-771491-771511|4;[t821752] chr2-771454-771471|1;[t1038731] chr2-771394-771414|4;[t1229130] chr2-771386-771405|3;[t1229131] chr2-7713…
ath-mir773a	356.82	chr1	+	13067244-13067344	665	13067313-13067334	cgactataggaggcaatagcttgagcaaataattgattgcagaagtccatcgactaaagctgtcacctgtttgcttccagcttttgtctccttacctgttc	.......(((((((((.((((.(((((((((..((((.((...((((....))))...)).))))..)))))))))..)))).))))))))).........	tttgcttccagcttttgtctcc	aggcaatagcttgagcaaataattgattgcagaagtccatcgactaaagctgtcacctgtttgcttccagcttttgtctcc	[t254027] chr1+13067254-13067274|38;[t1240297] chr1+13067313-13067333|22;[t1240298] chr1+13067313-13067334|630;[t1240300] chr1+13067313-13067335|1;[t1222273] chr1+13067314-13067334|12;
ath-mir164c	351.03	chr5	+	9852674-9852777	605	9852747-9852767	taacacttgatggagaagcagggcacgtgcgaacacaaatgaaatcgatcggtacttgttgatcatattttcgcacgtgttctactactccaacacgtgtctct	..((((.((.(((((.((.((((((((((((((....................................)))))))))))))).)).))))).)).))))....	cacgtgttctactactccaac	tggagaagcagggcacgtgcgaacacaaatgaaatcgatcggtacttgttgatcatattttcgcacgtgttctactactccaac	[t360350] chr5+9852683-9852702|1;[t360351] chr5+9852683-9852703|1;[t1160751] chr5+9852684-9852702|33;[t1160759] chr5+9852684-9852704|42;[t1160760] chr5+9852684-9852705|1;[t852144] chr5+9852685-9852702|1;[t852147] chr5+9852685-9852704|1;[t1099338] chr5+9852744-9852766|2;[t582865] chr5+9852745-9852764|2;[t582866] chr5+9852745-9852767|1;[t790874] chr5+9852746-9852765|7;[t790875] chr5+9852746-9852767…
ath-mir399c	315.63	chr5	+	24962487-24962598	399	24962568-24962588	agcagtaatagggcatctttctattggcaggcgacttggctatttgtatcttttgtgttcttgactattggctatgtcacttgccaaaggagagttgccctgtcactgcttc	((((((.((((((((.((((((.((((((((.(((.((((((...((................))...)))))).))).)))))))).)))))).)))))))).))))))..	tgccaaaggagagttgccctg	gggcatctttctattggcaggcgacttggctatttgtatcttttgtgttcttgactattggctatgtcacttgccaaaggagagttgccctg	[t884819] chr5+24962497-24962517|215;[t884820] chr5+24962497-24962518|1;[t798190] chr5+24962499-24962520|1;[t683200] chr5+24962566-24962586|6;[t1220587] chr5+24962567-24962588|3;[t1151078] chr5+24962568-24962587|3;[t1151081] chr5+24962568-24962588|330;[t1151086] chr5+24962568-24962589|56;[t801370] chr5+24962569-24962588|1;
ath-mir395b	297.06	chr1	+	9364473-9364570	389	9364483-9364502	gtccccatgagttccctttaacgcttcattgttaaatactcaaagccacattggtttgtatacaacactgaagtgtttggggggactcttggtgtcat	........(((((((((..(((((((((.((((..((((...(((((.....)))))))))..)))).)))))))))..)))))))))..........	gttccctttaacgcttcatt	gttccctttaacgcttcattgttaaatactcaaagccacattggtttgtatacaacactgaagtgtttggggggactc	[t978319] chr1+9364483-9364502|194;[t978322] chr1+9364483-9364503|182;[t978324] chr1+9364483-9364504|13;[t978325] chr1+9364483-9364505|3;[t657677] chr1+9364540-9364559|5;[t657678] chr1+9364540-9364560|188;[t1135684] chr1+9364541-9364560|2;
ath-mir395c	296.98	chr1	+	9367082-9367179	389	9367092-9367111	gtccacatgagttccctttaacgcttcattgttgaatactcaaagccacattggtttgtatataacactgaagtgtttggggggactcttggtgtcat	........(((((((((..(((((((((.(((((.((((...(((((.....))))))))).))))).)))))))))..)))))))))..........	gttccctttaacgcttcatt	gttccctttaacgcttcattgttgaatactcaaagccacattggtttgtatataacactgaagtgtttggggggactc	[t978319] chr1+9367092-9367111|194;[t978322] chr1+9367092-9367112|182;[t978324] chr1+9367092-9367113|13;[t978325] chr1+9367092-9367114|3;[t657677] chr1+9367149-9367168|5;[t657678] chr1+9367149-9367169|188;[t1135684] chr1+9367150-9367169|2;
ath-mir839	235.51	chr1	-	25278981-25279168	423	25279138-25279158	tcaaggtctttaccaacctttcatcgttcccttctttgcaataacgctgttttgcaaaaccgtgatagtgctgagccgatgagcctctaatgaaattatagactcatcggctcaggaccattgcggttgtgcaaaacggtgttattgctgagaagggaacgcatgagaggttggtaaagacctcaatg	........((((((((((((((((((((((((((((.(((((((((((((((((((.(((((..((.((.(((((((((((((.((.((((...)))).)).))))))))))))).)).))..))))).))))))))))))))))))).)))))))))))).))))))))))))))))..........	taccaacctttcatcgttccc	taccaacctttcatcgttcccttctttgcaataacgctgttttgcaaaaccgtgatagtgctgagccgatgagcctctaatgaaattatagactcatcggctcaggaccattgcggttgtgcaaaacggtgttattgctgagaagggaacgcatgagaggttggtaaa	[t437076] chr1-25279184-25279205|1;[t638324] chr1-25279182-25279203|1;[t1069472] chr1-25279182-25279202|10;[t1230733] chr1-25279140-25279160|7;[t1230734] chr1-25279139-25279160|5;[t1230735] chr1-25279138-25279160|1;[t1189173] chr1-25279139-25279159|2;[t1189174] chr1-25279138-25279159|9;[t1010393] chr1-25279139-25279158|1;[t1010394] chr1-25279138-25279158|370;[t125823] chr1-25279138-25279157|5;[t1…
ath-mir835	231.78	chr1	-	28544542-28544703	417	28544672-28544693	ctttttgacgttttacccaacaatataacttctgttgtagtcatcttctgctgcaacccatccacaaagcttatcatgcaagattaaaccctttctcgatgggttgcaagagaacatcactaaaatagaagtaacattgttggggaaaaacgtcacaaatcc	........((((((.(((((((((.(.(((((((((.((((.((.((((..(((((((((((...((((...(((......)))......))))...)))))))))))..)))).)).)))).))))))))).).)))))))))..))))))..........	ttttacccaacaatataacttc	ttttacccaacaatataacttctgttgtagtcatcttctgctgcaacccatccacaaagcttatcatgcaagattaaaccctttctcgatgggttgcaagagaacatcactaaaatagaagtaacattgttggggaaaaacg	[t764947] chr1-28544895-28544916|6;[t83829] chr1-28544845-28544865|3;[t368300] chr1-28544844-28544864|1;[t354241] chr1-28544838-28544859|4;[t1200903] chr1-28544822-28544843|1;[t1060621] chr1-28544822-28544842|1;[t1060622] chr1-28544821-28544842|2;[t1021484] chr1-28544817-28544837|1;[t1068426] chr1-28544805-28544825|4;[t691757] chr1-28544801-28544821|21;[t1228548] chr1-28544799-28544819|3;[t123795…
ath-mir823	222.05	chr3	-	4496816-4496922	254	4496892-4496912	aatcacgaatcttgtatgatcactaaccattggaacaataagagtatataatgagtatatcaccatttagttctagtgggtggtgatcatataagattggtaatggt	........(((((((((((((((((.((((((((((...((..(((((((.....))))).))..))..)))))))))).)))))))))))))))))..........	cttgtatgatcactaaccatt	cttgtatgatcactaaccattggaacaataagagtatataatgagtatatcaccatttagttctagtgggtggtgatcatataagat	[t295963] chr3-4496913-4496933|7;[t1057063] chr3-4496900-4496920|2;[t1057064] chr3-4496899-4496920|1;[t159083] chr3-4496898-4496918|6;[t80573] chr3-4496895-4496915|11;[t347290] chr3-4496894-4496914|5;[t347291] chr3-4496893-4496914|1;[t685181] chr3-4496892-4496912|244;[t1226932] chr3-4496891-4496911|4;[t352723] chr3-4496887-4496907|1;[t1111104] chr3-4496832-4496851|2;[t1168548] chr3-4496827-449684…
ath-mir395a	211.74	chr1	-	9363196-9363286	301	9363206-9363226	gtctcctagagttcctctgagcacttcattggggatacaatttttctaaatgattatccactgaagtgtttgggggaactcccggacccat	(..(((..(((((((((..(((((((((.((((......((((....)))).....)))).)))))))))..)))))))))..)))..)..	ctgaagtgtttgggggaactc	gttcctctgagcacttcattggggatacaatttttctaaatgattatccactgaagtgtttgggggaactc	[t280689] chr1-9363257-9363277|17;[t978658] chr1-9363257-9363276|53;[t978660] chr1-9363256-9363276|46;[t657673] chr1-9363207-9363226|2;[t657674] chr1-9363206-9363226|290;[t657675] chr1-9363205-9363226|1;[t1135683] chr1-9363206-9363225|8;
ath-mir395e	210.28	chr1	-	26272776-26272868	301	26272786-26272806	gttttctagagttcctctgagcacttcattggagatacaattttttataaaatagttttctactgaagtgtttgggggaactcccgggctgat	........(((((((((..(((((((((.((((((.((.(((((....))))).)))))))).)))))))))..)))))))))..........	ctgaagtgtttgggggaactc	gttcctctgagcacttcattggagatacaattttttataaaatagttttctactgaagtgtttgggggaactc	[t280689] chr1-26272839-26272859|17;[t978658] chr1-26272839-26272858|53;[t978660] chr1-26272838-26272858|46;[t657673] chr1-26272787-26272806|2;[t657674] chr1-26272786-26272806|290;[t657675] chr1-26272785-26272806|1;[t1135683] chr1-26272786-26272805|8;
ath-mir842	201.23	chr1	+	22577109-22577225	249	22577195-22577215	ctataagcgggatgatgaatccgaccatgatggtgttgcagaaatttatgtatgatgtagttattgtccagggatcgaaacaccatcatggtcagatccgtcatcccacttatgttt	(.(((((.(((((((((.(((.(((((((((((((((...((..((..((.(..(((....)))..).))..))))..))))))))))))))).))).))))))))).))))))...	catggtcagatccgtcatccc	gatgatgaatccgaccatgatggtgttgcagaaatttatgtatgatgtagttattgtccagggatcgaaacaccatcatggtcagatccgtcatccc	[t597183] chr1+22577116-22577137|2;[t773275] chr1+22577119-22577138|2;[t773276] chr1+22577119-22577139|56;[t352998] chr1+22577120-22577140|54;[t133948] chr1+22577190-22577210|5;[t1069256] chr1+22577194-22577213|20;[t1069257] chr1+22577194-22577214|98;[t1069258] chr1+22577194-22577215|28;[t470856] chr1+22577195-22577214|1;[t470857] chr1+22577195-22577215|102;[t1170034] chr1+22577197-22577218|3;[t1…
ath-mir395f	137.56	chr1	+	26273860-26273969	195	26273939-26273959	gtccccttgagttcccttaaacgcttcattgttcatactttgttatcatctatcgatcgatcaatcaatctgatgaacactgaagtgtttggggggactctaggtgacat	(((.(((.((((((((((((((((((((.(((((((...(((..((((((....))).)))....)))....))))))).)))))))))))))))))))).))).)))..	ctgaagtgtttggggggactc	gttcccttaaacgcttcattgttcatactttgttatcatctatcgatcgatcaatcaatctgatgaacactgaagtgtttggggggactc	[t978295] chr1+26273870-26273889|40;[t978298] chr1+26273870-26273890|30;[t1083759] chr1+26273872-26273892|2;[t657677] chr1+26273939-26273958|5;[t657678] chr1+26273939-26273959|188;[t1135684] chr1+26273940-26273959|2;
ath-mir838	132.92	chr1	+	28543-28665	170	28635-28655	tgtggtgttgtgcaagaaggagaagcaaagtctgtctatgtattatgagatagctacttctatggctaggatatatgttgtacaagaccggcttttcttctacttcttgcacaacctgaggtt	(.(((.(((((((((((((.(((((.((((((.((((.(((((((((...((((((......))))))...))))....))))))))).)))))).))))).)))))))))))))))))....	ttttcttctacttcttgcaca	tgcaagaaggagaagcaaagtctgtctatgtattatgagatagctacttctatggctaggatatatgttgtacaagaccggcttttcttctacttcttgcaca	[t415620] chr1+28534-28556|5;[t67633] chr1+28535-28556|1;[t985635] chr1+28549-28569|8;[t1228059] chr1+28550-28569|4;[t1147856] chr1+28553-28573|28;[t879002] chr1+28632-28652|1;[t879003] chr1+28632-28654|2;[t1245622] chr1+28635-28655|170;[t1129608] chr1+28638-28658|2;[t679784] chr1+28639-28659|37;[t281502] chr1+28714-28734|4;[t850003] chr1+28751-28772|4;[t1210312] chr1+28762-28782|4;[t1215822] chr…
ath-mir830	132.01	chr1	-	4820396-4820506	194	4820406-4820426	gcctcgatctcctcttctccaaatagtttaggttagctgacatataataattcaatagaccccagtttctccagataacctaactattttgagaagaagtgaacgaagagc	((((((.((.(.(((((((.((((((((.((((((.(((............((....))............))).)))))))))))))).))))))).).)).)).)).))	taactattttgagaagaagtg	cctcttctccaaatagtttaggttagctgacatataataattcaatagaccccagtttctccagataacctaactattttgagaagaagtg	[t555545] chr1-4820476-4820496|5;[t555546] chr1-4820475-4820496|22;[t555547] chr1-4820474-4820496|4;[t1129750] chr1-4820473-4820494|9;[t998899] chr1-4820411-4820431|23;[t546211] chr1-4820408-4820428|81;[t1000060] chr1-4820406-4820426|111;[t1000061] chr1-4820405-4820426|2;
ath-mir864	98.07	chr1	+	6740494-6740599	88	6740568-6740589	tgttttgcttcaggtatgattgacttcaaaaaataccttgaaactataaacctcagtttctttgaatttgatttttaaagtcaataataccttgaagcaaagctcg	.((((((((((((((((.((((((((.(((((.......((((((.........))))))...........))))).)))))))).))))).)))))))))))...	ttaaagtcaataataccttgaa	caggtatgattgacttcaaaaaataccttgaaactataaacctcagtttctttgaatttgatttttaaagtcaataataccttgaa	[t271375] chr1+6740374-6740396|2;[t493300] chr1+6740377-6740397|2;[t128569] chr1+6740379-6740399|3;[t40317] chr1+6740393-6740413|9;[t40319] chr1+6740393-6740414|6;[t151440] chr1+6740394-6740414|5;[t8416] chr1+6740399-6740419|1;[t998931] chr1+6740406-6740427|1;[t1222256] chr1+6740498-6740518|3;[t1201346] chr1+6740502-6740522|1;[t1062982] chr1+6740503-6740523|59;[t1062983] chr1+6740503-6740524|14;[…
ath-mir853	78.49	chr3	+	8346406-8346619	125	8346416-8346437	ttcctgctgctcccctctttagcttggagaagccagtaaatatctttctcttcaaggaacttgtgggcctcaagaaaacctgctataattctagtttttcaacattcctccttctgatatcagcaacaactccttacccttaagaatggagaatggaacttcctcaaagatatttacttggcctctgcaaccggaaaggggagcagcatgaaac	........((((((((.((..(.(((.(((.((((((((((((((((......................................................................................................................)))))))))))).)))).))).))))..)).))))))))..........	tcccctctttagcttggagaag	tcccctctttagcttggagaagccagtaaatatctttctcttcaaggaacttgtgggcctcaagaaaacctgctataattctagtttttcaacattcctccttctgatatcagcaacaactccttacccttaagaatggagaatggaacttcctcaaagatatttacttggcctctgcaaccggaaaggggagc	[t1081338] chr3+8346416-8346436|3;[t1081339] chr3+8346416-8346437|121;[t520297] chr3+8346417-8346437|1;[t499401] chr3+8346438-8346457|2;[t1043799] chr3+8346576-8346597|4;[t1123228] chr3+8346589-8346609|21;[t793539] chr3+8346608-8346629|4;[t231885] chr3+8346610-8346632|2;
ath-mir777	75.24	chr1	+	26637995-26638114	107	26638083-26638104	ttcatagagagcaacaaaatcagtgtgtatttgttaagacaaatgtttatataagtcgtccatgcgttgtacatttaatcttaactaatacgcattgagtttcgttgctttctcgggaaa	......((((((((((((.((((((((((((.(((((((.((((((....((((..(((....)))))))))))))..))))))).)))))))))))).))).)))))))))........	tacgcattgagtttcgttgctt	gcaacaaaatcagtgtgtatttgttaagacaaatgtttatataagtcgtccatgcgttgtacatttaatcttaactaatacgcattgagtttcgttgctt	[t784857] chr1+26638005-26638025|43;[t20570] chr1+26638007-26638027|1;[t295433] chr1+26638082-26638103|6;[t1016306] chr1+26638083-26638100|3;[t1016308] chr1+26638083-26638104|98;
ath-mir399a	68.51	chr1	+	10227075-10227195	132	10227165-10227185	atgcattacagggtaagatctctattggcaggaaaccattacttagatctttgcatctctttatgcattgcttttaattagtgagttatctgccaaaggagatttgccctgtaattcttct	......(((((((((.(((((((.((((((((.((((((((.(((((.(..(((((......)))))..)..))))).))))).))).)))))))).))))))))))))))))........	tgccaaaggagatttgccctg	gggtaagatctctattggcaggaaaccattacttagatctttgcatctctttatgcattgcttttaattagtgagttatctgccaaaggagatttgccctg	[t889663] chr1+10227085-10227106|5;[t1123564] chr1+10227163-10227185|2;[t1151090] chr1+10227165-10227185|130;
ath-mir319c	63.54	chr2	+	17029702-17029900	102	17029712-17029732	agatatagaaggagattctttcagtccagtcatggatagaaaaagaagagggtagaaatatctgccgactcatccatccaaacactcgtggtagagaaacgataaatttaaaccgcagtgactgtgtgaatgatgcgggagatatttttgatccttctttatctgtgtttggactgaagggagctccttctttttctac	........((((((.((((((((((((((.((((((((....((((((.(..(((((((((((.(((..((((.((..((..((((.(((((..(((.........)))..)))))))))..))..)).))))..))).)))))))))))..))))))))))))))).)))))))))))))).))))))..........	ggagattctttcagtccagtc	ggagattctttcagtccagtcatggatagaaaaagaagagggtagaaatatctgccgactcatccatccaaacactcgtggtagagaaacgataaatttaaaccgcagtgactgtgtgaatgatgcgggagatatttttgatccttctttatctgtgtttggactgaagggagctcctt	[t251597] chr2+17029711-17029731|2;[t251598] chr2+17029711-17029732|14;[t853849] chr2+17029712-17029731|2;[t853850] chr2+17029712-17029732|74;[t746997] chr2+17029713-17029732|6;[t746998] chr2+17029713-17029733|3;[t225395] chr2+17029714-17029734|1;[t344547] chr2+17029761-17029780|3;[t344548] chr2+17029761-17029781|6;[t1178887] chr2+17029826-17029846|2;[t1240551] chr2+17029869-17029889|14;[t1222884…
novelMiR_209	58.75	chr1	+	15159430-15159569	108	15159440-15159462	gtatatttgatcctaaaccctaaaccctaaaccatataccccaaactttaaaacctaaaccctactttagcttccgaaatccagttgcgtttctagttcttatactcgttgaggttctagttttatattcaatcatacac	........((...((((..(((((((...(((...........................................................................)))..)))).))).))))...))..........	tcctaaaccctaaaccctaaacc	tcctaaaccctaaaccctaaaccatataccccaaactttaaaacctaaaccctactttagcttccgaaatccagttgcgtttctagttcttatactcgttgaggttctagttttatattc	[t1029776] chr1+15159371-15159391|3;[t1029778] chr1+15159371-15159393|16;[t270718] chr1+15159372-15159393|3;[t937004] chr1+15159373-15159395|2;[t309207] chr1+15159376-15159398|1;[t329170] chr1+15159439-15159458|10;[t329171] chr1+15159439-15159459|11;[t329172] chr1+15159439-15159460|4;[t329173] chr1+15159439-15159461|15;[t1089274] chr1+15159440-15159458|5;[t1089276] chr1+15159440-15159462|37;[t545…
ath-mir779	45.13	chr2	+	9560753-9560835	60	9560804-9560825	taaataagaatgagagtaatatagttgaatcttcgaaagtatttcaagaagtcagctgagctttctcgtcatcacttattagt	..((((((.(((((((.....(((((((.((((.(((.....)))))))..)))))))......))).))))..))))))...	tcagctgagctttctcgtcatc	tgagagtaatatagttgaatcttcgaaagtatttcaagaagtcagctgagctttctcgtcatc	[t1141697] chr2+9560763-9560783|28;[t1062178] chr2+9560804-9560825|60;[t1146844] chr2+9560866-9560886|5;[t473482] chr2+9560887-9560907|4;[t1214249] chr2+9560902-9560923|25;[t1124092] chr2+9560903-9560924|7;[t663144] chr2+9560904-9560924|1;[t1222103] chr2+9560912-9560929|1;
ath-mir156h	42.09	chr5	-	22597010-22597117	74	22597087-22597107	atgaaaaatgttgacagaagaaagagagcacaacctgggattagcaaaaagatagttttgcccttgtcgggagtgtgctctctttccttctgccaccatcattgcgca	........((.((.((((((((((((((((((.(((((.(...((((((......))))))...).)))))..)))))))))))).)))))).)).))..........	ttgacagaagaaagagagcac	ttgacagaagaaagagagcacaacctgggattagcaaaaagatagttttgcccttgtcgggagtgtgctctctttccttctgccacca	[t1216972] chr5-22597087-22597107|43;[t1137329] chr5-22597087-22597106|28;[t1137330] chr5-22597086-22597106|1;[t1137331] chr5-22597085-22597106|2;[t831747] chr5-22597021-22597041|12;[t831748] chr5-22597020-22597041|1;
novelMiR_3361	38.28	chr5	-	11782276-11782366	69	11782286-11782308	agaatttctaaggatgggataattgagtagtttcgtttcctcagtttacaggtgattgacatgctcaataaattaaccctagacaacaagt	......((((.((.(((....(((((((((((..(((.(((........))).))).))).))))))))...))).)).))))........	acatgctcaataaattaacccta	aggatgggataattgagtagtttcgtttcctcagtttacaggtgattgacatgctcaataaattaacccta	[t269750] chr5-11782760-11782778|1;[t269751] chr5-11782758-11782778|9;[t269752] chr5-11782757-11782778|9;[t933516] chr5-11782758-11782777|6;[t933517] chr5-11782755-11782777|3;[t375250] chr5-11782751-11782773|5;[t1036755] chr5-11782749-11782771|6;[t329091] chr5-11782750-11782770|11;[t329092] chr5-11782749-11782770|1;[t329093] chr5-11782748-11782770|25;[t1089161] chr5-11782748-11782769|3;[t544695] …
novelMiR_690	33.39	chr2	+	14100010-14100109	58	14100079-14100099	ccctttctccatagcaaatcgataagcaatgcaatgaaagaagcttaaacaatggatcttctcatgccattgcttaaagattttctatgtggaaaggatg	.((((((..(((((.(((((..(((((((((..((((((((..((........)).)))).))))..)))))))))..))))).)))))..))))))...	ttgcttaaagattttctatgt	atagcaaatcgataagcaatgcaatgaaagaagcttaaacaatggatcttctcatgccattgcttaaagattttctatgt	[t298820] chr2+14100020-14100040|4;[t1068825] chr2+14100071-14100091|1;[t1222196] chr2+14100079-14100099|58;
ath-mir172c	33.36	chr3	-	3599781-3599901	40	3599871-3599891	gttcgctgttggagcatcatcaagattcacaaatcatcaagtattcgtgtaaataaacccatttatgattagatttttgatgtatgtatgagaatcttgatgatgctgcagctgcaatcag	........(((.((((((((((((((((.((.(((((((((...((.(((((((......)))))))....))..))))))).))...)).)))))))))))))))).)))..........	ggagcatcatcaagattcaca	ggagcatcatcaagattcacaaatcatcaagtattcgtgtaaataaacccatttatgattagatttttgatgtatgtatgagaatcttgatgatgctgcag	[t854317] chr3-3599872-3599891|3;[t854318] chr3-3599871-3599891|34;[t854319] chr3-3599869-3599891|2;[t748648] chr3-3599870-3599890|1;[t1141303] chr3-3599793-3599813|3;[t203673] chr3-3599794-3599811|6;[t203674] chr3-3599793-3599811|2;[t203675] chr3-3599792-3599811|5;[t203677] chr3-3599791-3599811|12;[t203678] chr3-3599790-3599811|1;[t203679] chr3-3599789-3599811|1;
ath-mir779*	33.03	chr2	+	9560794-9560896	60	9560804-9560825	tttcaagaagtcagctgagctttctcgtcatcacttattagtaaatatagtctctatatttttgatgagtgatgattggaaatttcgttgactcattactctt	........(((((((.(((.(((((.(((((((((((((((.((((((((...))))))))))))))))))))))).))))).))))))))))..........	tcagctgagctttctcgtcatc	tcagctgagctttctcgtcatcacttattagtaaatatagtctctatatttttgatgagtgatgattggaaatttcgttgact	[t1141697] chr2+9560763-9560783|28;[t1062178] chr2+9560804-9560825|60;[t1146844] chr2+9560866-9560886|5;[t473482] chr2+9560887-9560907|4;[t1214249] chr2+9560902-9560923|25;[t1124092] chr2+9560903-9560924|7;[t663144] chr2+9560904-9560924|1;[t1222103] chr2+9560912-9560929|1;
novelMiR_2181	31.71	chr1	-	27434256-27434359	56	27434266-27434286	ttaattataggtctcttaaatttggtgaaaccaagaccaattatctcttaactaagagacaatttgcctaagtttcatcaaatttaagagacttatgtaatatt	.....((((((((((((((((((((((((((..((.(.((((.((((((....)))))).)))).).))..)))))))))))))))))))))))))).......	ttcatcaaatttaagagactt	gtctcttaaatttggtgaaaccaagaccaattatctcttaactaagagacaatttgcctaagtttcatcaaatttaagagactt	[t950509] chr1-27434329-27434349|8;[t988154] chr1-27434268-27434288|2;[t1234395] chr1-27434266-27434287|2;[t1201907] chr1-27434266-27434286|52;
novelMiR_350	30.84	chr1	+	22270414-22270517	56	22270487-22270507	ttaattatgggtctcttaaatttggtgaaactaaaaccaattatctcttaattaagagacaatttacttaggtttcatcaaatttaagagacttatgtaatatt	......((((((((((((((((((((((((((......((((.((((((....)))))).))))......))))))))))))))))))))))))))........	ttcatcaaatttaagagactt	gtctcttaaatttggtgaaactaaaaccaattatctcttaattaagagacaatttacttaggtttcatcaaatttaagagactt	[t1000093] chr1+22270263-22270280|1;[t1221488] chr1+22270315-22270337|1;[t330079] chr1+22270342-22270363|1;[t950509] chr1+22270424-22270444|8;[t988154] chr1+22270485-22270505|2;[t1234395] chr1+22270486-22270507|2;[t1201907] chr1+22270487-22270507|52;
novelMiR_1595	25.65	chr5	+	12041986-12042076	69	12042044-12042066	agaattcctaaggatgggataattgagtagtttcgtttcctcagtttacaggtgattgacatgctcaataaattaaccctagacaacaagt	.......(((.((.(((....(((((((((((..(((.(((........))).))).))).))))))))...))).)).))).........	acatgctcaataaattaacccta	aggatgggataattgagtagtttcgtttcctcagtttacaggtgattgacatgctcaataaattaacccta	[t1144947] chr5+12041228-12041249|7;[t381912] chr5+12041278-12041300|1;[t755496] chr5+12041422-12041444|1;[t57146] chr5+12041438-12041460|4;[t365439] chr5+12041520-12041542|1;[t20681] chr5+12041524-12041546|4;[t4769] chr5+12041527-12041549|4;[t865285] chr5+12041543-12041563|1;[t865286] chr5+12041543-12041564|2;[t584810] chr5+12041551-12041573|3;[t269750] chr5+12041574-12041592|1;[t269751] chr5+12…
novelMiR_2080	22.65	chr1	-	17825721-17825826	40	17825731-17825751	taatgcagtgaaagtgactaaaccagggttgattactgtttccgcttcatcatatgaagaacaaaaaaaatcggaaccccgatgtagtcactttcaatgcattgat	(((((((.((((((((((((...(.(((((((((....(((...((((((...))))))...)))...))))..))))).)...)))))))))))).)))))))..	accccgatgtagtcactttca	aaagtgactaaaccagggttgattactgtttccgcttcatcatatgaagaacaaaaaaaatcggaaccccgatgtagtcactttca	[t371850] chr1-17825808-17825828|1;[t698827] chr1-17825797-17825817|1;[t140831] chr1-17825731-17825751|20;[t519797] chr1-17825730-17825750|6;[t521747] chr1-17825730-17825749|8;[t521750] chr1-17825729-17825749|2;[t533967] chr1-17825730-17825748|4;
ath-mir399f	21.24	chr2	+	14444999-14445114	26	14445084-14445104	atgcattacagggcaagatcaccattggcagagatctattacttcattcttgcatcatatgcataaatgtttgtggtgagctctctgccaaaggagatttgcccggtaattctctt	....(((((.(((((.((((.((.((((((((((.(((((((..((((..(((((...)))))..))))...))))).)).)))))))))).)).))))))))).)))))......	tgccaaaggagatttgcccgg	gggcaagatcaccattggcagagatctattacttcattcttgcatcatatgcataaatgtttgtggtgagctctctgccaaaggagatttgcccgg	[t884291] chr2+14445009-14445030|17;[t661908] chr2+14445083-14445104|1;[t1151087] chr2+14445084-14445104|22;[t1151089] chr2+14445084-14445105|3;
ath-mir852	15.84	chr4	+	8336208-8336333	29	8336303-8336323	ctcaaagctcagagctaaggcgcttatcttctttgatattgcatggagtatgcttctacttctctaggagatgcgttttatggaaatatcaaagaagataagcgccttagttctgaagataagcgc	.........(((((((((((((((((((((((((((((((.((((((((((.((((((......))))))))))..))))))..)))))))))))))))))))))))))))))))...........	agataagcgccttagttctga	agagctaaggcgcttatcttctttgatattgcatggagtatgcttctacttctctaggagatgcgttttatggaaatatcaaagaagataagcgccttagttctga	[t216316] chr4+8336218-8336239|2;[t825756] chr4+8336221-8336240|1;[t57177] chr4+8336299-8336319|2;[t202305] chr4+8336300-8336320|1;[t58884] chr4+8336302-8336322|6;[t58885] chr4+8336302-8336323|6;[t219803] chr4+8336303-8336323|17;[t1195775] chr4+8336445-8336466|1;
novelMiR_2235	13.17	chr2	-	1774406-1774515	28	1774483-1774505	tcgaagtgatgtcgaaatatgaaggagtggatactgaatttcgaactgctttctaattctctctcaaatctatccatctctttttctttctctttttcgtcttcttcagt	........(((..((((...(((((((((((((..(((((..(((.....))).)))))...........)))))).)))))))..)))).......)))..........	gtcgaaatatgaaggagtggata	gtcgaaatatgaaggagtggatactgaatttcgaactgctttctaattctctctcaaatctatccatctctttttctttctctttttcgt	[t175151] chr2-1774506-1774528|2;[t1177405] chr2-1774484-1774506|9;[t944468] chr2-1774483-1774505|19;[t79125] chr2-1774427-1774449|1;[t504994] chr2-1774420-1774442|1;
ath-mir849	13.13	chr3	-	16072490-16072594	17	16072500-16072520	tggacaactactagaccaatgtttagttagtacatccaatgttataagtacaaaataatatgtgttggatctactaactaaacattggtgtagtagttgtccgac	(((((((((((((.((((((((((((((((((.((((((..(...................)..)))))).)))))))))))))))))).)))))))))))))..	taactaaacattggtgtagta	ctagaccaatgtttagttagtacatccaatgttataagtacaaaataatatgtgttggatctactaactaaacattggtgtagta	[t1022139] chr3-16072563-16072583|5;[t999816] chr3-16072500-16072520|17;
novelMiR_1240	12.83	chr4	+	4966524-4966617	21	4966534-4966556	tcagtgtcctcgttgctagttgtctgttgcgtagtcaatgaatttgaaataaaactgaaccatgcctagattgctctactcgaccacactgtca	.........(((.....(((.(((((..((((..(((..................)))...)))).))))).))).....)))...........	cgttgctagttgtctgttgcgta	cgttgctagttgtctgttgcgtagtcaatgaatttgaaataaaactgaaccatgcctagattgctctactcgac	[t78224] chr4+4966099-4966120|1;[t446917] chr4+4966108-4966129|1;[t410363] chr4+4966122-4966144|2;[t958176] chr4+4966214-4966235|1;[t782387] chr4+4966221-4966242|1;[t943837] chr4+4966226-4966248|4;[t556974] chr4+4966228-4966246|1;[t556976] chr4+4966228-4966250|4;[t659548] chr4+4966229-4966251|3;[t267511] chr4+4966232-4966253|8;[t923212] chr4+4966233-4966255|2;[t186233] chr4+4966235-4966255|2;[t18…
novelMiR_191	12.02	chr1	+	14254960-14255053	21	14254970-14254992	tcagtgccctcgttgctagttgtctgttgcgtagtcaatgaaattgaagtaaaattgaaccatgcctagattgctctactcgaccacactgtca	.........(((.....(((.(((((..((((..(((((..............)))))...)))).))))).))).....)))...........	cgttgctagttgtctgttgcgta	cgttgctagttgtctgttgcgtagtcaatgaaattgaagtaaaattgaaccatgcctagattgctctactcgac	[t181078] chr1+14254958-14254980|1;[t611702] chr1+14254970-14254992|20;[t983218] chr1+14254971-14254992|1;[t827283] chr1+14254974-14254996|3;[t356929] chr1+14255021-14255043|2;[t1153437] chr1+14255022-14255044|1;[t624559] chr1+14255025-14255047|2;[t686832] chr1+14255096-14255118|3;[t320555] chr1+14255104-14255125|2;[t471731] chr1+14255106-14255128|3;[t951109] chr1+14255109-14255130|1;[t796865] ch…
ath-mir2111b	11.96	chr5	+	400392-400494	24	400464-400484	gatgaacgggtaatctgcatcctgaggtttaaaaccaattaagcatatacatatgcgaatgtatagtttttaatcctcgggatacagtttacctcttccttac	...(((.((((((.(((.(((((((((.((((((........((.(((((((......))))))))))))))).))))))))).))).)))))).))).....	atcctcgggatacagtttacc	taatctgcatcctgaggtttaaaaccaattaagcatatacatatgcgaatgtatagtttttaatcctcgggatacagtttacc	[t1004276] chr5+400402-400422|2;[t330324] chr5+400464-400484|24;
novelMiR_2307	11.92	chr2	-	3763895-3763988	21	3763956-3763978	tcagtgccctcgttgctagttgtctgttgcgtagtcaatgaatttgaaataacactgaaccatgcctagattgctctactcgaccacactgtca	.........(((.....(((.(((((..((((..(((.((............)).)))...)))).))))).))).....)))...........	cgttgctagttgtctgttgcgta	cgttgctagttgtctgttgcgtagtcaatgaatttgaaataacactgaaccatgcctagattgctctactcgac	[t882402] chr2-3764610-3764630|4;[t413176] chr2-3764601-3764623|3;[t708454] chr2-3764595-3764615|3;[t436918] chr2-3764583-3764603|1;[t576591] chr2-3764495-3764515|2;[t1210452] chr2-3764410-3764431|1;[t228080] chr2-3764393-3764414|1;[t446917] chr2-3764381-3764402|1;[t575334] chr2-3764370-3764392|1;[t813996] chr2-3764336-3764357|1;[t551779] chr2-3764338-3764356|2;[t551780] chr2-3764334-3764356|3;[t…
novelMiR_189	11.76	chr1	+	14245277-14245370	21	14245287-14245309	tcagtgccctcgttgctagttgtctgttgcgtagtcaatgaatttgaaataaaactgaaccatgcctagattgctctactcgaccacactgtca	.........(((.....(((.(((((..((((..(((..................)))...)))).))))).))).....)))...........	cgttgctagttgtctgttgcgta	cgttgctagttgtctgttgcgtagtcaatgaatttgaaataaaactgaaccatgcctagattgctctactcgac	[t813996] chr1+14244905-14244926|1;[t551779] chr1+14244906-14244924|2;[t551780] chr1+14244906-14244928|3;[t958176] chr1+14244964-14244985|1;[t782387] chr1+14244971-14244992|1;[t943837] chr1+14244976-14244998|4;[t556974] chr1+14244978-14244996|1;[t556976] chr1+14244978-14245000|4;[t659548] chr1+14244979-14245001|3;[t267511] chr1+14244982-14245003|8;[t923212] chr1+14244983-14245005|2;[t186233] chr1…
novelMiR_955	11.74	chr3	+	14154524-14154617	21	14154534-14154556	tcagtgccctcgttgctagttgtctgttgcgtagtcaatgaatttgaaataaaactgaaccatgcctagattgctctactcgaccacactgtca	.........(((.....(((.(((((..((((..(((..................)))...)))).))))).))).....)))...........	cgttgctagttgtctgttgcgta	cgttgctagttgtctgttgcgtagtcaatgaatttgaaataaaactgaaccatgcctagattgctctactcgac	[t410363] chr3+14154126-14154148|2;[t1070599] chr3+14154135-14154157|1;[t813996] chr3+14154157-14154178|1;[t551779] chr3+14154158-14154176|2;[t551780] chr3+14154158-14154180|3;[t958176] chr3+14154216-14154237|1;[t844245] chr3+14154297-14154319|4;[t278418] chr3+14154300-14154319|4;[t758052] chr3+14154327-14154349|6;[t273870] chr3+14154328-14154350|6;[t951121] chr3+14154329-14154349|3;[t799238] chr…
novelMiR_196	11.5	chr1	+	14338366-14338459	21	14338376-14338398	tcagtgccctcgttgctagttgtctgttgcgtagtcaatgaatttgaaataaaactgaaccatgcctagattgctctactcgaccacattgtca	.........(((.....(((.(((((..((((..(((..................)))...)))).))))).))).....)))...........	cgttgctagttgtctgttgcgta	cgttgctagttgtctgttgcgtagtcaatgaatttgaaataaaactgaaccatgcctagattgctctactcgac	[t228080] chr1+14337938-14337959|1;[t446917] chr1+14337950-14337971|1;[t410363] chr1+14337964-14337986|2;[t1070599] chr1+14337973-14337995|1;[t813996] chr1+14337995-14338016|1;[t551779] chr1+14337996-14338014|2;[t551780] chr1+14337996-14338018|3;[t958176] chr1+14338054-14338075|1;[t782387] chr1+14338061-14338082|1;[t943837] chr1+14338066-14338088|4;[t556974] chr1+14338068-14338086|1;[t556976] chr…
novelMiR_1227	11.33	chr4	+	4779157-4779250	21	4779167-4779189	tcagtgccctcgttgctagttgtctgttgcgtagtcaatgaaactgaagtaaaattgaaccatgcctagattgctctactcgacctcactgtca	.........(((.....(((.(((((..((((..(((((...((....))...)))))...)))).))))).))).....)))...........	cgttgctagttgtctgttgcgta	cgttgctagttgtctgttgcgtagtcaatgaaactgaagtaaaattgaaccatgcctagattgctctactcgac	[t41135] chr4+4778617-4778639|1;[t115050] chr4+4778713-4778733|1;[t800083] chr4+4778722-4778744|2;[t1129408] chr4+4778774-4778796|1;[t813996] chr4+4778792-4778813|1;[t551779] chr4+4778793-4778811|2;[t551780] chr4+4778793-4778815|3;[t392309] chr4+4778858-4778878|1;[t1242256] chr4+4778859-4778878|5;[t1227190] chr4+4778860-4778878|19;[t1176230] chr4+4778861-4778878|1;[t844245] chr4+4778930-4778952|4…
novelMiR_470	11.32	chr2	+	2451204-2451297	21	2451214-2451236	tcagtgccctcgttgctagttgtctgttgcgtagtcaatgaatttgaaataaaactgaaccatgcctagattgctctactcgaccacactgtca	.........(((.....(((.(((((..((((..(((..................)))...)))).))))).))).....)))...........	cgttgctagttgtctgttgcgta	cgttgctagttgtctgttgcgtagtcaatgaatttgaaataaaactgaaccatgcctagattgctctactcgac	[t410363] chr2+2450800-2450822|2;[t1070599] chr2+2450809-2450831|1;[t813996] chr2+2450831-2450852|1;[t551779] chr2+2450832-2450850|2;[t551780] chr2+2450832-2450854|3;[t958176] chr2+2450890-2450911|1;[t782387] chr2+2450897-2450918|1;[t943837] chr2+2450902-2450924|4;[t556974] chr2+2450904-2450922|1;[t556976] chr2+2450904-2450926|4;[t659548] chr2+2450905-2450927|3;[t267511] chr2+2450908-2450929|8;[t…
novelMiR_2017	11.26	chr1	-	15539003-15539096	21	15539064-15539086	tcagtgccctcgttgctagttgtctgttgcgtagtcaatgaatttgaaataaaactgaaccatgcctagattgctctactcgaccacactgtca	.........(((.....(((.(((((..((((..(((..................)))...)))).))))).))).....)))...........	cgttgctagttgtctgttgcgta	cgttgctagttgtctgttgcgtagtcaatgaatttgaaataaaactgaaccatgcctagattgctctactcgac	[t882938] chr1-15539125-15539145|2;[t12011] chr1-15539079-15539100|1;[t181078] chr1-15539076-15539098|1;[t611702] chr1-15539064-15539086|20;[t983218] chr1-15539064-15539085|1;[t827283] chr1-15539060-15539082|3;[t356929] chr1-15539013-15539035|2;[t1153437] chr1-15539012-15539034|1;[t624559] chr1-15539009-15539031|2;[t659826] chr1-15538976-15538998|2;[t181747] chr1-15538908-15538930|4;[t638215] chr…
novelMiR_2324	11.23	chr2	-	3967583-3967676	21	3967644-3967666	tcagtgccctcgttgctagttgtctgttgcgtagtcaatgaatttgaaataaaactgaaccatgcctagattgctctactcgaccacactgtca	.........(((.....(((.(((((..((((..(((..................)))...)))).))))).))).....)))...........	cgttgctagttgtctgttgcgta	cgttgctagttgtctgttgcgtagtcaatgaatttgaaataaaactgaaccatgcctagattgctctactcgac	[t491927] chr2-3968160-3968182|1;[t418039] chr2-3968085-3968106|5;[t813996] chr2-3968030-3968051|1;[t551779] chr2-3968032-3968050|2;[t551780] chr2-3968028-3968050|3;[t958176] chr2-3967967-3967988|1;[t782387] chr2-3967960-3967981|1;[t943837] chr2-3967954-3967976|4;[t556974] chr2-3967956-3967974|1;[t556976] chr2-3967952-3967974|4;[t659548] chr2-3967951-3967973|3;[t267511] chr2-3967949-3967970|8;[t9…
novelMiR_2699	11.04	chr3	-	12214773-12214866	21	12214834-12214856	tcagtgccctcgttgctagttgtctgttgcgtagtcaatgaatttgaaataaaactgaaccatgcctagattgctctactcgaccacactgtca	.........(((.....(((.(((((..((((..(((..................)))...)))).))))).))).....)))...........	cgttgctagttgtctgttgcgta	cgttgctagttgtctgttgcgtagtcaatgaatttgaaataaaactgaaccatgcctagattgctctactcgac	[t861319] chr3-12214894-12214914|3;[t12011] chr3-12214849-12214870|1;[t181078] chr3-12214846-12214868|1;[t611702] chr3-12214834-12214856|20;[t983218] chr3-12214834-12214855|1;[t827283] chr3-12214830-12214852|3;[t356929] chr3-12214783-12214805|2;[t1153437] chr3-12214782-12214804|1;[t624559] chr3-12214779-12214801|2;[t659826] chr3-12214746-12214768|2;[t378801] chr3-12214738-12214760|5;[t549862] chr…
ath-mir5631	11.02	chr5	-	7122570-7122682	23	7122652-7122672	atgtccttcctgccatattatatttaggaaaaaataatatcgtattatacatataaacagaagcctcttaaataattttttcctaaatatataatatggcaggaaagacataa	........(((((((((((((((((((((((((((.......................................))))))))))))..)))))))))))))))..........	tgccatattatatttaggaaa	tgccatattatatttaggaaaaaataatatcgtattatacatataaacagaagcctcttaaataattttttcctaaatatataatatggcagg	[t1177337] chr5-7122661-7122681|2;[t662107] chr5-7122653-7122673|7;[t1151841] chr5-7122652-7122672|16;[t1089368] chr5-7122580-7122602|2;
novelMiR_2347	10.91	chr2	-	4516625-4516718	21	4516686-4516708	tcagtgccctcgttgctagttgtctgttgcgtagtcaatgaatttgaaataaaactgaaccatgcctagattgctctactcgaccacactgtca	.........(((.....(((.(((((..((((..(((..................)))...)))).))))).))).....)))...........	cgttgctagttgtctgttgcgta	cgttgctagttgtctgttgcgtagtcaatgaatttgaaataaaactgaaccatgcctagattgctctactcgac	[t218995] chr2-4516820-4516842|1;[t281592] chr2-4516808-4516829|4;[t387737] chr2-4516801-4516818|3;[t882938] chr2-4516747-4516767|2;[t12011] chr2-4516701-4516722|1;[t181078] chr2-4516698-4516720|1;[t611702] chr2-4516686-4516708|20;[t983218] chr2-4516686-4516707|1;[t827283] chr2-4516682-4516704|3;[t356929] chr2-4516635-4516657|2;[t1153437] chr2-4516634-4516656|1;[t624559] chr2-4516631-4516653|2;[t…
novelMiR_2741	10.91	chr3	-	13518535-13518628	21	13518596-13518618	tcagtgccctcgttgctagttgtctgttgcgtagtcaatgaatttgaaataaaactgaaccatgcctagattgctctactcgaccacactgtca	.........(((.....(((.(((((..((((..(((..................)))...)))).))))).))).....)))...........	cgttgctagttgtctgttgcgta	cgttgctagttgtctgttgcgtagtcaatgaatttgaaataaaactgaaccatgcctagattgctctactcgac	[t576591] chr3-13519140-13519160|2;[t491927] chr3-13519111-13519133|1;[t228080] chr3-13519038-13519059|1;[t446917] chr3-13519026-13519047|1;[t813996] chr3-13518981-13519002|1;[t551779] chr3-13518983-13519001|2;[t551780] chr3-13518979-13519001|3;[t676717] chr3-13518976-13518996|4;[t476666] chr3-13518968-13518990|1;[t958176] chr3-13518920-13518941|1;[t782387] chr3-13518913-13518934|1;[t943837] chr3…
novelMiR_3029	10.91	chr4	-	3959220-3959313	21	3959281-3959303	tcagtgccctcgttgctagttgtctgttgcgtagtcaatgaatttgaaataaaactgaaccatgcctagattgctctactcgaccacactgtca	.........(((.....(((.(((((..((((..(((..................)))...)))).))))).))).....)))...........	cgttgctagttgtctgttgcgta	cgttgctagttgtctgttgcgtagtcaatgaatttgaaataaaactgaaccatgcctagattgctctactcgac	[t861319] chr4-3959341-3959361|3;[t12011] chr4-3959296-3959317|1;[t181078] chr4-3959293-3959315|1;[t611702] chr4-3959281-3959303|20;[t983218] chr4-3959281-3959302|1;[t827283] chr4-3959277-3959299|3;[t356929] chr4-3959230-3959252|2;[t1153437] chr4-3959229-3959251|1;[t624559] chr4-3959226-3959248|2;[t312846] chr4-3959180-3959200|3;[t686832] chr4-3959155-3959177|3;[t320555] chr4-3959148-3959169|2;[t…
novelMiR_1582	10.61	chr5	+	11962637-11962768	17	11962647-11962669	gatggattcagcgaccaaaagcagcgactaatcacttaaatcagcgcctgatcgctaaaactttcggcgaccaaaaattgcggtcgctggtcgctggcgactgtcgctacttttgatcgctgtcgttggttt	.........(((((.((((((.((((((..........................................................................)))))).)))))).)))))...........	gcgaccaaaagcagcgactaatc	gcgaccaaaagcagcgactaatcacttaaatcagcgcctgatcgctaaaactttcggcgaccaaaaattgcggtcgctggtcgctggcgactgtcgctacttttgatcgctg	[t1195431] chr5+11962599-11962621|3;[t769949] chr5+11962610-11962629|2;[t769950] chr5+11962610-11962632|2;[t334470] chr5+11962611-11962632|1;[t1100873] chr5+11962612-11962634|4;[t588500] chr5+11962613-11962635|5;[t825816] chr5+11962614-11962636|4;[t618034] chr5+11962615-11962635|1;[t1061825] chr5+11962644-11962666|1;[t239342] chr5+11962646-11962666|1;[t817492] chr5+11962647-11962669|7;[t572181] c…
novelMiR_2013	10.45	chr1	-	15513792-15513885	21	15513853-15513875	gcagtgccctcgttgctagttgtctgttgcgtagtcaatgaaattaaagtaaaacggaaccatgcctagattgctctactcgaccacattgtca	.........(((.....(((.(((((..((((.((...((..............))..)).)))).))))).))).....)))...........	cgttgctagttgtctgttgcgta	cgttgctagttgtctgttgcgtagtcaatgaaattaaagtaaaacggaaccatgcctagattgctctactcgac	[t882938] chr1-15513914-15513934|2;[t611702] chr1-15513853-15513875|20;[t983218] chr1-15513853-15513874|1;[t827283] chr1-15513849-15513871|3;[t356929] chr1-15513802-15513824|2;[t1153437] chr1-15513801-15513823|1;[t624559] chr1-15513798-15513820|2;[t796865] chr1-15513710-15513732|4;[t981696] chr1-15513660-15513682|3;[t1141142] chr1-15513658-15513680|2;[t698611] chr1-15513655-15513677|1;[t57412] ch…
ath-mir5012	10.08	chr2	+	8432677-8432777	17	8432747-8432767	actgtggaggaaaacaaatagcagtcaaacaccgattagaacaccacttacgtacgtcttctaatcgatattttactgctacttgtgttcctcaagagtac	(((.(.((((((.((((.(((((((.(((...(((((((((.((.((....))..)).)))))))))...))).))))))).)))).)))))).).)))..	ttttactgctacttgtgttcc	aaaacaaatagcagtcaaacaccgattagaacaccacttacgtacgtcttctaatcgatattttactgctacttgtgttcc	[t1508] chr2+8432687-8432707|1;[t1243671] chr2+8432747-8432767|17;
novelMiR_2940	10.05	chr4	-	1878963-1879051	17	1878973-1878995	tcacagaatgatggatatataaatcatcatataaataaaattgtgtttttgttatatgtagcaattttaaggtccatcatgttaaggtc	.......(((((((((....((((...(((((((.(((((......)))))))))))).....))))....))))))))).........	tgtagcaattttaaggtccatca	atggatatataaatcatcatataaataaaattgtgtttttgttatatgtagcaattttaaggtccatca	[t743295] chr4-1879191-1879213|4;[t864770] chr4-1879054-1879072|2;[t360697] chr4-1879019-1879041|7;[t365976] chr4-1878976-1878996|2;[t1174308] chr4-1878973-1878995|15;
novelMiR_2700	10	chr3	-	12246788-12246881	21	12246849-12246871	tcagtgccctcgttgctagttgtctgttgcgtaatcaatgagtttgaaataaaactgaaccatgcctagattgctctactcgaccacactgtca	.........(((.....(((.(((((..((((......(.(((((......))))).)...)))).))))).))).....)))...........	cgttgctagttgtctgttgcgta	cgttgctagttgtctgttgcgtaatcaatgagtttgaaataaaactgaaccatgcctagattgctctactcgac	[t861319] chr3-12246909-12246929|3;[t12011] chr3-12246864-12246885|1;[t181078] chr3-12246861-12246883|1;[t611702] chr3-12246849-12246871|20;[t983218] chr3-12246849-12246870|1;[t356929] chr3-12246798-12246820|2;[t1153437] chr3-12246797-12246819|1;[t624559] chr3-12246794-12246816|2;[t659826] chr3-12246761-12246783|2;[t378801] chr3-12246753-12246775|5;[t549862] chr3-12246749-12246771|1;[t627844] chr…
novelMiR_1509	9.88	chr5	+	9280851-9280940	18	9280861-9280883	atcgaatcaccctctttaatttaaaatcaaattaaaaaatttacatgtttgagaatggtgataatagattaatagagacttgatcctcca	...........((((((((((((..((((.(((...((((......))))...)))..))))..)))))))).)))).............	cctctttaatttaaaatcaaatt	cctctttaatttaaaatcaaattaaaaaatttacatgtttgagaatggtgataatagattaatagagact	[t890413] chr5+9280390-9280411|4;[t996180] chr5+9280445-9280467|1;[t898780] chr5+9280474-9280495|1;[t235189] chr5+9280484-9280506|3;[t806561] chr5+9280485-9280507|1;[t739373] chr5+9280497-9280516|1;[t739374] chr5+9280497-9280517|2;[t59811] chr5+9280503-9280525|7;[t228857] chr5+9280504-9280526|7;[t789632] chr5+9280505-9280527|1;[t988842] chr5+9280517-9280537|3;[t298356] chr5+9280523-9280545|3;[t72…
novelMiR_3295	9.28	chr5	-	9286820-9286949	17	9286830-9286849	cctaatgacccagaaacttttgtgcaccgttctggtcgtactgggcgtgcagggaaagaaggctctgccattctcatgcacaccagcagccaaaagagaacagtgaggtctctggagcgtgacgtaggct	(((((((..(((((.((((.....(((.((((((((....((((..((((((((((....(((...))).))))).))))).))))..))).....))))).))))))).)))))..)))....))))..	cagtgaggtctctggagcgt	gacccagaaacttttgtgcaccgttctggtcgtactgggcgtgcagggaaagaaggctctgccattctcatgcacaccagcagccaaaagagaacagtgaggtctctggagcgt	[t1012037] chr5-9287222-9287241|2;[t729802] chr5-9287197-9287219|2;[t541378] chr5-9287104-9287124|1;[t1160543] chr5-9287055-9287076|1;[t1182894] chr5-9286968-9286990|1;[t726003] chr5-9286921-9286943|3;[t1148394] chr5-9286852-9286873|1;[t453180] chr5-9286831-9286849|1;[t453181] chr5-9286830-9286849|15;[t275184] chr5-9286830-9286848|1;[t495727] chr5-9286728-9286750|2;[t1061001] chr5-9286688-9286709…
novelMiR_3301	9.19	chr5	-	9776807-9776896	13	9776817-9776837	agggaaagtcatcttagagaatgccattatgaggtctgcgatctcgatctgtctttccataatggcattctctaagatgacattccctga	((((((.((((((((((((((((((((((((.((...(((((....))).))...)))))))))))))))))))))))))).))))))..	taatggcattctctaagatga	atcttagagaatgccattatgaggtctgcgatctcgatctgtctttccataatggcattctctaagatga	[t345957] chr5-9776866-9776886|1;[t1004607] chr5-9776817-9776837|12;[t82716] chr5-9776816-9776836|1;
novelMiR_2735	6.63	chr3	-	13376994-13377128	13	13377004-13377026	ttcacaattagtctgttcgtttcgtcgccgcgggtatttgcggctgcggtagacgcaagtgcggcaatgttaccgttgccgcagccgctgccgctgccgcttgcggccactaaacgaacagactaaatattagct	.......(((((((((((((((.((.(((((((((....(((((.(((((.................................))))).)))))....))))))))).)).))))))))))))))).........	gcggccactaaacgaacagacta	gtctgttcgtttcgtcgccgcgggtatttgcggctgcggtagacgcaagtgcggcaatgttaccgttgccgcagccgctgccgctgccgcttgcggccactaaacgaacagacta	[t479898] chr3-13377379-13377400|1;[t24890] chr3-13377375-13377396|1;[t470765] chr3-13377333-13377355|1;[t23955] chr3-13377247-13377267|3;[t1118657] chr3-13377226-13377246|1;[t501448] chr3-13377217-13377239|1;[t951646] chr3-13377098-13377118|2;[t821317] chr3-13377004-13377026|9;[t595472] chr3-13377004-13377025|4;
novelMiR_838	6.46	chr3	+	10328976-10329085	24	10329053-10329075	taattggcgaggatgaataatgctaaatttctgacacctcttgtatgaggagagattgataacctctcctttgagcacattatgcaatactctgagcctatcattatcat	.....(((..(((((.((((((.......................................................)))))).))....)))..)))............	cattatgcaatactctgagccta	ggcgaggatgaataatgctaaatttctgacacctcttgtatgaggagagattgataacctctcctttgagcacattatgcaatactctgagccta	[t1164878] chr3+10328980-10329000|4;[t121327] chr3+10329052-10329074|6;[t474021] chr3+10329053-10329074|2;[t474022] chr3+10329053-10329075|8;[t375509] chr3+10329054-10329074|3;[t1196546] chr3+10329055-10329074|5;[t1002170] chr3+10329175-10329196|4;[t763712] chr3+10329183-10329202|2;[t175156] chr3+10329197-10329217|3;[t175158] chr3+10329197-10329218|4;[t1012491] chr3+10329199-10329218|2;[t139305] …
novelMiR_3199	6.09	chr4	-	16083419-16083514	7	16083429-16083449	aaaattaaaagtgtgtaaccaattagtcttttttttttttttcttttttttgacggaaaaaaaaaagactaattggttacacacttttaattttaa	(((((((((((((((((((((((((((((((((((((((..((........))..)))))))))))))))))))))))))))))))))))))))..	agactaattggttacacactt	gtgtgtaaccaattagtcttttttttttttttcttttttttgacggaaaaaaaaaagactaattggttacacactt	[t278373] chr4-16083485-16083505|1;[t210991] chr4-16083429-16083449|7;
novelMiR_1653	5.85	chr5	+	14151713-14151839	7	14151809-14151829	tttctgagcttttgaggtgagatttggacagatatgttattcaacatatcgtatcttgtgaaacgagttgaggaaccttgactatgtcatctcttgaatctttatctctctcacaatctccaggttc	..((((((.((.(((((.(((((..(((......................................................................)))..)))))))))).)).)).))))...	aatctttatctctctcacaat	tttgaggtgagatttggacagatatgttattcaacatatcgtatcttgtgaaacgagttgaggaaccttgactatgtcatctcttgaatctttatctctctcacaat	[t1218588] chr5+14151724-14151746|1;[t712258] chr5+14151808-14151829|2;[t80617] chr5+14151809-14151829|5;[t343108] chr5+14151816-14151834|1;[t651855] chr5+14151818-14151839|1;
novelMiR_2934	5.55	chr4	-	1594635-1594767	16	1594735-1594757	cttcgtagaagtccgtcaacatacttgtacctattggtttcagttgtccaccgtttttataggtttttgtaggtttaggtggttaatgaaaaaggagagagaatgaatatgattggtagattttaatagtttg	........(((((..((((((((.(..(.(((.....(((((.....(((((...(((((((....)))))))....)))))....)))))......)).).)..).)))).))))..)))))..........	gtccgtcaacatacttgtaccta	gtccgtcaacatacttgtacctattggtttcagttgtccaccgtttttataggtttttgtaggtttaggtggttaatgaaaaaggagagagaatgaatatgattggtagattt	[t176428] chr4-1594923-1594943|1;[t176429] chr4-1594921-1594943|2;[t929339] chr4-1594837-1594858|1;[t227480] chr4-1594826-1594846|5;[t45221] chr4-1594821-1594843|2;[t823160] chr4-1594818-1594840|1;[t929698] chr4-1594816-1594838|8;[t942938] chr4-1594735-1594757|10;[t541354] chr4-1594733-1594755|6;[t741332] chr4-1594647-1594669|1;[t754653] chr4-1594534-1594554|1;[t1198490] chr4-1594488-1594509|3;[t…
novelMiR_2536	5.25	chr2	-	17483286-17483377	5	17483296-17483316	caatttaacaggcccattttattgaccatttgtggcttcgttattatatcttgtcaatcaaatggtcaataaactgggcctgtcaaattgtt	((((((.(((((((((.(((((((((((((((((((................))))..))))))))))))))).))))))))).))))))..	atggtcaataaactgggcctg	ggcccattttattgaccatttgtggcttcgttattatatcttgtcaatcaaatggtcaataaactgggcctg	[t870732] chr2-17483347-17483367|2;[t363849] chr2-17483296-17483316|5;
novelMiR_2541	5.16	chr2	-	18108337-18108444	5	18108347-18108369	agagaaaagagaggaaaaagaagcaggcagagagaagaaagaagaactcttgtctggtaattttcccttttctctctgtctatcctctgcttcctctctctctctctc	(((((..(((((((((..(((.(.((((((((((((((..(((((...((.....))...)))))..))))))))))))))..).)))..))))))))).)))))...	ctgtctatcctctgcttcctctc	gaggaaaaagaagcaggcagagagaagaaagaagaactcttgtctggtaattttcccttttctctctgtctatcctctgcttcctctc	[t216775] chr2-18108414-18108435|2;[t668221] chr2-18108347-18108369|5;
novelMiR_2390	5.12	chr2	-	5781905-5782019	9	5781987-5782009	tttgacttgagttgtcttatttaagaatgtgttatgtggtttccaaaaatagaaaatttcccaaaaaggacttgtctatttttggaaagtttgagtaaacaacctaagaggaagg	........(.(((((.(((((((((..............((((((((((((((.....(((......)))....)))))))))))))).)))))))))))))).)..........	gttgtcttatttaagaatgtgtt	gttgtcttatttaagaatgtgttatgtggtttccaaaaatagaaaatttcccaaaaaggacttgtctatttttggaaagtttgagtaaacaacct	[t331585] chr2-5782144-5782166|1;[t515874] chr2-5782134-5782156|6;[t500480] chr2-5782133-5782155|3;[t1142787] chr2-5782106-5782128|3;[t752140] chr2-5782105-5782127|1;[t1229080] chr2-5782094-5782116|5;[t980480] chr2-5782092-5782111|2;[t675785] chr2-5782086-5782108|1;[t390858] chr2-5782084-5782105|2;[t857037] chr2-5782059-5782078|1;[t1127745] chr2-5782006-5782026|1;[t760533] chr2-5781990-5782011|3;…
novelMiR_2029	5.08	chr1	-	15867083-15867188	12	15867156-15867178	taaaaaaaaggatatggtttatattcttctattcttctacttcctttcattttgccccacaaacagagatttgaaaagcagaatattccctatcttaaccatttcg	........((((((.((...(((((((.((.(((.(((.((.......................)))))...))).)).))))))).)).))))))..........	gatatggtttatattcttctatt	gatatggtttatattcttctattcttctacttcctttcattttgccccacaaacagagatttgaaaagcagaatattccctatctt	[t800534] chr1-15867376-15867398|2;[t441951] chr1-15867357-15867377|1;[t636988] chr1-15867245-15867265|3;[t764995] chr1-15867156-15867178|9;[t307593] chr1-15867155-15867177|3;[t365117] chr1-15867153-15867175|1;[t1232618] chr1-15867151-15867171|3;[t59986] chr1-15867092-15867113|2;[t973455] chr1-15867056-15867077|2;[t1089946] chr1-15867007-15867029|3;[t962858] chr1-15866972-15866994|2;
novelMiR_2461	4.31	chr2	-	10279291-10279398	9	10279366-10279388	gaggcggattggacgttggtttttttgtatataaattagtgggcttcatggatagatccatcgtagatcacaaattcatgtggataaactcgtcgcagattgtgggtt	........(((((((..(((((...(.(((((.((((.(((..((.((((((....))))).).))..))).)))).))))).).))))))))).)))..........	ggacgttggtttttttgtatata	ggacgttggtttttttgtatataaattagtgggcttcatggatagatccatcgtagatcacaaattcatgtggataaactcgtcgcag	[t709301] chr2-10279609-10279631|4;[t67947] chr2-10279609-10279630|4;[t271588] chr2-10279609-10279629|3;[t940813] chr2-10279608-10279628|3;[t866125] chr2-10279595-10279616|3;[t866126] chr2-10279594-10279616|5;[t403416] chr2-10279588-10279610|2;[t675373] chr2-10279510-10279532|3;[t472714] chr2-10279404-10279426|3;[t850082] chr2-10279366-10279388|9;[t962759] chr2-10279299-10279319|7;[t962760] chr2-…
novelMiR_2851	4.12	chr3	-	16354803-16354906	24	16354813-16354835	ggttatatggtgtgacggatttaggttgatattaatattagatggtatactatgggtgaaatcataggattaacaatcaaaatacaattatacaattgtttaaa	.........((((((..(((((.(((((.............................................))))).)))).)..))))))...........	aacaatcaaaatacaattataca	tgtgacggatttaggttgatattaatattagatggtatactatgggtgaaatcataggattaacaatcaaaatacaattataca	[t955510] chr3-16354873-16354895|1;[t23057] chr3-16354813-16354835|17;[t96509] chr3-16354812-16354834|7;[t73441] chr3-16354810-16354832|3;
novelMiR_753	3.75	chr3	+	2510804-2510935	8	2510814-2510835	cttcttcttctcctctctctctctccatctcgatatcaaaaactcttgcttctgattctcttcattcatggcttcagagaagagtttcaagaagagaaagatcaccgatgatgtagacggagtaggagtagg	......((.(((((..((((.(((.(((((((..(((.....(((((.((..(((..((((((..((.((....))))))))))..))))))))))...)))...))).)))).))).)))).))))).)).	tcctctctctctctccatctcg	tcctctctctctctccatctcgatatcaaaaactcttgcttctgattctcttcattcatggcttcagagaagagtttcaagaagagaaagatcaccgatgatgtagacggagtaggagt	[t1092404] chr3+2510814-2510835|8;[t1146252] chr3+2510912-2510932|4;
novelMiR_910	3.47	chr3	+	12759878-12759995	13	12759963-12759985	tgatcttctgtcaatttgaaagcgtctagggtttttgccgggccgaaactggtgtcgatcgacaccagtttcggcccagcgaaaaccctagacgctttcaagtttacataagctcaag	(((.(((.(((.((((((((((((((((((((((((((.(((((((((((((((((....))))))))))))))))).)))))))))))))))))))))))))).))).))).)))..	ccctagacgctttcaagtttaca	tcaatttgaaagcgtctagggtttttgccgggccgaaactggtgtcgatcgacaccagtttcggcccagcgaaaaccctagacgctttcaagtttaca	[t36950] chr3+12759961-12759983|3;[t525289] chr3+12759963-12759985|10;
novelMiR_3370	3.47	chr5	-	12025929-12026053	309	12025939-12025961	acaatacttaggcttttaaaattcggttgcggttctatttgttatactcactcatacaaagcataagtatgagtgagtataacaactagaaccgcaaccagatcttaaaagcctaagtattgtat	(((((((((((((((((((.((..(((((((((((((.(((((((((((((((((((.........))))))))))))))))))).)))))))))))))..)).)))))))))))))))))))..	cgcaaccagatcttaaaagccta	ggcttttaaaattcggttgcggttctatttgttatactcactcatacaaagcataagtatgagtgagtataacaactagaaccgcaaccagatcttaaaagccta	[t38499] chr5-12025942-12025964|8;[t147107] chr5-12025941-12025963|1;[t534709] chr5-12025940-12025962|1;[t581756] chr5-12025941-12025961|1;[t581757] chr5-12025939-12025961|262;[t785506] chr5-12025938-12025960|8;[t407553] chr5-12025939-12025959|1;[t407554] chr5-12025937-12025959|2;[t31728] chr5-12025939-12025958|27;[t31729] chr5-12025936-12025958|21;[t131375] chr5-12025939-12025957|6;[t131376] chr…
novelMiR_2522	3.1	chr2	-	16061962-16062048	8	16061972-16061992	gccaatgaaactcaggatggatagcgccaaaaaatagataacgaatgtgatcatcatggcgctatccctcctgagctttacagattc	..........(((((((.(((((((((((.......(((.((....)).)))....))))))))))).)))))))............	tggcgctatccctcctgagct	ctcaggatggatagcgccaaaaaatagataacgaatgtgatcatcatggcgctatccctcctgagct	[t180992] chr2-16062019-16062039|3;[t1164992] chr2-16061972-16061992|7;[t873562] chr2-16061972-16061991|1;
novelMiR_1499	2.84	chr5	+	8701195-8701380	61	8701350-8701370	gcaacaaagatgatgaatataaggacgtattagaatttttctaaagattttgtagatgtttggtccaaacatcatccttgtgtaaatggcttggccgagcattatctttcccaaaatcgacccaaacatctacacaatcttcagacaaattgtaatccgtctttatattcatcatccttgttgcag	(((((((.(((((((((((((((((((.((((.(((((.(((.((((((.(((((((((((((..(....................................................)..))))))))))))).)))))).))).))))).)))).))))))))))))))))))).)))))))..	tccgtctttatattcatcatc	tgatgaatataaggacgtattagaatttttctaaagattttgtagatgtttggtccaaacatcatccttgtgtaaatggcttggccgagcattatctttcccaaaatcgacccaaacatctacacaatcttcagacaaattgtaatccgtctttatattcatcatc	[t77283] chr5+8701348-8701370|1;[t328778] chr5+8701349-8701369|1;[t1088394] chr5+8701350-8701370|56;[t1088395] chr5+8701350-8701372|2;[t542373] chr5+8701351-8701373|4;[t607612] chr5+8701352-8701372|1;[t607614] chr5+8701352-8701374|5;[t1098523] chr5+8701416-8701436|2;[t1113873] chr5+8701424-8701444|11;[t466640] chr5+8701464-8701485|2;[t49695] chr5+8701521-8701543|2;
ath-mir399b	2.76	chr1	-	23345377-23345509	531	23345387-23345407	actagttttagggcgcctctccattggcaggtcctttacttccaaatatacacatacatatatgaatatcgaaaatttccgatgatcgatttataaatgacctgccaaaggagagttgccctgaaactggttc	(((((((((((((((.((((((.((((((((((.((((.......................................................)))).)))))))))).)))))).)))))))))))))))..	tgccaaaggagagttgccctg	gggcgcctctccattggcaggtcctttacttccaaatatacacatacatatatgaatatcgaaaatttccgatgatcgatttataaatgacctgccaaaggagagttgccctg	[t259064] chr1-23345480-23345500|2;[t885836] chr1-23345479-23345499|1;[t885837] chr1-23345478-23345499|1;[t885838] chr1-23345477-23345499|1;[t873460] chr1-23345478-23345498|1;[t819733] chr1-23345478-23345497|1;[t819735] chr1-23345477-23345497|120;[t586476] chr1-23345476-23345496|2;[t1116198] chr1-23345472-23345492|8;[t557672] chr1-23345390-23345409|5;[t557674] chr1-23345389-23345409|180;[t1151078…
novelMiR_287	2.63	chr1	+	17759158-17759260	8	17759168-17759188	ttaattatgggtctcttaaatttggtgaaaccaagaccaattatctcttaactaagagacaattgcctaggtttcatcaaagttaagagacttatgaatattt	........(((((((((((.((((((((((((.((..(((((.((((((....)))))).))))).)).)))))))))))).)))))))))))..........	gtctcttaaatttggtgaaac	gtctcttaaatttggtgaaaccaagaccaattatctcttaactaagagacaattgcctaggtttcatcaaagttaagagactt	[t1133199] chr1+17759058-17759080|4;[t151383] chr1+17759076-17759098|3;[t950509] chr1+17759168-17759188|8;[t384163] chr1+17759219-17759241|1;[t1201896] chr1+17759230-17759250|1;[t875101] chr1+17759351-17759373|5;[t1200669] chr1+17759406-17759428|1;
ath-mir860	2.61	chr5	+	9098803-9098906	45	9098876-9098896	aattcaatatatatagtccaatctattgaagtactagtacaccagctctaataagctgatgtgggtaagtagttcaatagattggactatgtatattaaatttg	((((.(((((((((((((((((((((((((.((((.(..((((((((......)))))..)))..).)))).))))))))))))))))))))))))).))))..	tcaatagattggactatgtat	atatagtccaatctattgaagtactagtacaccagctctaataagctgatgtgggtaagtagttcaatagattggactatgtat	[t213186] chr5+9098509-9098526|1;[t33682] chr5+9098612-9098633|2;[t1116477] chr5+9098715-9098735|1;[t303769] chr5+9098811-9098831|6;[t1029854] chr5+9098816-9098836|1;[t1029855] chr5+9098816-9098837|1;[t271292] chr5+9098817-9098837|4;[t939584] chr5+9098818-9098837|3;[t939585] chr5+9098818-9098838|1;[t1051059] chr5+9098876-9098896|40;[t72009] chr5+9098878-9098898|5;[t298700] chr5+9098879-9098899|17;
novelMiR_2039	2.51	chr1	-	16087065-16087207	7	16087175-16087197	tgattaatggatcccagtggtgagttttctacaaaaaaggaagaagttagtgaactgaacttgagcagactataaaactctaaaaacaatgactgaacaggagcagatatacaggaagcttaccgcgaactctaaaaacagtc	........(((.....((((((((((((((..................................................................................))))))))))))))....)))..........	atcccagtggtgagttttctaca	atcccagtggtgagttttctacaaaaaaggaagaagttagtgaactgaacttgagcagactataaaactctaaaaacaatgactgaacaggagcagatatacaggaagcttaccgcgaactct	[t325484] chr1-16087175-16087197|7;[t449254] chr1-16087074-16087096|4;[t77870] chr1-16086978-16087000|1;
novelMiR_3252	2.34	chr5	-	4691022-4691135	45	4691032-4691051	gagctcagcaggggtgacctgagaacacatgaaaacgagagctgtaacaatgacgtagcgtcattacagccgttgattactcgtgtgttctcatatcaaccctgtcgagatcca	((.(((.((((((.(((..(((((((((((((((.(((..((((((...((((((...))))))))))))..))).))..)))))))))))))..))).)))))).))).))..	gtgttctcatatcaaccctg	ggggtgacctgagaacacatgaaaacgagagctgtaacaatgacgtagcgtcattacagccgttgattactcgtgtgttctcatatcaaccctg	[t969936] chr5-4691033-4691053|6;[t1181655] chr5-4691032-4691052|11;[t970547] chr5-4691033-4691051|5;[t970549] chr5-4691032-4691051|23;
novelMiR_3253	2.26	chr5	-	4694694-4694806	45	4694704-4694723	gagctcagcaggggtgacctgagaacacatgaaacgagagctgtaacaatgacgtagcgtcgttatagccgttgattgctcgtgtgttctcatatcaaccctgtcgagatcca	((.(((.((((((.(((..(((((((((((((..(((..((((((((...((((...))))))))))))..))).....)))))))))))))..))).)))))).))).))..	gtgttctcatatcaaccctg	ggggtgacctgagaacacatgaaacgagagctgtaacaatgacgtagcgtcgttatagccgttgattgctcgtgtgttctcatatcaaccctg	[t969936] chr5-4694705-4694725|6;[t1181655] chr5-4694704-4694724|11;[t970547] chr5-4694705-4694723|5;[t970549] chr5-4694704-4694723|23;
novelMiR_1049	2.24	chr3	+	20657199-20657343	598	20657311-20657333	gattttaaaagtgtttaacaagatttacaagagattttaaaaggttttaataaaatttacaagagttttaaaagggtattcttgtaaattctttaaaaatctttcaaaaatccttgtacatcttttaaaacccttttaaaatttc	(((((((((((.((((.(.(((((.((((((.((((((.(((((((((.....(((((((((((((...........))))))))))))).....)))))))))..)))))))))))).))))).).)))).)))))))))))..	cttgtacatcttttaaaaccctt	gtgtttaacaagatttacaagagattttaaaaggttttaataaaatttacaagagttttaaaagggtattcttgtaaattctttaaaaatctttcaaaaatccttgtacatcttttaaaaccctt	[t87338] chr3+20656963-20656984|1;[t392564] chr3+20656964-20656984|1;[t1240040] chr3+20657029-20657051|3;[t821601] chr3+20657032-20657054|1;[t879841] chr3+20657034-20657056|1;[t841408] chr3+20657035-20657057|2;[t781594] chr3+20657042-20657064|1;[t414787] chr3+20657048-20657065|1;[t278766] chr3+20657062-20657082|2;[t986784] chr3+20657107-20657129|4;[t94884] chr3+20657111-20657133|22;[t781591] chr3…
novelMiR_3317	2.16	chr5	-	10354019-10354163	18	10354029-10354051	aaatgctggaagtttgtgacatgttagaactgcctagtacgggaaatccctttacttggggtggaagaagaggtgatctctatatccagagtagattggatagatgttttggcaacaagaactggtatagacattttccggtttc	....((((((((((((((.((.(((.....((((....(((....((((.(((((((.(((((..(((.((.....))))).))))).)))))))..))))...)))...)))).....))))).)))))))...)))))))...	caacaagaactggtatagacatt	agtttgtgacatgttagaactgcctagtacgggaaatccctttacttggggtggaagaagaggtgatctctatatccagagtagattggatagatgttttggcaacaagaactggtatagacatt	[t1223556] chr5-10354033-10354055|1;[t865095] chr5-10354031-10354053|3;[t404517] chr5-10354029-10354051|14;[t22396] chr5-10354028-10354050|1;[t601656] chr5-10354003-10354025|1;
ath-mir5023	2.15	chr3	-	5497007-5497097	14	5497017-5497037	tttgtaaattggtagtggataagggggcaaatttgatttttcaaatttgttagcagaatttgcctccttatcttttgccgattcacaaagt	(((((.(((((((((.((((((((((((((((((.......((....))......)))))))))))))))))).))))))))).)))))..	tgcctccttatcttttgccga	ggtagtggataagggggcaaatttgatttttcaaatttgttagcagaatttgcctccttatcttttgccga	[t1153675] chr3-5497017-5497037|12;[t553306] chr3-5497015-5497035|2;
novelMiR_1235	2.1	chr4	+	4903980-4904177	42	4904145-4904167	aagtttctaacgaattgttccaacctatattttgttggaatgtcattgataatttgccacaaatattcaacaattctgaaggtttgtttatgggaaactactaataacatatttgttgcaactttgttaaaaaatatttttggaaacgtgtgagaaattaccgacgccttatttgttggaacttcatagaaatttcat	(((((((((..(((..((((((((..(((...(((((((((.((.............................................................................................................)).))).))))))...)))..))))))))))).)))))))))...	gccttatttgttggaacttcata	cgaattgttccaacctatattttgttggaatgtcattgataatttgccacaaatattcaacaattctgaaggtttgtttatgggaaactactaataacatatttgttgcaactttgttaaaaaatatttttggaaacgtgtgagaaattaccgacgccttatttgttggaacttcata	[t731110] chr4+4904142-4904163|4;[t163818] chr4+4904143-4904165|4;[t586665] chr4+4904144-4904165|3;[t815764] chr4+4904145-4904167|29;[t675815] chr4+4904147-4904167|6;
ath-mir5634	2.09	chr4	+	14982361-14982555	11	14982524-14982545	ctggctgatgagcgactttgtgaatttagggtctgtctgtcaatttggcgggctgtccatgggccaagcgtctttcgcaggtttttgggcccaagcctactaagtgccaggtccagcccattaagatcctatatcaaagatagggcacaattgtagtaaccaccctaatttcacaaagtctctcaataaccatgt	((((.((.((((.(((((((((((.(((((((.................................................................................................................................))))))).))))))))))).)))).)).))).).	cctaatttcacaaagtctctca	agcgactttgtgaatttagggtctgtctgtcaatttggcgggctgtccatgggccaagcgtctttcgcaggtttttgggcccaagcctactaagtgccaggtccagcccattaagatcctatatcaaagatagggcacaattgtagtaaccaccctaatttcacaaagtctctca	[t143301] chr4+14982522-14982541|2;[t547414] chr4+14982524-14982545|6;[t619426] chr4+14982525-14982545|3;
novelMiR_353	2.06	chr1	+	22763857-22763963	104	22763931-22763953	ttattggttaactcttaaattagttcttaggctaagaatgagatgttctttgcaatcaattacaaaaaaaaaatcctaagaattaatctaagagacaaccaataatg	(((((((((..((((((.(((((((((((((..((((((.....))))))........................))))))))))))).))))))..)))))))))..	cctaagaattaatctaagagaca	actcttaaattagttcttaggctaagaatgagatgttctttgcaatcaattacaaaaaaaaaatcctaagaattaatctaagagaca	[t329370] chr1+22763929-22763949|1;[t329371] chr1+22763929-22763951|9;[t546416] chr1+22763931-22763953|91;[t617149] chr1+22763932-22763952|3;[t203926] chr1+22763935-22763957|8;[t741711] chr1+22763948-22763968|1;[t50714] chr1+22764037-22764055|1;
novelMiR_2308	2.02	chr2	-	3765186-3765287	10	3765196-3765217	taggtggcgttgtgacaccgattttgatagcttgtggagtcccaatcctttctgctggactcgagccacgagcaatggatatcgagcacctacgtcactgcg	...(((((((.(((....((((.((.((.(((((((((((((((........))..)))))....)))))))).)).)).))))..)))..)))))))....	agcaatggatatcgagcaccta	tgtgacaccgattttgatagcttgtggagtcccaatcctttctgctggactcgagccacgagcaatggatatcgagcaccta	[t248230] chr2-3765572-3765594|4;[t1074908] chr2-3765551-3765573|1;[t262653] chr2-3765550-3765570|3;[t899769] chr2-3765549-3765569|4;[t677911] chr2-3765508-3765529|2;[t611199] chr2-3765500-3765522|2;[t778148] chr2-3765468-3765490|2;[t1188718] chr2-3765467-3765488|2;[t850869] chr2-3765462-3765482|1;[t681195] chr2-3765346-3765366|3;[t1122889] chr2-3765339-3765361|4;[t747985] chr2-3765197-3765218|3;…
novelMiR_2153	2.01	chr1	-	23584627-23584753	17	23584637-23584654	cttggcctgtaaacgtgtacatgccgatgacttctgcttcttctttgcttcccgctgataagccttgtgttaagatactgtaggagcattgtaattaccccatgtagctgcgttgatagctcagcaa	((.(((.(((.((((((((((((.(((((.(((((((....((((.((.....(((....))).....)).))))....)))))))))))).........))))).)).))))).)))))).))...	ccatgtagctgcgttgat	aaacgtgtacatgccgatgacttctgcttcttctttgcttcccgctgataagccttgtgttaagatactgtaggagcattgtaattaccccatgtagctgcgttgat	[t506432] chr1-23584637-23584654|17;
novelMiR_2176	1.99	chr1	-	27022130-27022243	21	27022140-27022160	tattaaacgacgtcgtttgtatacacaaaagtgaaacggcgtcatgtgagtagcgcattataaataaacgacgctgtttcgcttttgtgtattctaacgacgtttagtagaaca	(((((...(((((((((...((((((((((((((((((((((((((((.....)))))...........)))))))))))))))))))))))...)))))))))))))).....	tttgtgtattctaacgacgtt	cgtcgtttgtatacacaaaagtgaaacggcgtcatgtgagtagcgcattataaataaacgacgctgtttcgcttttgtgtattctaacgacgtt	[t1242644] chr1-27022140-27022160|21;
novelMiR_2194	1.98	chr1	-	28865408-28865594	18	28865418-28865440	tcgtttaataaagtttttttttttttaatctgttcctctgtttttcttttttttctactctctgtgtctttgacggagaagaagttacagaaatgaaaaataaaaaagagaaaaaataaaaatttagagaagaaaaaaaaaatgggagagataaagagagagagagaaagagagagtttacatgagg	((((.(((.....(((((((((((((..(((..((((((.(((((.(((((((((((...................................................................))))))))))).)))))...)))).))...)))..))))))))))))).....))).))))..	agagagagagagaaagagagagt	aagtttttttttttttaatctgttcctctgtttttcttttttttctactctctgtgtctttgacggagaagaagttacagaaatgaaaaataaaaaagagaaaaaataaaaatttagagaagaaaaaaaaaatgggagagataaagagagagagagaaagagagagt	[t709582] chr1-28865497-28865514|1;[t13369] chr1-28865424-28865442|1;[t214101] chr1-28865418-28865440|11;[t743898] chr1-28865418-28865435|6;
novelMiR_2586	1.98	chr3	-	3386040-3386239	45	3386209-3386229	tcgtttatgctccatagcttaatctttgactcattcatgatctttttttggtttaatgttaaaacccatgcatgatcttgtttctgcatatttttgttttggttcagtgtaaaaatttctgcataattttggttctacaaaaatagctactatgcaaaagcaagatcacggggtcaaagattaagctatggagcttaaac	..(((((.((((((((((((((((((((((((..........................................................................................................................................)))))))))))))))))))))))).)))))	tccatagcttaatctttgact	tccatagcttaatctttgactcattcatgatctttttttggtttaatgttaaaacccatgcatgatcttgtttctgcatatttttgttttggttcagtgtaaaaatttctgcataattttggttctacaaaaatagctactatgcaaaagcaagatcacggggtcaaagattaagctatggagc	[t1196659] chr3-3386215-3386235|1;[t1075718] chr3-3386209-3386229|44;[t1075719] chr3-3386208-3386229|1;
novelMiR_1025	1.94	chr3	+	17140614-17140811	10	17140779-17140801	agaaactttgagtcgtgtttataactacatgaacttaactacatgttttgtgatacgacgtggcatcccagttagcactcgttaacggaacaataacaccgtttgtcgaattgatggttttgactgaatttatattgtgtaggaaatgcaaaatttagttaagttcatgtagttataagcacgactcaaagttctatg	((((.((((((((((((((((((((((((((((((((((((..................................................................................................................))))))))))))))))))))))))))))))))))))))))...	catgtagttataagcacgactca	agtcgtgtttataactacatgaacttaactacatgttttgtgatacgacgtggcatcccagttagcactcgttaacggaacaataacaccgtttgtcgaattgatggttttgactgaatttatattgtgtaggaaatgcaaaatttagttaagttcatgtagttataagcacgactca	[t1202429] chr3+17140777-17140799|2;[t471303] chr3+17140779-17140801|6;[t927155] chr3+17140782-17140801|2;
novelMiR_1976	1.94	chr1	-	14489365-14489514	43	14489375-14489397	tttgagtattaaggtttcagaatatttggctataagtagcatatacttcacatttttgcacactagaagtttttatctagttttattccgcagactttgtgttatagaccttttgtaatccggatttctctttatctatttagtattcag	..(((((((((((((...((((.((((((.((((((..(..((((...((((..(((((..((((((........))))))........)))))...)))).))))..)..))))))..))))))))))....))))...))))))))).	atccggatttctctttatctatt	aaggtttcagaatatttggctataagtagcatatacttcacatttttgcacactagaagtttttatctagttttattccgcagactttgtgttatagaccttttgtaatccggatttctctttatctatt	[t1165594] chr1-14490051-14490072|1;[t1165594] chr1-14490006-14490027|1;[t402165] chr1-14489946-14489966|4;[t22208] chr1-14489933-14489953|1;[t366310] chr1-14489912-14489934|3;[t353826] chr1-14489909-14489930|1;[t353827] chr1-14489908-14489930|8;[t1147436] chr1-14489909-14489929|3;[t618562] chr1-14489895-14489917|1;[t349312] chr1-14489846-14489868|3;[t1178511] chr1-14489731-14489752|1;[t156785] c…
novelMiR_1615	1.91	chr5	+	12601299-12601498	23	12601466-12601488	tgttcggcgcctttagcggagttatggggagtgtattacgggttgttcatggcgtgggatcgtgggattacgcggctggaacttgaggtagactccgagatggtggttgggtttttaaggacaggaattggttcttcccacccgctgtcattcctggtacgtatgtgccatggcttcttatcaagggactggatagtccg	((((((((.(((((((.((((((((((............................................................................................................................................)))))))))))))..))))).))))))).....	ccatggcttcttatcaagggact	gcgcctttagcggagttatggggagtgtattacgggttgttcatggcgtgggatcgtgggattacgcggctggaacttgaggtagactccgagatggtggttgggtttttaaggacaggaattggttcttcccacccgctgtcattcctggtacgtatgtgccatggcttcttatcaagggact	[t169461] chr5+12601457-12601478|1;[t959895] chr5+12601463-12601482|2;[t506240] chr5+12601466-12601488|23;[t878337] chr5+12601470-12601492|3;[t837154] chr5+12601471-12601493|5;[t984083] chr5+12601541-12601561|2;[t1165274] chr5+12601543-12601565|1;[t687665] chr5+12601567-12601589|4;[t746393] chr5+12601621-12601643|1;[t759509] chr5+12601629-12601651|1;[t211145] chr5+12601650-12601671|2;[t211146] ch…
novelMiR_2321	1.91	chr2	-	3902833-3902935	18	3902843-3902865	gagtatgcttttaaaactttgatgtctaggccaataaaagaagagttatcatccaaagtctttaaccgcgccgtatgatatccagatttaactgtatattttc	((((((((..(((((.((..((((((..(((........(((((.((........)).)))))......)))....)))))).)).)))))..))))))))..	ccgtatgatatccagatttaact	ttaaaactttgatgtctaggccaataaaagaagagttatcatccaaagtctttaaccgcgccgtatgatatccagatttaact	[t819699] chr2-3902846-3902868|1;[t586114] chr2-3902846-3902867|2;[t811853] chr2-3902846-3902866|2;[t541170] chr2-3902845-3902865|1;[t541172] chr2-3902843-3902865|10;[t604296] chr2-3902842-3902864|3;
novelMiR_1057	1.9	chr3	+	21388804-21389001	16	21388971-21388991	aaagaactcaagcagattgagacattatttcggagatcatagctacagatcctctctggtattgtactataaagccaagttccagactatggagtgaaagagatttacaatgacattgtcttgtgtgaccgcatgagcaatcgcagcaactttctcaagctattaggatgttgtctcgagtttccttttatgattctt	.(((((.(((((.(((((((((((.(((((..(.................................................................................................................................)..))))).)))))).))))).))....))))))))	atgttgtctcgagtttccttt	agcagattgagacattatttcggagatcatagctacagatcctctctggtattgtactataaagccaagttccagactatggagtgaaagagatttacaatgacattgtcttgtgtgaccgcatgagcaatcgcagcaactttctcaagctattaggatgttgtctcgagtttccttt	[t370117] chr3+21388971-21388991|16;
novelMiR_3108	1.88	chr4	-	7562855-7563000	13	7562865-7562887	tcaaatattagtggataatctgaaagtgtttatatcccttaatccattgtggtgctgatggtgtccaaagcctgcaacaagtcttgatgattcaaataaacgtaaaatgagatgaacccctaatctttatccactaaatttgaaac	((((((.(((((((((((.........((((((.((........................................................................)).)))))).........)))))))))))))))))...	gaacccctaatctttatccacta	gtggataatctgaaagtgtttatatcccttaatccattgtggtgctgatggtgtccaaagcctgcaacaagtcttgatgattcaaataaacgtaaaatgagatgaacccctaatctttatccacta	[t702691] chr4-7562865-7562887|13;[t524956] chr4-7562861-7562883|8;[t697381] chr4-7562838-7562859|1;[t648209] chr4-7562820-7562842|3;[t216124] chr4-7562772-7562794|4;[t750256] chr4-7562773-7562793|3;[t239603] chr4-7562771-7562792|3;[t239604] chr4-7562770-7562792|2;[t102625] chr4-7562761-7562783|3;[t310348] chr4-7562746-7562768|6;[t939446] chr4-7562719-7562739|1;[t414342] chr4-7562719-7562736|3;[t…
novelMiR_1111	1.86	chr4	+	2179432-2179553	39	2179523-2179543	agtttttttattttagtgttcagaaaaaaatctatcttttaaaaattatttgatttagtgtcactaaacatataatttttaaaagttggatttccttctgaaaactaaaattaaaaatttta	(((((((..((((((((.(((((((..(((((((.((((((((((((((.((.(((((.....))))))).)))))))))))))).)))))))..))))))).)))))))).)))))))...	ttccttctgaaaactaaaatt	ttttagtgttcagaaaaaaatctatcttttaaaaattatttgatttagtgtcactaaacatataatttttaaaagttggatttccttctgaaaactaaaatt	[t435375] chr4+2179493-2179515|1;[t863940] chr4+2179519-2179539|2;[t1236084] chr4+2179522-2179542|4;[t1207710] chr4+2179523-2179543|25;[t1094586] chr4+2179524-2179543|1;[t1094587] chr4+2179524-2179544|5;[t562664] chr4+2179525-2179543|2;[t562665] chr4+2179525-2179544|2;[t562666] chr4+2179525-2179547|4;[t1213865] chr4+2179527-2179547|3;[t955928] chr4+2179640-2179661|3;[t1188726] chr4+2179646-217966…
novelMiR_1779	1.85	chr5	+	25598455-25598612	14	25598580-25598602	tgataaatggagagaagagtgagaagaagaagaagatgatgaagagaatgtttggaatcccgccttccttggcttttttgaattttgaagatttctcagttccgagacaaatggctcttgtgcgctctctctctctctctctctctcacatttaacct	...((((((((((((.(((.((((.((.((.((.((((...(((((..((((((((((........................................))))).))))).....)))))...)).)))))))))))).))))))))).))))))....	tctctctctctctctctctctca	agagaagagtgagaagaagaagaagatgatgaagagaatgtttggaatcccgccttccttggcttttttgaattttgaagatttctcagttccgagacaaatggctcttgtgcgctctctctctctctctctctctca	[t275061] chr5+25598472-25598492|2;[t1120086] chr5+25598580-25598602|11;[t652139] chr5+25598581-25598602|2;[t1120084] chr5+25598582-25598602|1;
novelMiR_225	1.8	chr1	+	15763330-15763428	128	15763396-15763418	aagttaagtgtcagttcaagggaatgtgccactaataggcacttttaggaaaacttattccgtttgaggcacttttcagggatgagacactttcctttg	(((..(((((((.((((...((((.(((((.....................................))))).))))..))))..)))))))..)))..	aggcacttttcagggatgagaca	tcagttcaagggaatgtgccactaataggcacttttaggaaaacttattccgtttgaggcacttttcagggatgagaca	[t281282] chr1+15763290-15763310|3;[t1003326] chr1+15763362-15763384|1;[t193673] chr1+15763382-15763404|5;[t1042672] chr1+15763385-15763407|2;[t379192] chr1+15763386-15763405|3;[t989477] chr1+15763391-15763412|1;[t753629] chr1+15763395-15763412|2;[t753631] chr1+15763395-15763416|1;[t753632] chr1+15763395-15763417|1;[t254432] chr1+15763396-15763416|6;[t254433] chr1+15763396-15763417|2;[t254434] ch…
ath-mir166g	1.79	chr5	+	25504805-25504912	25594	25504882-25504902	agggtttagaggaatgttgtttggctcgaggtcatggagagtaattcgttaacccaactcaaaactctaaatgattctcggaccaggcttcattcccctcaacctatt	.(((((.((.((((((..((((((..(((((((((..(((((.....(((.....))).....)))))..)))).)))))..))))))..)))))).)).)))))...	tcggaccaggcttcattcccc	ggaatgttgtttggctcgaggtcatggagagtaattcgttaacccaactcaaaactctaaatgattctcggaccaggcttcattcccc	[t646713] chr5+25504881-25504901|1;[t1101993] chr5+25504882-25504899|45;[t1101994] chr5+25504882-25504900|39;[t1101996] chr5+25504882-25504901|499;[t1101998] chr5+25504882-25504902|24425;[t1102004] chr5+25504882-25504903|110;[t1102005] chr5+25504882-25504904|7;[t592397] chr5+25504883-25504902|302;[t592400] chr5+25504883-25504903|3;[t848385] chr5+25504884-25504902|7;[t848391] chr5+25504884-2550490…
novelMiR_1575	1.78	chr5	+	11928386-11928502	22	11928470-11928492	aagaagaagcttggttagtgttttggagtcgaatatgacttgatgtgatgtgtatgattgagtataagaaattaaaccgcaatcggatcttaaaagcctaagtagtgtttccttgtt	(((..((((((((.((((.(((((.(((((.......................................................)).))).))))))))).))).))))))))...	ggatcttaaaagcctaagtagtg	ttggttagtgttttggagtcgaatatgacttgatgtgatgtgtatgattgagtataagaaattaaaccgcaatcggatcttaaaagcctaagtagtg	[t665443] chr5+11927539-11927560|1;[t886119] chr5+11927541-11927562|3;[t86172] chr5+11927578-11927598|2;[t1189776] chr5+11927666-11927688|1;[t504245] chr5+11927671-11927691|2;[t504246] chr5+11927671-11927692|1;[t464842] chr5+11927672-11927692|1;[t673669] chr5+11927676-11927698|4;[t607002] chr5+11927689-11927711|2;[t499594] chr5+11927768-11927789|4;[t1124685] chr5+11927793-11927814|2;[t632507] chr…
novelMiR_2948	1.75	chr4	-	2001986-2002136	193	2001996-2002013	cgtctgtttggtttggagggatcgggtttccctctacgtcaactgtgttaccggggattcgaatgttgaccattgtggattggttggttggttctgtgttctggaagtaagagaaatctcaatcccctccttctagcgccaaattgtgaga	..((.((((((((((((((((..(((.................................................................................................))).))))))))).)))))))...))..	cccctccttctagcgcca	gtttggagggatcgggtttccctctacgtcaactgtgttaccggggattcgaatgttgaccattgtggattggttggttggttctgtgttctggaagtaagagaaatctcaatcccctccttctagcgcca	[t863492] chr4-2002038-2002060|2;[t340337] chr4-2002001-2002021|2;[t1081321] chr4-2001996-2002014|1;[t520244] chr4-2001996-2002013|192;[t240188] chr4-2001980-2002002|2;[t913508] chr4-2001933-2001953|1;[t109223] chr4-2001897-2001918|2;[t874405] chr4-2001778-2001800|2;[t763905] chr4-2001770-2001791|1;[t381410] chr4-2001677-2001698|2;[t1101801] chr4-2001672-2001694|3;[t392164] chr4-2001596-2001618|1…
novelMiR_867	1.72	chr3	+	11316784-11316893	132	11316861-11316883	gaggctaaatgggttttaaaagatgtacaagggtttttaaaagattttaaaagaatttacaagaagactttttaatccttgtaaatattttaaaacccttttaaaattct	(((..((((.(((((((((((....((((((((((...(((((.((((..............)))).))))).))))))))))....))))))))))).))))...))).	cttgtaaatattttaaaaccctt	gggttttaaaagatgtacaagggtttttaaaagattttaaaagaatttacaagaagactttttaatccttgtaaatattttaaaaccctt	[t565761] chr3+11316117-11316139|1;[t1234236] chr3+11316120-11316142|3;[t356459] chr3+11316127-11316147|2;[t1152496] chr3+11316128-11316150|3;[t520670] chr3+11316130-11316149|5;[t529803] chr3+11316131-11316153|3;[t196573] chr3+11316140-11316160|7;[t686984] chr3+11316141-11316162|3;[t1229263] chr3+11316151-11316171|3;[t324756] chr3+11316158-11316178|1;[t478670] chr3+11316161-11316183|2;[t1242088] …
novelMiR_2712	1.71	chr3	-	12634284-12634502	43	12634294-12634316	agttttttttcagtttcctttcactttgttccgcgttcagagaacgctcaagcagactcactagctaaagctgctctattatcctgtaacgtctcctccttcacgggagtttgagccttgtttactattattaaaaacggttgcacaaaaaaaaaatttgataccttagtctattgtgtgatccgagagctttgtggaattcgaccctaagagcatgca	(((((((.....(((...((((((...((((...........................................................................................................................................................))))...))))))...)))...)))))).)...	gagctttgtggaattcgacccta	cagtttcctttcactttgttccgcgttcagagaacgctcaagcagactcactagctaaagctgctctattatcctgtaacgtctcctccttcacgggagtttgagccttgtttactattattaaaaacggttgcacaaaaaaaaaatttgataccttagtctattgtgtgatccgagagctttgtggaattcgacccta	[t387034] chr3-12634311-12634330|1;[t1085349] chr3-12634299-12634321|1;[t744608] chr3-12634296-12634318|3;[t752102] chr3-12634296-12634316|2;[t752103] chr3-12634294-12634316|35;[t839098] chr3-12634294-12634314|3;[t215613] chr3-12634273-12634293|2;
novelMiR_2025	1.68	chr1	-	15704700-15704813	25	15704710-15704732	agttagagtagtatagaattctcagtatgctaggtggttgagtttgattgatagatccattctggattagttgtgcttaatgcctattgctttctgatcaactagaatttagcc	.((((((.((((...((....((((...((((((((.((((((.(((((....(((((.....)))))))))).))))))))))))..))...)))))).))))...)))))).	gcctattgctttctgatcaacta	gtatagaattctcagtatgctaggtggttgagtttgattgatagatccattctggattagttgtgcttaatgcctattgctttctgatcaacta	[t813778] chr1-15704710-15704732|24;[t630319] chr1-15704710-15704730|1;
novelMiR_3460	1.68	chr5	-	15076573-15076749	11	15076583-15076602	tacgatataggtgatactttttgttttgatgttgttatttctattgaattgttattttgaaattttttaatgagcgttatgttatatgatattatttgtgtaaaaaagataaaattttaaactaaaccaatagacgtacacaacaatattgagatacacgtacacgtgtacgactgc	(.((.((((.(((.(((....(((((..((((((((((.(((((((.....(((.(((((((((((............................................))))))))))).)))..))))))).)))....)))))))..)))))...)))))).)))))))....	attgagatacacgtacacgt	gtgatactttttgttttgatgttgttatttctattgaattgttattttgaaattttttaatgagcgttatgttatatgatattatttgtgtaaaaaagataaaattttaaactaaaccaatagacgtacacaacaatattgagatacacgtacacgt	[t383089] chr5-15076583-15076602|11;[t383091] chr5-15076580-15076602|1;[t453905] chr5-15076544-15076566|3;[t118133] chr5-15076539-15076561|1;
ath-mir166c	1.65	chr5	+	2838642-2838767	25950	2838737-2838757	agtgttgagaggattgttgtctggctcgaggtcatgaagaagagaatcactcgaattaatttggaagaacaaattaagaaaaccctagatgattctcggaccaggcttcattccccctaacctact	((.((((.(.(((.((..((((((..(((((((((..((.............................................))..)))).)))))..))))))..)).))).).))))))...	tcggaccaggcttcattcccc	ggattgttgtctggctcgaggtcatgaagaagagaatcactcgaattaatttggaagaacaaattaagaaaaccctagatgattctcggaccaggcttcattcccc	[t646713] chr5+2838736-2838756|1;[t1101993] chr5+2838737-2838754|45;[t1101994] chr5+2838737-2838755|39;[t1101996] chr5+2838737-2838756|499;[t1101998] chr5+2838737-2838757|24425;[t1102000] chr5+2838737-2838758|609;[t1102003] chr5+2838737-2838759|3;[t592397] chr5+2838738-2838757|302;[t592398] chr5+2838738-2838758|16;[t848385] chr5+2838739-2838757|7;[t848386] chr5+2838739-2838758|1;[t848390] chr5+28…
novelMiR_1545	1.63	chr5	+	10839403-10839570	12	10839538-10839560	ttagcttgacctgctgcaagatgatgagaggtagaactgacgttgcaaggaacctgccaagctcctttgagagtcgacaccggagaggcaggggacttctctggacaacaggttcaattgtcggagttgcaatctcaatcaaactcttcactaacggtgctaactgag	(((((...(((((.((.((((((((((((.((((..((((((.......(((((((....................................................)))))))...))))))..))))..)))).))))...)))))).))..)))))))).....	caatcaaactcttcactaacggt	ctgctgcaagatgatgagaggtagaactgacgttgcaaggaacctgccaagctcctttgagagtcgacaccggagaggcaggggacttctctggacaacaggttcaattgtcggagttgcaatctcaatcaaactcttcactaacggt	[t417772] chr5+10839538-10839560|8;[t310302] chr5+10839540-10839562|4;[t925642] chr5+10839579-10839601|2;[t832697] chr5+10839582-10839602|2;
novelMiR_1577	1.61	chr5	+	11946568-11946684	22	11946652-11946674	aagaagaagcttggttagtgttttcgagtggaatatgacttgatgtgatgtgtatgattgagtataagaaattaaactgcaaccggatcttaaaagcctaagtagtgtttccttgtt	(((..((((((((.((((.(((((..(((((...................................................)))...))..))))))))).))).))))))))...	ggatcttaaaagcctaagtagtg	ttggttagtgttttcgagtggaatatgacttgatgtgatgtgtatgattgagtataagaaattaaactgcaaccggatcttaaaagcctaagtagtg	[t758505] chr5+11946267-11946288|3;[t275198] chr5+11946268-11946290|2;[t927422] chr5+11946273-11946295|3;[t38538] chr5+11946286-11946308|1;[t147142] chr5+11946287-11946308|1;[t147143] chr5+11946287-11946309|1;[t534758] chr5+11946288-11946310|18;[t409721] chr5+11946291-11946313|2;[t457879] chr5+11946336-11946358|3;[t295588] chr5+11946351-11946372|5;[t165540] chr5+11946353-11946374|3;[t165541] chr5…
novelMiR_1576	1.6	chr5	+	11929452-11929568	22	11929536-11929558	aagaagaagcttggttagtgttttcgagtcgaatatgactagatgtgatgtgtatgattgagtataagaaattaaaccgcaaccggatcttaaaagcctaagtagtgtttccttgtt	(((..((((((((.((((.(((((..((((.......................................................)).))..))))))))).))).))))))))...	ggatcttaaaagcctaagtagtg	ttggttagtgttttcgagtcgaatatgactagatgtgatgtgtatgattgagtataagaaattaaaccgcaaccggatcttaaaagcctaagtagtg	[t103610] chr5+11928896-11928915|4;[t735432] chr5+11928974-11928996|5;[t103610] chr5+11929073-11929092|4;[t758505] chr5+11929151-11929172|3;[t275198] chr5+11929152-11929174|2;[t927422] chr5+11929157-11929179|3;[t874814] chr5+11929246-11929268|1;[t856393] chr5+11929297-11929319|1;[t38567] chr5+11929347-11929369|2;[t202310] chr5+11929391-11929413|2;[t58923] chr5+11929393-11929413|2;[t290070] chr5+1…
novelMiR_1578	1.6	chr5	+	11953322-11953438	22	11953406-11953428	aagaagaagcttggttagtgttttcgagtcgaatatgactagatgtgatgtgtatgattgagtataagaaattaaaccgcaaccggatcttaaaagcctaagtagtgtttccttgtt	(((..((((((((.((((.(((((..((((.......................................................)).))..))))))))).))).))))))))...	ggatcttaaaagcctaagtagtg	ttggttagtgttttcgagtcgaatatgactagatgtgatgtgtatgattgagtataagaaattaaaccgcaaccggatcttaaaagcctaagtagtg	[t570026] chr5+11952285-11952307|4;[t758505] chr5+11952311-11952332|3;[t275198] chr5+11952312-11952334|2;[t927422] chr5+11952317-11952339|3;[t38538] chr5+11952330-11952352|1;[t147142] chr5+11952331-11952352|1;[t147143] chr5+11952331-11952353|1;[t534758] chr5+11952332-11952354|18;[t409721] chr5+11952335-11952357|2;[t457879] chr5+11952380-11952402|3;[t1241096] chr5+11952403-11952423|4;[t874814] chr…
ath-mir834	1.58	chr5	-	2641467-2641631	6	2641601-2641621	agccaaaatcaccaccgcttctgctacgaacatgttaagccatccttttaaccgttgctgccaccactattacggccatcacaagaaaattcatgcaagtggaaacggtgatagtagcagctggtatgacacgttggtagcagtagcggtggtaatgccgatagc	..........(((((((((.(((((((.(((.(((((.((((..............(((((....((((((((.(((((..((.((....)).))...))))...).)))))))).))))))))).))))).))).))))))).)))))))))............	accaccgcttctgctacgaac	accaccgcttctgctacgaacatgttaagccatccttttaaccgttgctgccaccactattacggccatcacaagaaaattcatgcaagtggaaacggtgatagtagcagctggtatgacacgttggtagcagtagcggtggtaa	[t129723] chr5-2641601-2641621|6;[t1169528] chr5-2641477-2641497|1;
novelMiR_3034	1.56	chr4	-	4139711-4139800	9	4139721-4139743	tgttatagagccttggttagtgttttcacatggatcctccggttagactgttaaatcactaaaacacacatcaataggtccaacaaagca	((((...(..(((((((..(((((((......(((....(((.....)))....)))...)))))))..))))..)))..))))).....	actaaaacacacatcaataggtc	ccttggttagtgttttcacatggatcctccggttagactgttaaatcactaaaacacacatcaataggtc	[t172328] chr4-4139721-4139743|9;[t24522] chr4-4139716-4139738|8;
novelMiR_2262	1.55	chr2	-	2739000-2739215	9	2739010-2739032	ttttgagaaaaaaactcaaaaatctttaatgtcttttctttaagattcttcttccattgacttttttcctcgatgttatcttatactaagatttcattcagttcagaaataagctcttgaaccaaaaaaaatagataatagatgcacttaaaaaataaaaatagggacaagaattgaattgatcattggagatttgagagtaaccatacctcaaag	.((((((......((((..((((((((((((((..(((.....(((((((.(((((((....(((((...................................................................................)))))....))).)))).))))))))))..)).))))))))))))..))))........)))))).	cattggagatttgagagtaacca	aaaactcaaaaatctttaatgtcttttctttaagattcttcttccattgacttttttcctcgatgttatcttatactaagatttcattcagttcagaaataagctcttgaaccaaaaaaaatagataatagatgcacttaaaaaataaaaatagggacaagaattgaattgatcattggagatttgagagtaacca	[t476391] chr2-2739010-2739032|5;[t853936] chr2-2739008-2739028|4;[t853937] chr2-2739006-2739028|2;[t782222] chr2-2739004-2739025|1;[t1238907] chr2-2739005-2739023|3;[t729034] chr2-2738964-2738986|1;[t309964] chr2-2738822-2738844|4;[t299079] chr2-2738815-2738835|2;[t1045862] chr2-2738807-2738829|3;[t481565] chr2-2738802-2738824|2;
novelMiR_3012	1.55	chr4	-	3453506-3453728	11	3453516-3453538	ttgacaatattagaaacatgactgctccccttaaggaatctacgccttcgatatctgcattttcccgaatggtgatagcgggtggataggtggcatggtgaatggaacaagtagcaagtcatagtcattgtcgctagagctatctgtcacactggctctccttggaccagccttccctgtcttcccaattgggtccattattcctttccctttgtcagtaggt	(((((((.....((((.((((.((..(((.................................................................................................................................................................)))..))))))...))))...))))))).....	gggtccattattcctttcccttt	ttagaaacatgactgctccccttaaggaatctacgccttcgatatctgcattttcccgaatggtgatagcgggtggataggtggcatggtgaatggaacaagtagcaagtcatagtcattgtcgctagagctatctgtcacactggctctccttggaccagccttccctgtcttcccaattgggtccattattcctttcccttt	[t891494] chr4-3453519-3453538|5;[t891495] chr4-3453516-3453538|5;[t940921] chr4-3453514-3453536|1;[t507551] chr4-3453512-3453534|3;
novelMiR_1587	1.54	chr5	+	12000026-12000143	243	12000111-12000133	gaatttatgaagcttttcagcaataaagatcttgaaggacgtttttcagaaggcgtcgatcgacacttttctatttttttcagatctttacatgtttgggatgcatttggagattatg	.(((((.((((((.(..(((((.(((((((((.((((((.((......(((((.(((....))).)))))..)).)))))))))))))))..)).)))..).)).)))).)))))...	ctttacatgtttgggatgcattt	agcttttcagcaataaagatcttgaaggacgtttttcagaaggcgtcgatcgacacttttctatttttttcagatctttacatgtttgggatgcattt	[t281390] chr5+11999680-11999702|1;[t415291] chr5+11999790-11999812|2;[t41823] chr5+11999831-11999853|4;[t754525] chr5+11999866-11999888|4;[t760301] chr5+11999892-11999914|6;[t1218665] chr5+11999974-11999996|1;[t1131432] chr5+12000110-12000132|4;[t687068] chr5+12000111-12000133|212;[t1230655] chr5+12000112-12000132|9;[t1230656] chr5+12000112-12000133|1;[t1230658] chr5+12000112-12000134|12;[t11889…
novelMiR_2459	1.53	chr2	-	10198358-10198557	22	10198525-10198547	gttcttaagaactcattgataaggatgctcttagagcatgtaccatggttgggactatcaaaatccctaaaaaagtaaaaagtaataatattttattattttaattatattttagttttttaatataaattgaccattgataagattacacgtgcaaatatgtttgtgggaacgtcccttaaatgaggactttcagagac	.((((.(((..((((((.....(((((.(((((((((((((..((((..(((...((((((...........................................................................))))))...)))..))))...)))))))).))))).)))))....))))))..)))..))))..	actcattgataaggatgctctta	actcattgataaggatgctcttagagcatgtaccatggttgggactatcaaaatccctaaaaaagtaaaaagtaataatattttattattttaattatattttagttttttaatataaattgaccattgataagattacacgtgcaaatatgtttgtgggaacgtcccttaaatgaggac	[t561408] chr2-10198733-10198755|3;[t893760] chr2-10198725-10198745|5;[t893761] chr2-10198723-10198745|1;[t920936] chr2-10198644-10198663|1;[t401993] chr2-10198637-10198659|4;[t51050] chr2-10198527-10198548|3;[t51051] chr2-10198526-10198548|6;[t181935] chr2-10198525-10198547|13;
novelMiR_1579	1.52	chr5	+	11954211-11954327	22	11954295-11954317	aagaagaagcttggttagtgttttcgagtggaatatgacttgatgtgatgtgtatgattgagtataagaaattaaactgcaaccggatcttaaaagcctaagtagtgtttccttgtt	(((..((((((((.((((.(((((..(((((...................................................)))...))..))))))))).))).))))))))...	ggatcttaaaagcctaagtagtg	ttggttagtgttttcgagtggaatatgacttgatgtgatgtgtatgattgagtataagaaattaaactgcaaccggatcttaaaagcctaagtagtg	[t758505] chr5+11953910-11953931|3;[t275198] chr5+11953911-11953933|2;[t927422] chr5+11953916-11953938|3;[t457879] chr5+11953979-11954001|3;[t295588] chr5+11953994-11954015|5;[t165540] chr5+11953996-11954017|3;[t165541] chr5+11953996-11954018|2;[t1102956] chr5+11954003-11954025|5;[t460770] chr5+11954013-11954035|1;[t956774] chr5+11954089-11954110|4;[t38567] chr5+11954106-11954128|2;[t202310] chr5…
novelMiR_1959	1.5	chr1	-	13905581-13905787	91	13905591-13905613	aaagtctttacaagcattttttaactcttagaaaaagaattataagtatttaaaacatttacaactctttttgaatcattttaaaactcttgtaaacctttacaaaaggttttaaacagatttagaagagtttttaaatgattttctttttctgaaatcttttgtaaatcttctaaacccttttaaaatctcttgtaaatcttttaa	((((..((((((((....((((((...(((((...(((.(((((((..................................................................................................................))))))).))))))))......))))))...))))))))..))))..	aaacccttttaaaatctcttgta	caagcattttttaactcttagaaaaagaattataagtatttaaaacatttacaactctttttgaatcattttaaaactcttgtaaacctttacaaaaggttttaaacagatttagaagagtttttaaatgattttctttttctgaaatcttttgtaaatcttctaaacccttttaaaatctcttgta	[t9191] chr1-13905592-13905613|23;[t9192] chr1-13905591-13905613|39;[t37604] chr1-13905592-13905612|4;[t37605] chr1-13905591-13905612|2;[t37606] chr1-13905590-13905612|8;[t145133] chr1-13905592-13905611|12;[t145134] chr1-13905591-13905611|3;[t529694] chr1-13905588-13905610|8;[t565498] chr1-13905587-13905609|36;[t343655] chr1-13905578-13905600|2;[t1243071] chr1-13905522-13905544|3;[t1184932] chr1-…
novelMiR_228	1.49	chr1	+	15807258-15807480	118	15807268-15807290	tattgttgtgttttggttattggaacccggttaggattgtgttaggattgttagtcatttttggttttgttggtcaaattatttatttattcataaaattgtattttcgacttgcggtttaaatgttgctgtattggttagtttaattaagtatttatggaaatatttaattatgttaaaaaaaaaaacgggtcgggttgtttcaagttgcaagaaagataat	.((((((...(((((....(((((((((((..................................................................................................................................................................))))))...)))))....)))))..))))))	ttttggttattggaacccggtta	ttttggttattggaacccggttaggattgtgttaggattgttagtcatttttggttttgttggtcaaattatttatttattcataaaattgtattttcgacttgcggtttaaatgttgctgtattggttagtttaattaagtatttatggaaatatttaattatgttaaaaaaaaaaacgggtcgggttgtttcaagttgcaagaaa	[t955216] chr1+15806968-15806990|2;[t352583] chr1+15807018-15807038|3;[t352586] chr1+15807018-15807040|3;[t366038] chr1+15807023-15807040|1;[t366039] chr1+15807023-15807042|1;[t366040] chr1+15807023-15807043|3;[t926341] chr1+15807025-15807046|4;[t965494] chr1+15807031-15807053|2;[t954483] chr1+15807034-15807056|1;[t1181808] chr1+15807039-15807058|3;[t992164] chr1+15807042-15807064|3;[t1225118] ch…
novelMiR_2657	1.48	chr3	-	10706750-10706949	10	10706919-10706939	aaccattcgatatagattagacccattctctagatctcaacaggtttcctcctccttctttctatttagctacttggtttcaattgtttcaagcctaggtaagcatatgtaaaaaagagacaattgaaaccaagtaactaaataggaagaaggaggaacaacctgttgagatctagagaatgggtctaatctatatcgaa	.....(((((((((((((((((((((((((((((((((((((((((...((((((((((((((((((((.((((((((((((((((((((..........................)))))))))))))))))))).))))))))))))))))))))..)))))))))))))))))))))))))))))))))))))))))	tatagattagacccattctct	tatagattagacccattctctagatctcaacaggtttcctcctccttctttctatttagctacttggtttcaattgtttcaagcctaggtaagcatatgtaaaaaagagacaattgaaaccaagtaactaaataggaagaaggaggaacaacctgttgagatctagagaatgggtctaatctatatc	[t1071089] chr3-10707159-10707176|1;[t1186781] chr3-10707052-10707069|1;[t303223] chr3-10706920-10706940|3;[t1033023] chr3-10706919-10706939|7;[t1094640] chr3-10706876-10706897|1;
novelMiR_42	1.45	chr1	+	5662857-5662954	14	5662925-5662944	caaggggttatctttcattaggccatttgaagttttgaacgctgaaattacatctgtcattttacttcattttggtgtagacaggatgtttttgcaat	((((((..((((((...(((.((((..((((((..(((....((......))....)))....))))))...)))).)))..))))))))))))....	attttggtgtagacaggatg	tctttcattaggccatttgaagttttgaacgctgaaattacatctgtcattttacttcattttggtgtagacaggatg	[t394066] chr1+5662925-5662944|14;
ath-mir859	1.41	chr1	+	22149720-22149843	7	22149812-22149833	aggtagatgtcgaaatctctctgttgtgaagtcaaacatgagtatgaattaacattaatggatctttttgattcataatactcatgtttggtttcacagtagatagatatcgacgtctatcttt	(((((((((((((.((((.(((((((((((..(((((((((((((............(((((((.....))))))).)))))))))))))..))))))))))).)))).)))))))))))))..	ttcacagtagatagatatcgac	cgaaatctctctgttgtgaagtcaaacatgagtatgaattaacattaatggatctttttgattcataatactcatgtttggtttcacagtagatagatatcgac	[t1120231] chr1+22149735-22149755|2;[t1199629] chr1+22149812-22149833|7;[t1165875] chr1+22149946-22149966|4;
novelMiR_559	1.4	chr2	+	5194900-5195037	10	5195005-5195027	gtgtcgttctgtctgagttaaagtagataatggctgatttacaatgtaagttattgttatattctgtccgagtttttctaaggttgtggctgagttatcgtgtcgttctgtctgagttaatttagctaatgacagatt	.(((((((..(.(((((((((..(((((((((((((((..........................................................)))).)))))..))))))..)))))))))).)))))))....	ttctgtctgagttaatttagcta	gtctgagttaaagtagataatggctgatttacaatgtaagttattgttatattctgtccgagtttttctaaggttgtggctgagttatcgtgtcgttctgtctgagttaatttagcta	[t947255] chr2+5195001-5195023|1;[t1214541] chr2+5195005-5195027|10;
novelMiR_1303	1.4	chr4	+	7704617-7704748	20	7704716-7704738	accatccttgtcatgtttataagattcaatgcaactttcttcttcacttcaacacaagtcaaattgtatcgttcttcaattaccccaaaaaagtgtgaaagtgtcttgaattacatataataacgggtggtg	(((((((((((.((((......(((((((.(((.(((((.....(((((.........................................))))).)))))))).)))))))..)))).)))).))))))).	agtgtcttgaattacatataata	tcatgtttataagattcaatgcaactttcttcttcacttcaacacaagtcaaattgtatcgttcttcaattaccccaaaaaagtgtgaaagtgtcttgaattacatataata	[t24118] chr4+7704177-7704199|9;[t1178504] chr4+7704251-7704273|2;[t676340] chr4+7704354-7704376|1;[t8457] chr4+7704421-7704438|1;[t36160] chr4+7704422-7704443|1;[t540693] chr4+7704425-7704447|9;[t95203] chr4+7704429-7704451|8;[t63374] chr4+7704431-7704453|3;[t1063342] chr4+7704560-7704582|5;[t346679] chr4+7704565-7704585|7;[t610188] chr4+7704588-7704610|3;[t953676] chr4+7704711-7704733|2;[t27811…
novelMiR_398	1.39	chr1	+	27393232-27393416	166	27393385-27393406	atgtcacattaaccttcttgcatttgtcttttcatgttgtgttcttcgctgttctataacttaacggtgagatgagagtttattgggggtttaaccacaggtcgatttttattttgatgttaagtattgataaagcaatacacttagcaaaaggtggacgtgccggagtggttatcgggcatgac	(((((....(((((((((.(((((..((((((......((((.....(((..((.(((.(((((((..((((((((((((..(((.((......)).)))...))))))))))))..)))))))))).))...)))...)))).....))))))..)..)))).)))).)))))...)))))...	gtggacgtgccggagtggttat	aaccttcttgcatttgtcttttcatgttgtgttcttcgctgttctataacttaacggtgagatgagagtttattgggggtttaaccacaggtcgatttttattttgatgttaagtattgataaagcaatacacttagcaaaaggtggacgtgccggagtggttat	[t962417] chr1+27393385-27393402|3;[t962418] chr1+27393385-27393403|4;[t962419] chr1+27393385-27393404|3;[t962420] chr1+27393385-27393405|13;[t962421] chr1+27393385-27393406|81;[t962423] chr1+27393385-27393407|60;[t170696] chr1+27393389-27393406|2;[t909677] chr1+27393401-27393420|1;[t75128] chr1+27393421-27393440|2;[t320584] chr1+27393422-27393440|3;[t320585] chr1+27393422-27393442|1;[t320586] ch…
novelMiR_1062	1.39	chr3	+	22241130-22241249	14	22241217-22241239	acttgcttgaggtaaacgtttatatctctcagcatatatcttcgattaaggcgaggtcaacttctctgaaaggaagattctctgggcgatccgtagatgtattaaaccttacgagattcc	.((((..((((((..(((((((((((.(((((.....((((((.....(((.((((....))))))).....))))))...))))).)))..)))))))).....)))))))))).....	gatccgtagatgtattaaacctt	ggtaaacgtttatatctctcagcatatatcttcgattaaggcgaggtcaacttctctgaaaggaagattctctgggcgatccgtagatgtattaaacctt	[t791826] chr3+22241128-22241150|1;[t768929] chr3+22241217-22241239|7;[t328597] chr3+22241218-22241240|7;[t210437] chr3+22241295-22241316|2;[t731682] chr3+22241296-22241318|1;
novelMiR_977	1.38	chr3	+	14780053-14780182	1719	14780155-14780172	ttatcacggcgtgcttctcgttcttcggttgtctcttgcgtttgtggtgtaccagtcaccacccgtgactcgagttcaaatgtatttggtgtactagacatactctcaatgaaagcaccaattgataaca	.(((((..(.((((((.(((((....((((((((.............................................................))))).)))...))))))))))))...)))))...	ctctcaatgaaagcacca	gtgcttctcgttcttcggttgtctcttgcgtttgtggtgtaccagtcaccacccgtgactcgagttcaaatgtatttggtgtactagacatactctcaatgaaagcacca	[t457639] chr3+14780151-14780172|5;[t1019557] chr3+14780153-14780172|1;[t185634] chr3+14780154-14780171|4;[t185635] chr3+14780154-14780172|101;[t185636] chr3+14780154-14780173|4;[t650429] chr3+14780155-14780172|1604;[t650430] chr3+14780155-14780173|3;[t1113575] chr3+14780156-14780173|3;[t401692] chr3+14780198-14780220|1;
novelMiR_1774	1.34	chr5	+	24838831-24839012	6726	24838980-24839002	cttcgtttagtgccatagttttagtcaaaggtttacaaaatcaattgtaattggtaagtgaatggttgtagtcatgatacgcgtcagatttgccacaaaactaggagtttataatttaaatataattaatttttaattgcaattaacaaccgaccttagctcagttggtagagcggaagact	((((((((..(((((....((.(((..((((((.........((((((((((((..............................................................................)))))))))))).......)))))).))).)).))))))))).))))...	ccgaccttagctcagttggtaga	tgccatagttttagtcaaaggtttacaaaatcaattgtaattggtaagtgaatggttgtagtcatgatacgcgtcagatttgccacaaaactaggagtttataatttaaatataattaatttttaattgcaattaacaaccgaccttagctcagttggtaga	[t532186] chr5+24838980-24838998|123;[t532187] chr5+24838980-24838999|105;[t532188] chr5+24838980-24839000|1169;[t532190] chr5+24838980-24839001|754;[t532191] chr5+24838980-24839002|4557;[t572917] chr5+24838981-24839000|1;[t572918] chr5+24838981-24839002|1;[t729120] chr5+24838982-24839000|6;[t729121] chr5+24838982-24839004|1;[t156432] chr5+24838983-24839000|2;[t560772] chr5+24838984-24839002|3;[t…
novelMiR_1785	1.29	chr5	+	26061477-26061597	6	26061565-26061587	gatgtcgaaaagagaggcggaattgaaagagataagatcgaagacgacggagcagttacaagaggaggttgttgaccttaaaggtgagctctttatgcttcgtctccagaaatcggcaagg	..((((((.....((((((((....((((((.........................................................))))))....))))))))......))))))...	ctctttatgcttcgtctccagaa	agagaggcggaattgaaagagataagatcgaagacgacggagcagttacaagaggaggttgttgaccttaaaggtgagctctttatgcttcgtctccagaa	[t738123] chr5+26061366-26061383|2;[t1070356] chr5+26061382-26061404|3;[t592027] chr5+26061494-26061512|4;[t655945] chr5+26061565-26061587|6;
ath-mir166d	1.27	chr5	+	2840620-2840738	26036	2840708-2840728	agggttgagaggaatattgtctggctcgaggtcatgaagaagatcggtagattgattcattttaaagagtgaaatccctaaatgattctcggaccaggcttcattccccccaaccgaca	..(((((.(.(((((...((((((..(((((((((..((......................................))..)))).)))))..))))))...))))).).)))))....	tcggaccaggcttcattcccc	ggaatattgtctggctcgaggtcatgaagaagatcggtagattgattcattttaaagagtgaaatccctaaatgattctcggaccaggcttcattcccc	[t646713] chr5+2840707-2840727|1;[t1101993] chr5+2840708-2840725|45;[t1101994] chr5+2840708-2840726|39;[t1101996] chr5+2840708-2840727|499;[t1101998] chr5+2840708-2840728|24425;[t1102000] chr5+2840708-2840729|609;[t1102002] chr5+2840708-2840730|25;[t592397] chr5+2840709-2840728|302;[t592398] chr5+2840709-2840729|16;[t592399] chr5+2840709-2840730|1;[t848385] chr5+2840710-2840728|7;[t848386] chr5+2…
novelMiR_3007	1.25	chr4	-	3290516-3290738	22	3290526-3290548	gttgagattaggaagtggtagagttatgggggtctctgtcatgagagtggattgacccggtttctgaatctatcgtctagggtatcttcctttcacctgttagccacctgatgaatcctagagttgctcttatcaatgaatccatccttaggacttctattattcttagaaatatttgtattcaccccctgattgcacttttatttacctgttatttgtgtca	..(((.((((((((((((.((.((...((((((......................................................................................................................................................)))))).....)).)).)))))).))))......)).)))	gattgcacttttatttacctgtt	taggaagtggtagagttatgggggtctctgtcatgagagtggattgacccggtttctgaatctatcgtctagggtatcttcctttcacctgttagccacctgatgaatcctagagttgctcttatcaatgaatccatccttaggacttctattattcttagaaatatttgtattcaccccctgattgcacttttatttacctgtt	[t660684] chr4-3290528-3290550|2;[t780637] chr4-3290526-3290548|9;[t383688] chr4-3290528-3290547|2;[t383689] chr4-3290525-3290547|8;[t1219993] chr4-3290525-3290546|1;[t332891] chr4-3290434-3290455|3;
novelMiR_695	1.23	chr2	+	14974377-14974542	12	14974515-14974532	gtctgatgttctgaaatgcctcggtgacaacaagaagcacatgagagagtgtaccttggctgctcttgacttgtggcttggtgctgtgcatcttgacaaaatggttggtgataatctttttgagccatgtcttcgcttgttgatataatttcgttgacttcaaata	...(((.(((.((((((......(((.(((((.((((.(((((..................................................................................)))))))))...))))).))).))))))..))).)))....	gttgatataatttcgttg	ctgaaatgcctcggtgacaacaagaagcacatgagagagtgtaccttggctgctcttgacttgtggcttggtgctgtgcatcttgacaaaatggttggtgataatctttttgagccatgtcttcgcttgttgatataatttcgttg	[t982172] chr2+14974515-14974532|12;[t381898] chr2+14974549-14974567|1;
novelMiR_3033	1.2	chr4	-	4109972-4110111	41	4109982-4110004	aaatattttttcaaaaaattttggccggaaatttattttgaaatatttgggcgaaagttattaatatttcattttgttaacataaaaaaattttcaaataaaggtaaaatggtcattaaaaatttaaagaggatagaaat	...((((((((....((((((((((((.(..(((((((.........................................................)))))))..)....))))))....))))))..)))))))).....	aatggtcattaaaaatttaaaga	tcaaaaaattttggccggaaatttattttgaaatatttgggcgaaagttattaatatttcattttgttaacataaaaaaattttcaaataaaggtaaaatggtcattaaaaatttaaaga	[t915186] chr4-4109986-4110008|1;[t18866] chr4-4109983-4110005|1;[t83242] chr4-4109982-4110004|17;[t363964] chr4-4109983-4110003|3;[t363965] chr4-4109982-4110003|4;[t363967] chr4-4109981-4110003|14;[t1170129] chr4-4109980-4110002|1;[t901001] chr4-4109979-4110001|9;[t937983] chr4-4109981-4110000|1;[t937985] chr4-4109978-4110000|7;[t4574] chr4-4109972-4109993|2;[t13438] chr4-4109966-4109986|1;[t106…
novelMiR_1572	1.19	chr5	+	11823171-11823280	22	11823248-11823270	agcttagttagtgttttggagtcgaatatgacttgatgtgatgtgtatgattgagtataagaaatttaaccgcaatcggatcttaaaagcctaagtagtgtttccttgtt	((((((.((((.(((((.(((((.......................................................)).))).))))))))).))).)))........	ggatcttaaaagcctaagtagtg	ttagttagtgttttggagtcgaatatgacttgatgtgatgtgtatgattgagtataagaaatttaaccgcaatcggatcttaaaagcctaagtagtg	[t202310] chr5+11823103-11823125|2;[t1194571] chr5+11823174-11823194|1;[t594174] chr5+11823247-11823269|1;[t860744] chr5+11823248-11823270|21;[t243417] chr5+11823315-11823337|1;[t1011581] chr5+11823320-11823342|2;[t909435] chr5+11823354-11823376|1;[t758505] chr5+11823397-11823418|3;[t275198] chr5+11823398-11823420|2;[t927422] chr5+11823403-11823425|3;[t874814] chr5+11823492-11823514|1;[t735432] c…
novelMiR_1503	1.18	chr5	+	8929625-8929715	6	8929635-8929657	acgtactgcttcagcaacagtaccgtgcgaaagggtttacgacttacacaagtctagcctcctgcttgcttcttgctgagaagaacaatga	.........((((((((.((((....(((...(((((...(((((....))))).)))))..))).))))..))))))))...........	tcagcaacagtaccgtgcgaaag	tcagcaacagtaccgtgcgaaagggtttacgacttacacaagtctagcctcctgcttgcttcttgctgaga	[t1146860] chr5+8929473-8929493|1;[t636381] chr5+8929486-8929505|4;[t969606] chr5+8929560-8929580|2;[t350041] chr5+8929583-8929603|1;[t56024] chr5+8929599-8929621|1;[t197545] chr5+8929600-8929617|1;[t1237322] chr5+8929602-8929623|1;[t1060979] chr5+8929635-8929657|6;[t1093282] chr5+8929684-8929705|1;[t240174] chr5+8929732-8929754|1;[t414772] chr5+8929818-8929840|5;
novelMiR_1601	1.18	chr5	+	12115430-12115520	6	12115440-12115462	acgtactgcttcagcaacagtaccgtgcgaaagggtttacgacttacacaagtctagcctcctgcttgcttcttgctgagaagaacaatga	.........((((((((.((((....(((...(((((...(((((....))))).)))))..))).))))..))))))))...........	tcagcaacagtaccgtgcgaaag	tcagcaacagtaccgtgcgaaagggtttacgacttacacaagtctagcctcctgcttgcttcttgctgaga	[t884986] chr5+12115046-12115067|3;[t317065] chr5+12115133-12115155|1;[t1146860] chr5+12115278-12115298|1;[t636381] chr5+12115291-12115310|4;[t642822] chr5+12115329-12115349|4;[t969606] chr5+12115365-12115385|2;[t350041] chr5+12115388-12115408|1;[t56024] chr5+12115404-12115426|1;[t197545] chr5+12115405-12115422|1;[t1237322] chr5+12115407-12115428|1;[t1060979] chr5+12115440-12115462|6;[t1093282] c…
novelMiR_868	1.17	chr3	+	11337193-11337283	6	11337203-11337225	acgtactgcttcagcaacagtaccgtgcgaaagggtttacgacttacacaagtctagcctcctgcttgcttcttgctgagaagaacaatga	.........((((((((.((((....(((...(((((...(((((....))))).)))))..))).))))..))))))))...........	tcagcaacagtaccgtgcgaaag	tcagcaacagtaccgtgcgaaagggtttacgacttacacaagtctagcctcctgcttgcttcttgctgaga	[t493050] chr3+11337005-11337025|1;[t1146860] chr3+11337041-11337061|1;[t636381] chr3+11337054-11337073|4;[t969606] chr3+11337128-11337148|2;[t350041] chr3+11337151-11337171|1;[t56024] chr3+11337167-11337189|1;[t197545] chr3+11337168-11337185|1;[t1237323] chr3+11337170-11337191|1;[t1060979] chr3+11337203-11337225|6;[t1093282] chr3+11337252-11337273|1;[t240174] chr3+11337300-11337322|1;[t414772] c…
novelMiR_2071	1.17	chr1	-	17448998-17449090	14	17449008-17449030	tttataagagttttaagaagattttaaaaggatttacaaaggtttaaaaatcattgtaaatccttgtaaatccttttaaaactattgtaaaag	(((((((.((((((((((.(((((...((((((((((((.((((....)))).))))))))))))..))))).)))))))))).)))))))..	tccttgtaaatccttttaaaact	ttttaagaagattttaaaaggatttacaaaggtttaaaaatcattgtaaatccttgtaaatccttttaaaact	[t1094872] chr1-17449008-17449030|12;[t563563] chr1-17449007-17449029|2;
novelMiR_2759	1.16	chr3	-	13902273-13902484	9	13902283-13902305	agtgatggtcaggtgatggagatgaagacgctcgacctcgtggtcgagtggtgaggtgaagttgtgatgtcttctactcgacctgggggtcgagtggtctcttgagatcttgaagctcctactcgacctctgggtcgagtggttttgtcatgatcaggttcgcttcttacagatagctcgtcaacagctccaaatcacctgaaatcaacgca	..((((..(((((((((((((.((..((((....................................................................................................................................................))))..)).)))))..)))))))).)))).....	gtcaacagctccaaatcacctga	aggtgatggagatgaagacgctcgacctcgtggtcgagtggtgaggtgaagttgtgatgtcttctactcgacctgggggtcgagtggtctcttgagatcttgaagctcctactcgacctctgggtcgagtggttttgtcatgatcaggttcgcttcttacagatagctcgtcaacagctccaaatcacctga	[t347111] chr3-13902356-13902378|1;[t932494] chr3-13902283-13902305|8;[t1047815] chr3-13902283-13902304|1;[t448332] chr3-13902278-13902300|3;[t353870] chr3-13902236-13902258|6;
ath-mir826	1.15	chr4	+	1340518-1340619	5	1340528-1340548	ctctatgatatagtccggttttggatacgtgaaaatcatatcatattgctgctgtgaaaagttaattttcacgtgtccaaaaccagattatctcatattgct	.........((((((.((((((((((((((((((((((((.((......)).)))))........))))))))))))))))))).))))))...........	tagtccggttttggatacgtg	tagtccggttttggatacgtgaaaatcatatcatattgctgctgtgaaaagttaattttcacgtgtccaaaaccagattatc	[t1029953] chr4+1340528-1340548|5;[t609414] chr4+1340589-1340609|2;
novelMiR_312	1.13	chr1	+	19665882-19665980	534	19665948-19665970	gcaaagtagctaaatagattgctatgttttgaatcctaatgctgtctttttgaagtgataatctgaatctacatatacatttttgcagctattttgata	.((((((((((....((((...(((((...((.((.((.((((.((.....)))))).))....)).)).)))))...))))....))))))))))...	atctacatatacatttttgcagc	taaatagattgctatgttttgaatcctaatgctgtctttttgaagtgataatctgaatctacatatacatttttgcagc	[t712001] chr1+19665946-19665968|8;[t78991] chr1+19665947-19665969|18;[t338411] chr1+19665948-19665969|18;[t338412] chr1+19665948-19665970|353;[t1109151] chr1+19665949-19665969|4;[t1109152] chr1+19665949-19665970|5;[t1109156] chr1+19665949-19665971|49;[t620620] chr1+19665950-19665969|1;[t620621] chr1+19665950-19665970|9;[t620628] chr1+19665950-19665971|5;[t620629] chr1+19665950-19665972|58;[t1009…
novelMiR_2445	1.13	chr2	-	8740150-8740349	14	8740317-8740339	tctctctctctctctctctctctctctctctcactcactcatcatttaaaacaaccaagtcatgttaatggaatcttgagttttttgcttttcaggcaaagaacaaagaagcagaggcagggacaagcaagagtagtggtgatgctgaacagagttcgaaagaagtcaatgaagaagaagaagatgacgatgatgatgat	....(((((((((((((.(((.(((.(((.(((........................................................................................................................................))))))))))))))).)).)).)).)).)).	tctctctctctctctctctctca	tctctctctctctctctctctcactcactcatcatttaaaacaaccaagtcatgttaatggaatcttgagttttttgcttttcaggcaaagaacaaagaagcagaggcagggacaagcaagagtagtggtgatgctgaacagagttcgaaagaagtcaatgaagaagaagaagatgacgatg	[t1120086] chr2-8740317-8740339|11;[t652139] chr2-8740317-8740338|2;[t1120084] chr2-8740317-8740337|1;
novelMiR_2485	1.12	chr2	-	12333082-12333246	411	12333092-12333114	ttcattgaaagcactttaaatgctacaaagcagaacacttcaacaaaattatagtctcttgtcttaattgttagaacacacttattttttctatagtctatgtactaattgaatggaaatatattcaacagatccgctgtagcacatcggttaatttcaatgtca	..((((((((..(((.....(((((((..((.((.(..............................................................................................).)).)))))))))....)))...))))))))...	tccgctgtagcacatcggttaat	gcactttaaatgctacaaagcagaacacttcaacaaaattatagtctcttgtcttaattgttagaacacacttattttttctatagtctatgtactaattgaatggaaatatattcaacagatccgctgtagcacatcggttaat	[t1086756] chr2-12333097-12333114|28;[t1086757] chr2-12333096-12333114|21;[t1086758] chr2-12333095-12333114|1;[t1086759] chr2-12333094-12333114|5;[t1086760] chr2-12333093-12333114|1;[t1086762] chr2-12333092-12333114|355;[t228761] chr2-12333085-12333106|5;[t465412] chr2-12333080-12333102|3;[t335622] chr2-12333080-12333101|2;[t17699] chr2-12333057-12333079|15;[t77168] chr2-12333057-12333078|14;[t32…
novelMiR_453	1.11	chr2	+	1774412-1774516	27	1774484-1774506	gaagacgaaaaagagaaagaaaaagagatggatagatttgagagagaattagaaagcagttcgaaattcagtatccactccttcatatttcgacatcacttcgaa	((((..((....((((..(((...(((.((((((...(((((...(((((.......)))))....)))))))))))))).)))...))))....)).))))...	atccactccttcatatttcgaca	aagagaaagaaaaagagatggatagatttgagagagaattagaaagcagttcgaaattcagtatccactccttcatatttcgaca	[t335737] chr2+1774344-1774366|4;[t322557] chr2+1774484-1774504|5;[t322558] chr2+1774484-1774506|11;[t495669] chr2+1774486-1774507|8;[t437339] chr2+1774487-1774507|3;
novelMiR_114	1.08	chr1	+	11752206-11752341	227	11752309-11752331	tattactcaattgttttggaaagaaactgtgaaagtgtgaaagttagcaaaaaagtgtgaaccatttagttaagtctcggtaatttgcgaggcataccttttgaccatgttttattttcagggattggcaaagtga	..((((((((((..(((((((((((((.(((((((.(((.......................................................)))))))).))...))))).)))))))))))))....)))))	accatgttttattttcagggatt	ttgttttggaaagaaactgtgaaagtgtgaaagttagcaaaaaagtgtgaaccatttagttaagtctcggtaatttgcgaggcataccttttgaccatgttttattttcagggatt	[t753708] chr1+11752294-11752314|5;[t753709] chr1+11752294-11752315|3;[t867766] chr1+11752296-11752318|1;[t158022] chr1+11752301-11752321|2;[t158023] chr1+11752301-11752323|4;[t1238610] chr1+11752305-11752327|1;[t1217307] chr1+11752306-11752325|3;[t1138464] chr1+11752307-11752329|3;[t725153] chr1+11752308-11752329|13;[t725154] chr1+11752308-11752330|26;[t135177] chr1+11752309-11752329|27;[t135178…
novelMiR_2411	1.08	chr2	-	6532419-6532586	17	6532429-6532451	tttatttatgtggttcttagtttgcatgtagctttgagtttattatagaattgagtttcatatagctttgatagcttgcattcacttgtagtgaatttgagtttttgaaatttctctttgtgtctttgatcttgtatctctgttaactaatatatatataaatattat	..((((((((((....((((((.(((.(.((...((((.(((.((((((...((((((((...(((((.(((.(((.(((......))))))..))).)))))..))))))))...))))))....))).))))...)))))).))))))....))))))))))....	atctctgttaactaatatatata	tggttcttagtttgcatgtagctttgagtttattatagaattgagtttcatatagctttgatagcttgcattcacttgtagtgaatttgagtttttgaaatttctctttgtgtctttgatcttgtatctctgttaactaatatatata	[t282789] chr2-6532516-6532533|1;[t343367] chr2-6532429-6532451|10;[t653977] chr2-6532427-6532449|7;[t698651] chr2-6532314-6532334|2;[t562675] chr2-6532266-6532288|1;
novelMiR_1004	1.07	chr3	+	15754912-15755096	438	15755069-15755086	ttcctctgtatgccaaaccaaagatcctgcttcctgtaactactttttaatgtttgaacttcatgtaaggaacataaactcatactacaagtgtttcctctccctctaactatgcagctcaagtatcagaacttgagagactcatggactcaaaggtactttgtttttgtgtaacaaggaaacag	(((((.(((.(((((((.(((((.......................................................................................................................................)))))..)))).)))))))))))....	actttgtttttgtgtaac	tgccaaaccaaagatcctgcttcctgtaactactttttaatgtttgaacttcatgtaaggaacataaactcatactacaagtgtttcctctccctctaactatgcagctcaagtatcagaacttgagagactcatggactcaaaggtactttgtttttgtgtaac	[t198131] chr3+15755069-15755086|433;[t198132] chr3+15755069-15755087|3;[t691900] chr3+15755070-15755087|2;
novelMiR_1203	1.03	chr4	+	4445224-4445419	9	4445389-4445409	cttggaaacatactcaaaagtcaggaactaaccattagaaacgtgatcctaccgttcaatatgtagctagtagaatgatgaataactccacgaagtttcatcccgatcagacatcacatgaatctctcacgttcttttgaagatgatgcatcagaactgatatttaggtttctgcaacttgagatgattctgggct	((..(((.(((.(((((....((((((((.........................................................................................................................................))))))))....)))))))).)))..))..	aggtttctgcaacttgagatg	tactcaaaagtcaggaactaaccattagaaacgtgatcctaccgttcaatatgtagctagtagaatgatgaataactccacgaagtttcatcccgatcagacatcacatgaatctctcacgttcttttgaagatgatgcatcagaactgatatttaggtttctgcaacttgagatg	[t659973] chr4+4445380-4445402|1;[t265394] chr4+4445389-4445409|7;[t265395] chr4+4445389-4445411|2;[t913485] chr4+4445390-4445412|2;
novelMiR_1302	1	chr4	+	7701355-7701483	20	7701451-7701473	atccttgtcatttttataagattcaatgcaactttcttcttcacttcaacacaagtcaaattgtatcgttcttcaattaccccaaaaaagtgtgaaagtgtcttgaattacatataataacgggtggtg	((((..((.(((..(((..(((((((.(((.(((((.....(((((.........................................))))).)))))))).)))))))..))).))).))))))....	agtgtcttgaattacatataata	tttttataagattcaatgcaactttcttcttcacttcaacacaagtcaaattgtatcgttcttcaattaccccaaaaaagtgtgaaagtgtcttgaattacatataata	[t953676] chr4+7701446-7701468|2;[t278114] chr4+7701451-7701473|20;[t952494] chr4+7701454-7701476|9;[t1035111] chr4+7701484-7701506|2;[t925488] chr4+7701507-7701528|6;[t925489] chr4+7701507-7701529|4;[t242150] chr4+7701509-7701531|1;[t824915] chr4+7701510-7701532|2;[t99633] chr4+7701515-7701536|7;[t815244] chr4+7701542-7701564|2;[t183423] chr4+7701621-7701643|6;[t183417] chr4+7701656-7701676|2;[t…
novelMiR_2377	0.93	chr2	-	5345812-5346031	10	5345822-5345844	cgaatttgcaacgtctgtttattctgtcataacttttgcgacgaagtagcgagtcttgtccagttaggtgagcacgttttaaattatcttaaaggtctggttggtaggtgggcttccctcgcaaatttctcgcaaaatcctagcaaatccctcgcaaatgccttgcaattctctcgcatatttttttgggacatctataaatagccaatgtaatgtctaa	((...(((((..(.((((((((..((((.................................................................................................................................................................))))...)))))))).)..))))))).....	gggacatctataaatagccaatg	acgtctgtttattctgtcataacttttgcgacgaagtagcgagtcttgtccagttaggtgagcacgttttaaattatcttaaaggtctggttggtaggtgggcttccctcgcaaatttctcgcaaaatcctagcaaatccctcgcaaatgccttgcaattctctcgcatatttttttgggacatctataaatagccaatg	[t227064] chr2-5345870-5345890|1;[t881243] chr2-5345826-5345844|4;[t881245] chr2-5345822-5345844|6;
novelMiR_456	0.92	chr2	+	1809389-1809477	5	1809445-1809467	agaggatattgtagaggaagataacacgggagaatttcactaattctttgtagtttccctgatttctcttccactattatatctctgca	((((.((((.((((.((((((.((..((((..((((.((.........)).))))..))))..)).)))))).)))).))))))))...	ccctgatttctcttccactatta	gtagaggaagataacacgggagaatttcactaattctttgtagtttccctgatttctcttccactatta	[t527265] chr2+1809445-1809467|5;[t1237522] chr2+1809451-1809472|5;
novelMiR_1700	0.92	chr5	+	17325500-17325639	10	17325607-17325629	cttttgtgttgtaggacttttgaggttagaacatgacgtgagttcttgcgagtatgaagacatacacataatgtggaatttgttacacaagaatgaagatcttacacgcgtaccaatccaacaacaacaacaacagagga	((((((((((((.(.....(((.((((.(.((.((..(((((.((((................................................)))).))))).)).)).).)))))))...).))))).))))))).	gcgtaccaatccaacaacaacaa	gtaggacttttgaggttagaacatgacgtgagttcttgcgagtatgaagacatacacataatgtggaatttgttacacaagaatgaagatcttacacgcgtaccaatccaacaacaacaa	[t822932] chr5+17325607-17325628|2;[t822933] chr5+17325607-17325629|5;[t418491] chr5+17325613-17325631|3;
novelMiR_1536	0.91	chr5	+	10593913-10594079	11	10594047-10594069	aagaagttcgaaaaaggtctagtaaaggttttgggaatgttaaagaaaagaatgaggttcttgttagctaaagaagaagggttaaaagcctttgggtttaaagatttaaaacaagaactttagttgttaaagaaacccaaatccgctagatgtatcaaactgttgag	(...((((.((...(.(((((((...((.((((((....((((...((....(((((((((((((..((..(((..((((((.....))))))...)))..))......))))))))))))).)).)))).....)))))).))))))))).).)).)))).)....	acccaaatccgctagatgtatca	aaaaaggtctagtaaaggttttgggaatgttaaagaaaagaatgaggttcttgttagctaaagaagaagggttaaaagcctttgggtttaaagatttaaaacaagaactttagttgttaaagaaacccaaatccgctagatgtatca	[t948529] chr5+10593929-10593951|3;[t137298] chr5+10594047-10594069|10;[t482605] chr5+10594049-10594069|1;
novelMiR_589	0.88	chr2	+	6409754-6409940	11	6409908-6409930	gcgggaaacatgattttacggttttaacggaaaaatatgattttgcggttttggaggaaaaaaatgatttggcggttttggaggaaaacatgattttatggtgttggcggaaaaatatgatttttgcggttttggcgggaaaatgaatataattttgacgtaaaataatagtccgtgatttcccaat	..((((((((((...(((..((((((.((..(((((...................................................................................................................)))))..))))))))..)))..)))).))))))...	ttgacgtaaaataatagtccgtg	tgattttacggttttaacggaaaaatatgattttgcggttttggaggaaaaaaatgatttggcggttttggaggaaaacatgattttatggtgttggcggaaaaatatgatttttgcggttttggcgggaaaatgaatataattttgacgtaaaataatagtccgtg	[t1238718] chr2+6409907-6409929|4;[t1217680] chr2+6409908-6409930|5;[t732182] chr2+6409910-6409931|2;[t915118] chr2+6409913-6409935|1;
novelMiR_972	0.87	chr3	+	14633817-14633926	37	14633894-14633916	aaatttcagtttgtggggcgaaattaaaggaagtagaagaatagaagaatataaaccatatccttttttaaataagtatccacgatttctccccagtttagaaattattc	.((((((......(((((.((((((...(((...........(((((.((((.....)))).)))))...........)))..)))))).))))).....))))))....	atccacgatttctccccagttta	ttgtggggcgaaattaaaggaagtagaagaatagaagaatataaaccatatccttttttaaataagtatccacgatttctccccagttta	[t776550] chr3+14633340-14633362|1;[t622113] chr3+14633380-14633402|6;[t556119] chr3+14633394-14633416|1;[t925547] chr3+14633517-14633539|1;[t610573] chr3+14633601-14633623|1;[t856410] chr3+14633607-14633629|1;[t381511] chr3+14633657-14633678|1;[t381512] chr3+14633657-14633679|3;[t175046] chr3+14633669-14633691|4;[t621139] chr3+14633670-14633692|1;[t1010828] chr3+14633671-14633693|5;[t129153] chr…
novelMiR_1435	0.87	chr5	+	795699-795839	10	795808-795829	atgtgtgatttttaaatttgttgttgtctttctgttttgggtgatgtagaacttggcgaacccaaccgcgttgcttctgagtggagtgatgatgttgcgtcacctgaagttcaacgaacaagcagaacaaatccacagtgc	.((((.(((((((...((((((((((..((((......(((((((((((.............................................)))))))))))))))..)))).))))))...)).)))))))))....	ttcaacgaacaagcagaacaaa	tttaaatttgttgttgtctttctgttttgggtgatgtagaacttggcgaacccaaccgcgttgcttctgagtggagtgatgatgttgcgtcacctgaagttcaacgaacaagcagaacaaa	[t1198580] chr5+795808-795829|10;[t133108] chr5+795850-795868|3;[t343258] chr5+795932-795952|4;[t1033100] chr5+795989-796006|1;
novelMiR_2715	0.86	chr3	-	12749609-12749786	11	12749619-12749641	agacttagactcatcctcaaggtgaatcctatgcatgcaaacatcaggagagatatatgcaatgtcatcaagagaatagccaagagctttgcaatgattgcgcagcttgcttagcaataaggtgagttttttgggattaagagaagcattcacaataacaggataagtagaattttca	(((.((..(((.(((((....((((((.((..................................................................................................................)).))))))......))))).)))..)))))...	gcattcacaataacaggataagt	tcatcctcaaggtgaatcctatgcatgcaaacatcaggagagatatatgcaatgtcatcaagagaatagccaagagctttgcaatgattgcgcagcttgcttagcaataaggtgagttttttgggattaagagaagcattcacaataacaggataagt	[t60549] chr3-12749622-12749643|3;[t799448] chr3-12749619-12749641|8;
novelMiR_1385	0.81	chr4	+	15220657-15220835	14	15220804-15220825	tttagacagagttggataataatggacgatgttgggttatgtttggataataaatttacaagaccagattttaaacaatggaaatttggataataaatttacaagacgatgttgaataaccggttttggatcccgtcattgatagttagcgattccacaaattcaacttgtttttacat	(..(((((.((((((((.....((((...((((((.(.(((...((((.................................................................................))))...)))....).))))))..))))...)))))))))))))..)...	agcgattccacaaattcaactt	gttggataataatggacgatgttgggttatgtttggataataaatttacaagaccagattttaaacaatggaaatttggataataaatttacaagacgatgttgaataaccggttttggatcccgtcattgatagttagcgattccacaaattcaactt	[t1025848] chr4+15220803-15220825|6;[t239925] chr4+15220804-15220825|8;[t779451] chr4+15220807-15220829|1;
novelMiR_2815	0.78	chr3	-	15146808-15146962	11	15146818-15146840	tgtattctttgggtatatattgtgagtcaaagcccatgtaaagacacacgcattttcttggtgcaaattagctatacatattcttttacaatactcatagttttctctataattatctatctattttatagtatatttgtcctcaagaataactt	..(((((((.(((.(((((((((((....................................................................................................)))))))))))....))).)))))))....	attttatagtatatttgtcctca	gggtatatattgtgagtcaaagcccatgtaaagacacacgcattttcttggtgcaaattagctatacatattcttttacaatactcatagttttctctataattatctatctattttatagtatatttgtcctca	[t392971] chr3-15146818-15146840|11;
novelMiR_2165	0.77	chr1	-	25217408-25217515	239	25217418-25217440	catttgtgtatatatgtcagttattatattaaactatttgtctcgttgtgaaaaatattaatggcatgcggagtagtcagtaatcagttgcatatataatatatttgt	((..(((((((((((((.(.(.(((((.....(((((((..(..((..(...........)..))..)..)))))))..))))).).).)))))))).)))))..)).	gtcagtaatcagttgcatatata	tatatgtcagttattatattaaactatttgtctcgttgtgaaaaatattaatggcatgcggagtagtcagtaatcagttgcatatata	[t611995] chr1-25217450-25217472|4;[t985534] chr1-25217450-25217471|1;[t820888] chr1-25217426-25217448|1;[t593388] chr1-25217425-25217447|3;[t856023] chr1-25217424-25217446|1;[t268270] chr1-25217422-25217444|17;[t1029743] chr1-25217420-25217442|20;[t270504] chr1-25217420-25217441|3;[t936250] chr1-25217420-25217440|4;[t936251] chr1-25217418-25217440|203;[t451581] chr1-25217416-25217438|9;[t266558]…
novelMiR_1060	0.73	chr3	+	21959435-21959539	1739	21959510-21959529	gttgtcgatatcaaatggcaatatggcataatgttacaaagtacttacagacttagtgaaatgcgtggaacaaaagcccgtatagctcagtggtagagcgtcagt	.(((.((.(((((...(((.((((((.....((((.(...(((.((((.......))))..)))...))))).....)))))).)))...)))))...)).))).	gcccgtatagctcagtggta	tcaaatggcaatatggcataatgttacaaagtacttacagacttagtgaaatgcgtggaacaaaagcccgtatagctcagtggta	[t236291] chr3+21959509-21959530|1;[t809011] chr3+21959510-21959527|436;[t809013] chr3+21959510-21959528|174;[t809014] chr3+21959510-21959529|660;[t809016] chr3+21959510-21959530|115;[t809017] chr3+21959510-21959531|341;[t809019] chr3+21959510-21959532|50;[t523173] chr3+21959511-21959529|12;[t1226328] chr3+21959541-21959562|1;[t1172786] chr3+21959542-21959564|3;[t915644] chr3+21959543-21959563|5;…
novelMiR_2772	0.71	chr3	-	14155908-14156118	9	14155918-14155940	agtgatggtcaggtgatggagatgaggacactcgacctcgtggccgagtggtgaggtgaagtggtgatgtcttctacaagacctgggggtcgagtggtctcttgagatcttgaagctcctactcgccctctaggtcgagtggtttgtcatgatcaggtccactttttccagttagctcgtcaacagctccaaatcacctgaaatcaataca	..((((..(((((((((((((.((..(((.....................................................................................................................................................)))..)).)))))..)))))))).)))).....	gtcaacagctccaaatcacctga	aggtgatggagatgaggacactcgacctcgtggccgagtggtgaggtgaagtggtgatgtcttctacaagacctgggggtcgagtggtctcttgagatcttgaagctcctactcgccctctaggtcgagtggtttgtcatgatcaggtccactttttccagttagctcgtcaacagctccaaatcacctga	[t966135] chr3-14155960-14155980|1;[t932494] chr3-14155918-14155940|8;[t1047815] chr3-14155918-14155939|1;[t448332] chr3-14155913-14155935|3;
novelMiR_3431	0.7	chr5	-	13996109-13996331	11	13996119-13996141	agaagcctctcctctttcagatgtggaaccttgcttgttcctctccttccatacatagcattgcttcttgaaatgaccctccttgccacagatccaacacgtttttcctgctccctttgacttagatctgctcttgttcttgttcggtcctttccccctggtttctgatctgcctctgtcttgaacaaacaacccatctgagttattcttgagaagcttacca	..((((.((((....((((((((.((....(((.((((((..............................................................................................................................................)))))).)))))))))))))........)))).))))....	aacccatctgagttattcttgag	cctctttcagatgtggaaccttgcttgttcctctccttccatacatagcattgcttcttgaaatgaccctccttgccacagatccaacacgtttttcctgctccctttgacttagatctgctcttgttcttgttcggtcctttccccctggtttctgatctgcctctgtcttgaacaaacaacccatctgagttattcttgag	[t660223] chr5-13996145-13996167|1;[t35036] chr5-13996119-13996141|11;
novelMiR_898	0.69	chr3	+	12321823-12321923	309	12321891-12321913	tttatctatgttttatgtataggattttaagtctttatgttatttctcgagtctttttagtgtattttcaggtattctatgcaatgggacaacaatagaga	(((((...(((((((((((((((((..........((..(((...............)))..)).........))))))))).))))))))...)))))..	caggtattctatgcaatgggaca	ttttatgtataggattttaagtctttatgttatttctcgagtctttttagtgtattttcaggtattctatgcaatgggaca	[t1019855] chr3+12321796-12321818|1;[t550891] chr3+12321808-12321830|2;[t68502] chr3+12321851-12321873|1;[t369647] chr3+12321859-12321881|2;[t390786] chr3+12321864-12321886|1;[t1201352] chr3+12321889-12321911|1;[t1063002] chr3+12321890-12321912|2;[t450758] chr3+12321891-12321911|3;[t450759] chr3+12321891-12321913|272;[t262512] chr3+12321892-12321913|16;[t262513] chr3+12321892-12321914|5;[t899333]…
novelMiR_837	0.67	chr3	+	10296200-10296356	9	10296324-10296346	aaagtttttaaaatgctttataaatatttacatggattttttaagagattttaaaagatttacaatggttttaaaggattttaaaacctttcgtaattacttttaaaattcttaaacaatccttacaaatatttttaaagccttctaaaaactttgt	((((((((((.((.((((((.((((((((....(((((.((((((((.(((((((((..((((((.(((((((((....))))))))).)).))))...))))))))))))))))).)))))....)))))))).)))))).)).))))))))))..	acaaatatttttaaagccttcta	aaatgctttataaatatttacatggattttttaagagattttaaaagatttacaatggttttaaaggattttaaaacctttcgtaattacttttaaaattcttaaacaatccttacaaatatttttaaagccttcta	[t90707] chr3+10296324-10296346|9;
novelMiR_430	0.66	chr2	+	808790-808910	9	808800-808822	ttattcatgtcttcacaaaacttttattccctactcagtttattagtaagatgtcacttaaatcgatttacttgtcatcttgaaggaggatattagagtttggtttatgataaaccataaa	........(((...((.(((((((((((((((..............(((((((.((..((((....))))..)).))))))).))).)))))..))))))).))....)))..........	cttcacaaaacttttattcccta	cttcacaaaacttttattccctactcagtttattagtaagatgtcacttaaatcgatttacttgtcatcttgaaggaggatattagagtttggtttatgat	[t171700] chr2+808706-808727|3;[t676496] chr2+808800-808822|9;[t855285] chr2+808874-808896|8;[t462411] chr2+808956-808978|3;[t391083] chr2+809017-809039|1;[t1130464] chr2+809020-809042|2;[t682741] chr2+809021-809043|4;[t1146743] chr2+809023-809043|2;[t1146744] chr2+809023-809045|1;[t780166] chr2+809024-809043|2;[t381589] chr2+809025-809045|2;[t1120011] chr2+809027-809049|2;[t1119857] chr2+809029-…
novelMiR_2698	0.65	chr3	-	12205564-12205686	10	12205574-12205596	ctatcagcaagaatcaaggttaggtcagaaggcttgtactgaacgaatcccagcttccttgccacagagagtggcattatgctgactgaggctcctagatcacatagacaattgctgaaagtc	((.(((((((...((...((..((((((.((.(((....................................................))).)).)).))))))...))...))))))).))..	gctcctagatcacatagacaatt	gaatcaaggttaggtcagaaggcttgtactgaacgaatcccagcttccttgccacagagagtggcattatgctgactgaggctcctagatcacatagacaatt	[t754109] chr3-12205577-12205599|1;[t830392] chr3-12205574-12205596|10;[t189133] chr3-12205461-12205483|5;[t129627] chr3-12205444-12205464|2;
novelMiR_1205	0.62	chr4	+	4464242-4464335	53	4464303-4464325	caaaatgaaagttgagaaggaacaatttgttttcttgtttgttcttcataaaatttgggaaggaacaattttcttctacgattcttcataaaat	....((((((((((((((((((....((((((..((.(..(((........)))..).))..)))))).)))))))).))))).))))).....	ggaacaattttcttctacgattc	gttgagaaggaacaatttgttttcttgtttgttcttcataaaatttgggaaggaacaattttcttctacgattc	[t1215074] chr4+4464283-4464301|1;[t1201590] chr4+4464286-4464308|1;[t249195] chr4+4464302-4464324|15;[t842135] chr4+4464303-4464324|8;[t842136] chr4+4464303-4464325|25;[t23617] chr4+4464305-4464325|5;[t368001] chr4+4464375-4464396|5;[t197301] chr4+4464391-4464413|5;[t478421] chr4+4464464-4464485|1;
novelMiR_1281	0.6	chr4	+	6206631-6206768	10	6206736-6206758	cgtcagagaggaatgctcgtaatgaaagattatcataaagagacacatcgcttgtagaagtgccatcgagtttgatatagcaaaaattttcgatacattacaatggtcttttttcaacgggtattccatcttaatcgt	((...(((((((((((((((..(((((((..(((((..................................................................)))))..)))))))))))))))))).))))...)).	gtcttttttcaacgggtattcca	gaatgctcgtaatgaaagattatcataaagagacacatcgcttgtagaagtgccatcgagtttgatatagcaaaaattttcgatacattacaatggtcttttttcaacgggtattcca	[t953316] chr4+6206736-6206758|10;
novelMiR_1424	0.6	chr5	+	112457-112563	34	112535-112553	gcttgtcagccgtcaattaccgttcctaacaaaataaaatattcgagaattattttttgtgtgtatgacgaaatcggattaggtcgataattttggttgacttcgaa	(...((((((((..(((((.((..(((((.................................................))))).)).))))).))))))))..)...	ttaggtcgataattttggt	cgtcaattaccgttcctaacaaaataaaatattcgagaattattttttgtgtgtatgacgaaatcggattaggtcgataattttggt	[t1193995] chr5+112535-112553|25;[t1028789] chr5+112536-112553|9;
novelMiR_1136	0.58	chr4	+	2967384-2967525	141	2967493-2967515	gtgctttggattcaaatatgattatatggcatgtgtatgattgagtataagaactataaccgcaaccggttcccaaaagctaaaatagtgtttccttattagaagatacaaagccaaagactcatatggacttcggctacac	(((((..((.((((..(((((.....((((...(((((..((....(((((.((((((((((....))))).............))))).....)))))..))..)))))..)))).....)))))))))))..))).))..	aaagccaaagactcatatggact	ttcaaatatgattatatggcatgtgtatgattgagtataagaactataaccgcaaccggttcccaaaagctaaaatagtgtttccttattagaagatacaaagccaaagactcatatggact	[t991556] chr4+2967208-2967230|2;[t147152] chr4+2967264-2967284|1;[t1078245] chr4+2967276-2967296|2;[t480329] chr4+2967278-2967300|1;[t396796] chr4+2967279-2967301|2;[t103610] chr4+2967344-2967363|4;[t1163838] chr4+2967410-2967432|6;[t799018] chr4+2967412-2967432|2;[t400910] chr4+2967492-2967514|4;[t13997] chr4+2967493-2967514|2;[t13999] chr4+2967493-2967515|83;[t60746] chr4+2967494-2967514|3;[t6…
novelMiR_1875	0.55	chr1	-	8934834-8934953	6	8934844-8934863	ttcctgatattagtattgaggatcagacagacaactatgagcttgaagagcagctgatctgtcaagtgccggttctagatccgttggtgtctgagcagttcttgaacgatgtcgttgagc	(((.(((((((.((.(..(((((....((((((.(((...............................................)))))))))....)))))..))))))))))..))).	ctgagcagttcttgaacgat	tagtattgaggatcagacagacaactatgagcttgaagagcagctgatctgtcaagtgccggttctagatccgttggtgtctgagcagttcttgaacgat	[t330553] chr1-8935406-8935426|3;[t1092523] chr1-8935405-8935425|3;[t1187521] chr1-8935399-8935420|1;[t79239] chr1-8935398-8935418|1;[t340112] chr1-8935397-8935417|2;[t631565] chr1-8935395-8935415|1;[t435470] chr1-8935376-8935396|3;[t770867] chr1-8935328-8935347|5;[t340032] chr1-8935325-8935346|3;[t170640] chr1-8935194-8935216|2;[t535770] chr1-8935107-8935129|2;[t227403] chr1-8935057-8935077|1;[t…
novelMiR_1222	0.54	chr4	+	4741074-4741261	15	4741229-4741251	tttgctgttggtacgttcgagttttcccaagttaagaactgacaagttgatcaactccttctattgtgtgctctttgtttgcctagacatacacctgaaacacagaaaagaagaaaacaagaaacgcgtgagtaacaaaataaaagtaaaaactagacgaaatctctaaactaaactcaatggtgatt	.(..((((((((..(((.(((.((((.(.((((....(((......(((......................................................................................)))......)))...)))).)..)))).)))..)))...)).))))))..)..	gacgaaatctctaaactaaactc	gtacgttcgagttttcccaagttaagaactgacaagttgatcaactccttctattgtgtgctctttgtttgcctagacatacacctgaaacacagaaaagaagaaaacaagaaacgcgtgagtaacaaaataaaagtaaaaactagacgaaatctctaaactaaactc	[t209752] chr4+4741228-4741250|1;[t729616] chr4+4741229-4741251|13;[t158542] chr4+4741230-4741252|1;[t1047083] chr4+4741300-4741319|1;
novelMiR_28	0.51	chr1	+	4117859-4118023	9	4117995-4118013	agtgggagattgtggtcagatctgtgtgggttggagaaagaagaggaccaaacatagtgttgggacaagtagaaggctttgtagcccagtttccagctttttcccccatctttttctcttaattgcagcattcccccacacatatttattgttatctatctacct	.(((((((((.(..((.((((.((((((((..(((((((((.((((...........................................................)).)))))))))))...............)))))))).))))))..).)))).)))))..	cacacatatttattgttat	tgtggtcagatctgtgtgggttggagaaagaagaggaccaaacatagtgttgggacaagtagaaggctttgtagcccagtttccagctttttcccccatctttttctcttaattgcagcattcccccacacatatttattgttat	[t425704] chr1+4117995-4118012|2;[t425705] chr1+4117995-4118013|6;[t101890] chr1+4117996-4118013|1;
novelMiR_1999	0.51	chr1	-	15304246-15304371	7	15304256-15304278	tcccagtttgtcccgagcttcccagcgttcgcttcggcggtgttctgaaaaacttttcggagaacccgatctccttcgtggaatctccgctgtcgaacgtttgagttataatgacgagccgtttca	.....(((((((...(((((...((((((((...((((((..............................................)))))).)))))))).))))).....))))))).......	cgaacgtttgagttataatgacg	tcccgagcttcccagcgttcgcttcggcggtgttctgaaaaacttttcggagaacccgatctccttcgtggaatctccgctgtcgaacgtttgagttataatgacg	[t568805] chr1-15304256-15304278|7;[t172014] chr1-15304253-15304275|6;
novelMiR_2003	0.51	chr1	-	15402328-15402453	7	15402338-15402360	tcccagtttgtcccgagcttcccagcgttcgcttcggcggtgttctgaaaaacttttcggagaacccgatctccttcgtggaatctccgctgtcgaacgtttgagttataatgacgagccgtttca	.....(((((((...(((((...((((((((...((((((..............................................)))))).)))))))).))))).....))))))).......	cgaacgtttgagttataatgacg	tcccgagcttcccagcgttcgcttcggcggtgttctgaaaaacttttcggagaacccgatctccttcgtggaatctccgctgtcgaacgtttgagttataatgacg	[t568805] chr1-15402338-15402360|7;[t172014] chr1-15402335-15402357|6;
novelMiR_274	0.5	chr1	+	17075206-17075371	29	17075343-17075361	atttcatacgaaagataaaaactttattatgatgcaaagagttagaaactgaaatcaatcaagcagaagctacaagaccaccatgcttcatcagcttctcattgatctcatctttcgcagcaccgacaacacgatcaatgatgttgccttctttcatgaaaacaaa	.((((((..((((((....(((.(((((............................................................................................................))))).)))....)))))))))))).....	atgatgttgccttctttca	aaagataaaaactttattatgatgcaaagagttagaaactgaaatcaatcaagcagaagctacaagaccaccatgcttcatcagcttctcattgatctcatctttcgcagcaccgacaacacgatcaatgatgttgccttctttca	[t353275] chr1+17075343-17075361|27;[t353276] chr1+17075343-17075362|2;[t353277] chr1+17075343-17075363|1;
novelMiR_2749	0.48	chr3	-	13632975-13633195	10	13632985-13633005	tagggtttagggtttagggtttagggtttagggtttagggtttagggtttagggtttagggtttagggtttagggtttagggtttagggtttagggtttagggtttagggtttagggtttagggtttagggtttagggtttagggtttagggtttagggtttagggtttagggtttagggtttagggtttagggtttagggtttagggttagggttcttga	.((..(((..(.((((((.((((((.((((((.((((((.((((((.((((((.((((((.((((((.((((((.((((((.((((((.((((((.((((((.(((((...))))).)))))).)))))).)))))).)))))).)))))).)))))).)))))).)))))).)))))).)))))).)))))).)))))).)))))).)..)))..))...	agggtttagggtttagggtta	ggtttagggtttagggtttagggtttagggtttagggtttagggtttagggtttagggtttagggtttagggtttagggtttagggtttagggtttagggtttagggtttagggtttagggtttagggtttagggtttagggtttagggtttagggtttagggtttagggtttagggtttagggtttagggtttagggtta	[t1193884] chr3-13632985-13633007|3;[t261206] chr3-13632985-13633005|7;[t216570] chr3-13632849-13632871|1;[t647156] chr3-13632744-13632766|2;[t911771] chr3-13632744-13632763|1;[t485242] chr3-13632737-13632758|1;[t615567] chr3-13632697-13632719|1;[t26127] chr3-13632696-13632717|1;[t120064] chr3-13632690-13632710|3;[t770924] chr3-13632617-13632639|1;[t163431] chr3-13632500-13632519|2;[t1056375] chr…
novelMiR_2312	0.43	chr2	-	3842703-3842827	9	3842713-3842732	aacactacaggaaaacaggtgataaacgacttacacagcagtcgcatagtagtcgtaaaaaatgataatacgactaatcggcgactaaagatgctagtcattattacatagtcgctgagtaaggt	...(((.(((((......(((((((..((((..(((...((((((....((((((((...........))))))))....))))))...).))..)))).)))))))....)).)))))).....	agtcattattacatagtcgc	gaaaacaggtgataaacgacttacacagcagtcgcatagtagtcgtaaaaaatgataatacgactaatcggcgactaaagatgctagtcattattacatagtcgc	[t5968] chr2-3842793-3842815|5;[t28227] chr2-3842794-3842814|2;[t112892] chr2-3842793-3842813|4;[t112893] chr2-3842791-3842813|6;[t451054] chr2-3842793-3842812|3;[t451055] chr2-3842791-3842812|4;[t945384] chr2-3842765-3842787|1;[t270965] chr2-3842713-3842732|9;[t270966] chr2-3842710-3842732|4;[t1145369] chr2-3842663-3842685|3;
novelMiR_335	0.39	chr1	+	21340826-21341005	12	21340973-21340995	ggactgaaattttgtttacgaattatgtttccatgtttttatttttttgccataggaccatttgtataagtttataatcttgattataaacctaaaccatttttattttataaaatatttacatttttaagcaaaaaaaaaaaaaaaataggcgatattacttacaaacttcgtttgtcc	.(((.(((..(((((.........(((((.((.(((((((.(((((((((..(((((.....((((.....................................................)))).))))).)))))))))....))))))))).))))).....))))).)))))).....	ataggcgatattacttacaaact	tttgtttacgaattatgtttccatgtttttatttttttgccataggaccatttgtataagtttataatcttgattataaacctaaaccatttttattttataaaatatttacatttttaagcaaaaaaaaaaaaaaaataggcgatattacttacaaact	[t300594] chr1+21340973-21340995|8;[t256069] chr1+21340975-21340996|1;[t256070] chr1+21340975-21340997|2;[t873132] chr1+21340976-21340997|1;[t991163] chr1+21341031-21341053|1;
novelMiR_2214	0.39	chr2	-	267732-267836	10	267742-267764	ttttatataggtaaggtatggtatattactttttttttggaatattatgtaaaatcattcggaaaaaaaaaactgttttacatcaagtgcagcttgtgtttgagc	((..((((((((...(((((((.((..(((((((((((.(((((((......))).)))).)))))))))....))..)).))))..))).))))))))..))..	ctgttttacatcaagtgcagctt	gtaaggtatggtatattactttttttttggaatattatgtaaaatcattcggaaaaaaaaaactgttttacatcaagtgcagctt	[t191846] chr2-267743-267765|4;[t670134] chr2-267742-267764|6;[t225363] chr2-267621-267641|3;
novelMiR_2120	0.37	chr1	-	21128114-21128291	8	21128124-21128146	ataagttcaaatacaaaattttatttatttaaacaaaagacgtttagtaagaataatatttagttaacaaaaaactttgttttaaaatattgttaacaaatatgtttatgctaattttaaggattgatttgaagtttgttgggattaaatttgattgataatgtgattgacaatttaa	.(((((((((.((((.((((..(((((.((.((((((.................................................................................................))))))..)).)))))..)))).....)))).))))..))))).	taaatttgattgataatgtgatt	atacaaaattttatttatttaaacaaaagacgtttagtaagaataatatttagttaacaaaaaactttgttttaaaatattgttaacaaatatgtttatgctaattttaaggattgatttgaagtttgttgggattaaatttgattgataatgtgatt	[t996097] chr1-21128124-21128146|8;[t780531] chr1-21128120-21128139|1;[t1144425] chr1-21128115-21128136|1;[t833188] chr1-21128044-21128066|2;[t569764] chr1-21128017-21128039|1;[t253463] chr1-21128009-21128031|4;
novelMiR_1046	0.25	chr3	+	20340774-20340995	7	20340784-20340805	ggcatccagtgagcagccattctgatacgaccaacattcccggcgtttgggagtggaactccggcggatacgaatttagacttggaagaagagagaagcgaagggtacacggcggctatgccacagctcataagcgagttcgacgccatcgtttctctctatctgtcgttgtgtttgccaccaaaggagaaagatgtggacgagaggtgtttggtggaagtg	.((.((((.((((((.((.(((...((((.....................................................................................................................................................................))))...))).)))))))).)))).)).	gagcagccattctgatacgacc	gagcagccattctgatacgaccaacattcccggcgtttgggagtggaactccggcggatacgaatttagacttggaagaagagagaagcgaagggtacacggcggctatgccacagctcataagcgagttcgacgccatcgtttctctctatctgtcgttgtgtttgccaccaaaggagaaagatgtggacgagaggtgtttgg	[t748376] chr3+20340784-20340804|1;[t748377] chr3+20340784-20340805|6;
novelMiR_2132	0.25	chr1	-	21790609-21790709	9	21790619-21790641	gtcttttttgtgagatctaagaaaacttttttggtcttaactaagaacttatgtttgagttttttacaaccaactttaagttttttatatgagaaagacat	((((((((..((.......(((((((((..(((((.......(((((((((....)))))))))....)))))....))))))))).))..))))))))..	accaactttaagttttttatatg	tgagatctaagaaaacttttttggtcttaactaagaacttatgtttgagttttttacaaccaactttaagttttttatatg	[t126097] chr1-21790619-21790641|9;[t1166373] chr1-21790559-21790581|3;[t845759] chr1-21790557-21790579|5;[t714171] chr1-21790556-21790578|6;[t56432] chr1-21790551-21790573|1;[t173878] chr1-21790539-21790559|4;[t238807] chr1-21790486-21790507|5;[t1241629] chr1-21790357-21790379|4;[t1035183] chr1-21790319-21790341|1;[t805562] chr1-21790312-21790334|5;
novelMiR_409	0.22	chr1	+	28634562-28634724	113	28634692-28634714	actatgtgattggcctcaacgaaatattacaatcttcttaagctacgaacgattaagattagtttttgactttttccaaatttacgtttggtgctaatattatgagtatgtttcaaagatttaacaagttgtcaatatgtccgagtggttaaggagatagact	.((((.(..((((((.(...((.(((((((((.(((.((((((((((.((...(((.((((((............((((((....)))))).)))))).)))...)).))).....)).))))).))))))).))))).))...).))))))..).))))...	gtcaatatgtccgagtggttaag	tggcctcaacgaaatattacaatcttcttaagctacgaacgattaagattagtttttgactttttccaaatttacgtttggtgctaatattatgagtatgtttcaaagatttaacaagttgtcaatatgtccgagtggttaag	[t933260] chr1+28634692-28634709|12;[t933261] chr1+28634692-28634710|11;[t933262] chr1+28634692-28634711|25;[t933263] chr1+28634692-28634712|25;[t933264] chr1+28634692-28634713|14;[t933266] chr1+28634692-28634714|26;[t699458] chr1+28634726-28634747|1;[t18123] chr1+28634727-28634747|1;[t339899] chr1+28634729-28634748|1;[t1112520] chr1+28634730-28634750|3;[t1112521] chr1+28634730-28634751|2;[t12248…
novelMiR_2583	0.21	chr3	-	3113517-3113739	9	3113527-3113549	agatggctttggcctggtcagcgcacttcttcaggttatcgaaggcctctctgtcggcgagcttcagcttcaacttgcgatcatatgtcgcaatcagatcgttggccagggcagcggtctggaaaaagaatcatggttaaatccaaaatacaaagatactaggcaacaggaagacgtataacctgcgcgtacctcaagtgatgatctggcaaacttctgatat	(((.((.((((.((.(((((...(((((...((((((((((.....((..((((.(.(.((..((.........................................................................................))..)).).).))))..)).)).))))))))..........))))).))))).))))))))))).....	acctcaagtgatgatctggcaaa	tggcctggtcagcgcacttcttcaggttatcgaaggcctctctgtcggcgagcttcagcttcaacttgcgatcatatgtcgcaatcagatcgttggccagggcagcggtctggaaaaagaatcatggttaaatccaaaatacaaagatactaggcaacaggaagacgtataacctgcgcgtacctcaagtgatgatctggcaaa	[t153623] chr3-3113529-3113549|2;[t153624] chr3-3113527-3113549|7;[t223452] chr3-3113427-3113447|1;
novelMiR_3293	0.18	chr5	-	9189315-9189536	367	9189325-9189347	tttgtgggtttttaattaaattctgtttctgaggtttgttctgtttaatgagtgtattttctttttgttatcgaaagtattaatgtcagcattccccaaatatgactcagatatctttgtgaaacaaccagacccatttaaaaaaaaaaatatatatatatatatataattaaatatttaattaaatcaaccaataacataataattaaaccgcaaatcaga	(((((((...((((((((..((.((((.....((((.(....(((((((((((((......................................................................................................................)))))).))))))))))))...)))).))))))))))))))))).....	accaataacataataattaaacc	tttaattaaattctgtttctgaggtttgttctgtttaatgagtgtattttctttttgttatcgaaagtattaatgtcagcattccccaaatatgactcagatatctttgtgaaacaaccagacccatttaaaaaaaaaaatatatatatatatatataattaaatatttaattaaatcaaccaataacataataattaaacc	[t446474] chr5-9189428-9189450|1;[t73673] chr5-9189330-9189352|3;[t311358] chr5-9189333-9189351|6;[t1048200] chr5-9189330-9189350|7;[t126733] chr5-9189326-9189347|44;[t126734] chr5-9189325-9189347|277;[t487559] chr5-9189326-9189346|6;[t487560] chr5-9189324-9189346|24;[t416459] chr5-9189325-9189345|4;[t416460] chr5-9189323-9189345|2;[t70296] chr5-9189324-9189344|9;[t286375] chr5-9189323-9189343|1;…
novelMiR_17	0.17	chr1	+	2571688-2571887	10	2571858-2571877	ttactgaaatgaactatctctgggttatgtctttgtgaacttgatctattgcaatatctcaggcatatgaactttgtgtcaagaaagattttttaagagagcaagtgtttgtcctgggaaggatgggaaatgcaaaacaagctcttgcagtcatcataaataaactgggagatatagaagaggtgattgttactgtgtgt	.(((.(.((..(..(((((((...(((((((((.((.....((((..(((((..............................................................................................))))).)))).......))...))))))))).))))))).)..)).).)))...	gatatagaagaggtgattgt	gaactatctctgggttatgtctttgtgaacttgatctattgcaatatctcaggcatatgaactttgtgtcaagaaagattttttaagagagcaagtgtttgtcctgggaaggatgggaaatgcaaaacaagctcttgcagtcatcataaataaactgggagatatagaagaggtgattgt	[t220591] chr1+2571857-2571874|1;[t764472] chr1+2571858-2571877|8;[t303152] chr1+2571859-2571879|1;
novelMiR_2902	0.16	chr3	-	21456769-21456963	8	21456779-21456801	aagtaggaagaaatagaggaaggaggaaagaagagagtggagaagaaggcaaggtaagaaagaggtgtctccaaagtgcatcagcaacgcgtgcggaggatccatagatgacacggacgataaaagagttggtatcaatcttttaaccactacttgcaactactcctcttttcttctatcattcatttttacctt	..(((((((((((((((((((((((((.((..((((((((...((((((...((((..((.....(((((((...(((((((........................)))).)))))).))))......))..))))..))))))..))))).)))....))..))))).))))))))))..))).)))))))...	ctcctcttttcttctatcattca	aaatagaggaaggaggaaagaagagagtggagaagaaggcaaggtaagaaagaggtgtctccaaagtgcatcagcaacgcgtgcggaggatccatagatgacacggacgataaaagagttggtatcaatcttttaaccactacttgcaactactcctcttttcttctatcattca	[t644316] chr3-21456779-21456801|8;
novelMiR_1794	0.12	chr5	+	26786270-26786371	13	26786339-26786361	gagaaagctcgagagttcgtcggaagaagatggagggggaagacgatcaccgacgtcagaatcacccatctctctctctctctctctctctgctctactctg	(((..(((..(((((...(..((((((((((((..((....((((........))))....))..)))))).))).)))..)...))))).)))...)))..	ctctctctctctctctctctctg	gagagttcgtcggaagaagatggagggggaagacgatcaccgacgtcagaatcacccatctctctctctctctctctctctg	[t652144] chr5+26786339-26786361|10;[t652145] chr5+26786341-26786361|2;[t1120087] chr5+26786342-26786362|1;[t966206] chr5+26786373-26786391|1;
novelMiR_324	0.11	chr1	+	20449158-20449242	9	20449212-20449232	taagtattcatgattgactttttcgttttttttcttctctttatttatcattaagaaacgaaaaagtcaattatgaatacactag	...((((((((((((((((((((((((((((.....................)))))))))))))))))))))))))))).....	gaaacgaaaaagtcaattatg	tgattgactttttcgttttttttcttctctttatttatcattaagaaacgaaaaagtcaattatg	[t697473] chr1+20449212-20449232|9;
novelMiR_2637	0.11	chr3	-	9376349-9376563	6	9376359-9376380	aatattagatagttaaagattatgttgtaattactttcaacctaatctccttcttgtagcaaagaggccgtgttcattgccttcaaagctctgatgccatgtagaataggaagcttaatattattgagagaggattacaagtatttatagtgtgctacaagaaggagattaggctaaaagtaactacaacataatccttaactatgtaatattta	(((((((.((((((((.((((((((((((.(((((((...(((((((((((((((((((((...........................................................................................)))))))))))))))))))))...))))))).)))))))))))).)))))))).)))))))..	ctacaacataatccttaactat	agttaaagattatgttgtaattactttcaacctaatctccttcttgtagcaaagaggccgtgttcattgccttcaaagctctgatgccatgtagaataggaagcttaatattattgagagaggattacaagtatttatagtgtgctacaagaaggagattaggctaaaagtaactacaacataatccttaactat	[t619774] chr3-9376359-9376380|6;
novelMiR_554	0.08	chr2	+	5130381-5130484	14	5130452-5130474	gaagcagttgatgttatcgttgaaaaggagattctggttgtgttttgatctagtttgcatacatcagagttgtacctggatcaagaagacaacaactgaaaaac	....((((((.((((.((.((((..(((.((((((((((((((.............))))).)))))))))...)))...)))))).)))).))))))......	gtacctggatcaagaagacaaca	atgttatcgttgaaaaggagattctggttgtgttttgatctagtttgcatacatcagagttgtacctggatcaagaagacaaca	[t922116] chr2+5130452-5130473|1;[t922117] chr2+5130452-5130474|13;
ath-mir165b	0.08	chr4	-	369846-369999	1639	369856-369876	tctgttgtggggaatgttgtttggatcgaggatatcataaacgcatacacatgtttatatgttatgatgcattatatgactgatgtaatgtacatatatatacatacatgccacatggtatcgtcggaccaggcttcatccccctcaacatgtt	...((((.((((.(((..((((((.((((.((((((((....((((....((((..((((((.(((.((((((((((.....)))))))))))))))))))))))..))))...)))))))).)))).))))))..))).)))).)))).....	tcggaccaggcttcatccccc	ggaatgttgtttggatcgaggatatcataaacgcatacacatgtttatatgttatgatgcattatatgactgatgtaatgtacatatatatacatacatgccacatggtatcgtcggaccaggcttcatccccc	[t1101983] chr4-369859-369876|6;[t1101984] chr4-369858-369876|6;[t1101985] chr4-369857-369876|118;[t1101986] chr4-369856-369876|1392;[t1101991] chr4-369855-369876|73;[t592394] chr4-369856-369875|42;[t848382] chr4-369856-369874|1;[t848384] chr4-369854-369874|1;
novelMiR_3084	0.08	chr4	-	5572696-5572834	8	5572706-5572727	gctcgagtacaatgtccggggagttgaagggaacgaatatttggtcaacttgcacttcaaaacttgcagttgcaaggtgtttgatatccaaaagtatccatgtattcatgcgttagccgctttcattgtattcgatagc	..((((((((((((...((.(.(((((...(...((((((.(((...((((.....(((((.(((((....)))))...))))).......))))..))).))))))...).)))))).))..))))))))))))....	atgcgttagccgctttcattgt	aatgtccggggagttgaagggaacgaatatttggtcaacttgcacttcaaaacttgcagttgcaaggtgtttgatatccaaaagtatccatgtattcatgcgttagccgctttcattgt	[t357950] chr4-5572706-5572727|8;
novelMiR_3492	0.06	chr5	-	18306190-18306359	5	18306200-18306220	aattttgttagaagagatgctagatcaaattttctatctgattaaaaaaaaaaagagggttcttagaattctcaatttgggaattcttgaaattggaatttagtttgagttggttggtttaactcgagtcgagttttaattggtttagcattggattcaacaaagtaaac	.((((((((.(((..(((((((((((((...............................................................................................................)))))))))))))...)))))))))))....	ttggtttagcattggattcaa	gaagagatgctagatcaaattttctatctgattaaaaaaaaaaagagggttcttagaattctcaatttgggaattcttgaaattggaatttagtttgagttggttggtttaactcgagtcgagttttaattggtttagcattggattcaa	[t1226182] chr5-18306200-18306220|5;[t912835] chr5-18306197-18306218|3;[t219562] chr5-18306164-18306186|4;[t619623] chr5-18306157-18306179|2;[t850801] chr5-18306078-18306097|3;[t897133] chr5-18306040-18306062|2;[t606800] chr5-18306009-18306031|1;
novelMiR_3505	0.04	chr5	-	19744217-19744342	1779	19744227-19744246	gtgtttaagaccagattatgtagtaaggaggcaagagttattggtcttatgaatataacttgaaacatttattaaaataagaatagataacatgaagccgtcttagctcagtggtagagcgcgtgg	((((((...((((.....((.(((.(((((((....((((((..((((((.((((..............))))...))))))...)))))).....))).)))).))))).)))).))))))....	gccgtcttagctcagtggta	ccagattatgtagtaaggaggcaagagttattggtcttatgaatataacttgaaacatttattaaaataagaatagataacatgaagccgtcttagctcagtggta	[t812003] chr5-19744229-19744246|189;[t812005] chr5-19744228-19744246|128;[t812006] chr5-19744227-19744246|801;[t812007] chr5-19744226-19744246|176;[t812008] chr5-19744225-19744246|480;[t812010] chr5-19744224-19744246|49;[t542293] chr5-19744227-19744245|5;[t542294] chr5-19744223-19744245|2;[t1026482] chr5-19744217-19744239|1;[t130160] chr5-19744193-19744210|1;[t130161] chr5-19744188-19744210|1;[t…
novelMiR_849	0.03	chr3	+	10686641-10686738	10	10686708-10686728	aggaaggtgagaagaagcccaaggtagatgataagcagagcaaggttactttgtcaggtttattaaactccattgatgggttatggtcagcttgtagt	.(.(((.(((..(..((((((.(((.((((((((((...((((((...))))))...))))))))...)).)))..)))))).)..))).))).)...	ctccattgatgggttatggtc	gaagaagcccaaggtagatgataagcagagcaaggttactttgtcaggtttattaaactccattgatgggttatggtc	[t641505] chr3+10686708-10686728|9;[t641506] chr3+10686708-10686730|1;
novelMiR_341	0	chr1	+	21773456-21773562	8	21773530-21773552	tctgtttgttgggtttctaaaattatctctgagcatgatagttgttaggttttatgctatctctagtgatttattgctttgatgagttggaacgacagcaaaagaat	(((.(((((((.(((((.....(((((...(((((....(((..(((((..(......)..)))))..)))...))))).)))))...)))))..))))))))))..	tgctttgatgagttggaacgaca	gggtttctaaaattatctctgagcatgatagttgttaggttttatgctatctctagtgatttattgctttgatgagttggaacgaca	[t1158530] chr1+21773530-21773552|8;[t604218] chr1+21773575-21773597|2;
novelMiR_344	0	chr1	+	21809714-21809820	8	21809788-21809810	tctgtttgttgggtttctaaaattatctctgagcatgatagttgttaggttttatgctatctctagtgatttattgctttgatgagttggaacgacagcaaaagaat	(((.(((((((.(((((.....(((((...(((((....(((..(((((..(......)..)))))..)))...))))).)))))...)))))..))))))))))..	tgctttgatgagttggaacgaca	gggtttctaaaattatctctgagcatgatagttgttaggttttatgctatctctagtgatttattgctttgatgagttggaacgaca	[t1158530] chr1+21809788-21809810|8;[t604218] chr1+21809833-21809855|2;
novelMiR_347	0	chr1	+	21845972-21846078	8	21846046-21846068	tctgtttgttgggtttctaaaattatctctgagcatgatagttgttaggttttatgctatctctagtgatttattgctttgatgagttggaacgacagcaaaagaat	(((.(((((((.(((((.....(((((...(((((....(((..(((((..(......)..)))))..)))...))))).)))))...)))))..))))))))))..	tgctttgatgagttggaacgaca	gggtttctaaaattatctctgagcatgatagttgttaggttttatgctatctctagtgatttattgctttgatgagttggaacgaca	[t1158530] chr1+21846046-21846068|8;[t604218] chr1+21846091-21846113|2;
novelMiR_2610	0	chr3	-	6109544-6109743	12	6109713-6109733	tttctgttaatcacaaaatcaatttagtaagctccatctacagtgacaacctgtgttttaaaaggcgaaaggcgaccctaggcacaaagagtgcctgatctcgccttgtgcctaaggcgcacgcctcggtcgcctttcggatgcaaggcaacactaacttagaagacttaaaataggttttgttgtgaggatccagtgta	...(((....((((((....((((((.((((.((..((((.((((....((((((((........((((((((((((..................................................))))))))))))))))).)))...))))....)))).))))))...))))))...)))))).....)))....	tcacaaaatcaatttagtaag	tcacaaaatcaatttagtaagctccatctacagtgacaacctgtgttttaaaaggcgaaaggcgaccctaggcacaaagagtgcctgatctcgccttgtgcctaaggcgcacgcctcggtcgcctttcggatgcaaggcaacactaacttagaagacttaaaataggttttgttgtgagg	[t1052567] chr3-6109713-6109733|12;
novelMiR_2673	-0.05	chr3	-	11413841-11414037	8	11413851-11413873	ttatttcatcaggagtttcaaggaaacgatcccgaagctgactggttttatagagttggatcttgtgacaaactgcacttgcctgagataaacgtttatatatctcatcatatatcttagattaaggcgaggtcgacttttccgaaaagatgactctgtgggcgatccgttgatttattactcctcatgagattctc	..(((((((.((((((...(((..(((((((((...............................................................................................................................)).))).))))..)))...)))))).)))))))....	atccgttgatttattactcctca	aggagtttcaaggaaacgatcccgaagctgactggttttatagagttggatcttgtgacaaactgcacttgcctgagataaacgtttatatatctcatcatatatcttagattaaggcgaggtcgacttttccgaaaagatgactctgtgggcgatccgttgatttattactcctca	[t328970] chr3-11413851-11413873|5;[t543915] chr3-11413851-11413871|3;
ath-mir166e	-0.05	chr5	-	16775514-16775666	25629	16775524-16775544	ccttttgaggggaatgttgtctggcacgaggcccttaacttagatctatatttgattatatatatatgtctcttctttattcattagtctatacatgaatgatcattttacggttaatgacgtcggaccaggcttcattcccctcaattatat	....((((((((((((..((((((..(((.(.(.((((((.......................................................................)))))).).).)))..))))))..))))))))))))......	tcggaccaggcttcattcccc	ggaatgttgtctggcacgaggcccttaacttagatctatatttgattatatatatatgtctcttctttattcattagtctatacatgaatgatcattttacggttaatgacgtcggaccaggcttcattcccc	[t887388] chr5-16775639-16775658|5;[t887389] chr5-16775638-16775658|5;[t887392] chr5-16775637-16775658|2;[t887393] chr5-16775636-16775658|2;[t880754] chr5-16775637-16775657|1;[t845294] chr5-16775636-16775656|11;[t170060] chr5-16775527-16775547|7;[t606571] chr5-16775526-16775546|3;[t606572] chr5-16775524-16775546|1;[t946023] chr5-16775526-16775545|1;[t946024] chr5-16775525-16775545|26;[t946025] ch…
novelMiR_3069	-0.06	chr4	-	5080998-5081216	7	5081008-5081030	agctggtctagatacacttcgtgcagagtcatcgggatgagagttgtctttcggccattgtgttcgaaggtttgtcggttggtgaagccatcttgaagaactttccgatccgattgccatggtcgtccgagaaggatgtgactagcgtccatatgtagaatatcgcacatgatctcatcatgatacttcccaattgatagtggtaccttgacttgttct	(((.((((.((.((((((((.((..((((.((((.(((((((..................................................................................................................................))))))).))))))))..))...)).))).))).)).)))).)))..	ttcccaattgatagtggtacctt	gatacacttcgtgcagagtcatcgggatgagagttgtctttcggccattgtgttcgaaggtttgtcggttggtgaagccatcttgaagaactttccgatccgattgccatggtcgtccgagaaggatgtgactagcgtccatatgtagaatatcgcacatgatctcatcatgatacttcccaattgatagtggtacctt	[t1204355] chr4-5081008-5081030|7;
novelMiR_2550	-0.07	chr2	-	19176116-19176269	14	19176126-19176146	acaattggggggaatgaagcctggtccgaagacgctaaaaccctaatcaaatctgaaatctgaaggttcaattcgattgttagatcgaaagagatccaacatgaatagagcgagccagagtcctcgagccagacaacagtcccctcaaaagaga	....(((((((((.((..(.((((..(((.(((......................................................................................))).)))..)))).)..)).)))))))))......	tcgagccagacaacagtcccc	ggaatgaagcctggtccgaagacgctaaaaccctaatcaaatctgaaatctgaaggttcaattcgattgttagatcgaaagagatccaacatgaatagagcgagccagagtcctcgagccagacaacagtcccc	[t645728] chr2-19176126-19176147|2;[t1097541] chr2-19176126-19176146|10;[t749297] chr2-19176126-19176144|2;[t1081297] chr2-19176110-19176130|1;[t60015] chr2-19175980-19176000|4;
novelMiR_1769	-0.08	chr5	+	24152990-24153110	17	24153081-24153100	tcaagcagctgaggaggagccactatgtcgtcggagtatagaaaacatggacagttgtcgccggaggttatagaagtgctgacgtgtccacacatggtgggttttagtttattgtggtgtt	....((((..((..((((.(((((((((.((.(((..........((((..((((..(((((...)))....))...)))).)))))))))))))))))).))))..))..))))......	acatggtgggttttagttta	gaggaggagccactatgtcgtcggagtatagaaaacatggacagttgtcgccggaggttatagaagtgctgacgtgtccacacatggtgggttttagttta	[t120288] chr5+24153081-24153099|1;[t120289] chr5+24153081-24153100|6;[t120290] chr5+24153081-24153101|4;[t470941] chr5+24153082-24153100|1;[t470942] chr5+24153082-24153101|1;[t364548] chr5+24153083-24153101|3;[t364549] chr5+24153083-24153102|1;
novelMiR_1860	-0.1	chr1	-	7529909-7529991	8	7529919-7529937	ccctatgatgttaattcactactatatttcggtttattcttatgctgattttgtggtagtaaattcaaaagcattctagcttg	..(((.((((((((((.(((((((((..(((((.((....)).)))))...))))))))).))))....)))))).)))....	ggtagtaaattcaaaagca	ttaattcactactatatttcggtttattcttatgctgattttgtggtagtaaattcaaaagca	[t1040230] chr1-7530253-7530273|1;[t856950] chr1-7530251-7530270|1;[t811094] chr1-7530233-7530253|2;[t494117] chr1-7530183-7530205|2;[t546619] chr1-7530182-7530202|4;[t617655] chr1-7530182-7530201|4;[t449931] chr1-7530145-7530166|1;[t1200821] chr1-7530035-7530056|2;[t72044] chr1-7530029-7530051|2;[t1085368] chr1-7530025-7530044|1;[t1085369] chr1-7530022-7530044|1;[t575322] chr1-7530021-7530042|2;…
novelMiR_2265	-0.13	chr2	-	2829323-2829421	7	2829333-2829353	aggtggtcgagtgatgtgatcgagtgactctcatggtggtactcgactagggggtcgagtggtctcttgaggtcgtgaagcatctactcggccaagggg	...((((((((((((((..(((...(((.((((.(..(.(((((((((....))))))))).)..).))))))).))).))))).))))))))).....	gaggtcgtgaagcatctactc	gtgatgtgatcgagtgactctcatggtggtactcgactagggggtcgagtggtctcttgaggtcgtgaagcatctactc	[t755279] chr2-2829333-2829353|7;[t942716] chr2-2829280-2829300|2;[t23913] chr2-2829229-2829251|2;[t29942] chr2-2829216-2829238|4;[t353670] chr2-2829209-2829231|5;
novelMiR_2318	-0.13	chr2	-	3888433-3888562	13	3888443-3888465	aatatggatgacaattcgcttaagttactgatcgaatctggttcgagatgggtaaaccatgataagtgtgtattttgcatgttttgagcatcaatttgtcatcactttagcatcatatcatcactatttt	((((..(((((......(((.((((...(((.(((((...(((((((((..(((((((((.....))).))...))))..)))))))))....))))))))..)))).)))......)))))..))))..	gtcatcactttagcatcatatca	acaattcgcttaagttactgatcgaatctggttcgagatgggtaaaccatgataagtgtgtattttgcatgttttgagcatcaatttgtcatcactttagcatcatatca	[t907442] chr2-3888587-3888608|2;[t937147] chr2-3888443-3888465|8;[t461874] chr2-3888443-3888463|5;[t439915] chr2-3888438-3888460|1;
novelMiR_3254	-0.15	chr5	-	4799160-4799253	5	4799170-4799191	acgttgtatcaagtgtgttaatcggagtactttgttttcatctctctgttctattgatttcaaactctgtttattcatttctggtttacgttaa	((((...((((...(((.(((.((((((...(((...(((..............)))...))))))))).)))..)))...))))..))))...	aactctgtttattcatttctgg	aagtgtgttaatcggagtactttgttttcatctctctgttctattgatttcaaactctgtttattcatttctgg	[t1004116] chr5-4799218-4799235|3;[t1004117] chr5-4799217-4799235|1;[t52912] chr5-4799170-4799191|5;[t398419] chr5-4799110-4799130|4;
novelMiR_3337	-0.15	chr5	-	10925239-10925331	11	10925249-10925271	gaagtagaaattttttttctcaacatgtggttggattcttgattttttctatattttgtcaaccacacattagttaaaatattacttcataat	(((((((.....((((..((.((..(((((((((......((.....)).........)))))))))..))))..))))..))))))).....	aaccacacattagttaaaatatt	ttttttttctcaacatgtggttggattcttgattttttctatattttgtcaaccacacattagttaaaatatt	[t31045] chr5-10925249-10925271|9;[t128723] chr5-10925248-10925270|2;[t102557] chr5-10925245-10925267|3;[t302527] chr5-10925173-10925195|3;[t205167] chr5-10925144-10925166|5;
novelMiR_3488	-0.16	chr5	-	17814405-17814604	369	17814577-17814594	gtgcgaattagcttcgtgagaatgtaacagctttgatcgagacctttacggagaacatggccatgaatttgcttgatttgattgagattgatgcaatcatcgagctttgagatgagtgaagacactagaagttctttttgattactgatctctgagaaggtaccggaattgttacttgttcttccaagctgaagtaattg	.(((...(((((((.(..((((((((((((.(((...((..((((((.((((((.((((..((.((((((..........................................................))))))....))..)).)).)))))).))))))..))))))))))))..)))))..)))))))).)))....	gcttcgtgagaatgtaac	gcttcgtgagaatgtaacagctttgatcgagacctttacggagaacatggccatgaatttgcttgatttgattgagattgatgcaatcatcgagctttgagatgagtgaagacactagaagttctttttgattactgatctctgagaaggtaccggaattgttacttgttcttccaagctg	[t247257] chr5-17814577-17814595|2;[t836840] chr5-17814577-17814594|363;[t836841] chr5-17814576-17814594|2;[t679437] chr5-17814576-17814593|2;
novelMiR_2791	-0.18	chr3	-	14580935-14581043	21	14580945-14580967	ttgttgcatatgcatagtggataatgatgagatagccttgtaagcattttggttcaccggataaactcagtgccctcgttgctagttgtctgttgcgtagtcaatgaaa	(..(((..((((((..(..((((((((((((...((.(((.......(((((....)))))......))).)).))))))....))))))..)))))))..)))..)..	cgttgctagttgtctgttgcgta	tgcatagtggataatgatgagatagccttgtaagcattttggttcaccggataaactcagtgccctcgttgctagttgtctgttgcgta	[t663279] chr3-14581280-14581301|1;[t1156945] chr3-14581280-14581300|2;[t868608] chr3-14581148-14581167|5;[t436918] chr3-14581099-14581119|1;[t1098359] chr3-14581092-14581112|4;[t12011] chr3-14580960-14580981|1;[t181078] chr3-14580957-14580979|1;[t611702] chr3-14580945-14580967|20;[t983218] chr3-14580945-14580966|1;[t827283] chr3-14580941-14580963|3;[t356929] chr3-14580894-14580916|2;[t1153437] c…
novelMiR_2567	-0.19	chr3	-	1707777-1707997	145	1707787-1707809	gtgttgctcgaagccattgaagaacaatgacctgagaagggctaagctttaagagaggaggaaacaaacactgatgattcgaattttcttccgtctccgatgaacaaacaactagagtctctccctataaagacggtggtgatatgttatccgtataaatatgtttacctctatcgatttaacaaatcgggtgtttggtctagtggtatgattcgcgcttc	.....((.((((((((((..(((.(((..((((((.......................................................................................................................................................))))))..))).)))))))))....)))).))...	gggtgtttggtctagtggtatga	aagccattgaagaacaatgacctgagaagggctaagctttaagagaggaggaaacaaacactgatgattcgaattttcttccgtctccgatgaacaaacaactagagtctctccctataaagacggtggtgatatgttatccgtataaatatgtttacctctatcgatttaacaaatcgggtgtttggtctagtggtatga	[t892862] chr3-1707792-1707809|1;[t892863] chr3-1707791-1707809|2;[t892864] chr3-1707789-1707809|5;[t892865] chr3-1707788-1707809|40;[t892866] chr3-1707787-1707809|93;[t908064] chr3-1707787-1707808|1;[t990057] chr3-1707785-1707805|3;[t990058] chr3-1707783-1707805|10;[t948580] chr3-1707779-1707800|2;[t948581] chr3-1707778-1707800|2;[t1111113] chr3-1707781-1707799|1;[t1111114] chr3-1707779-1707799|…
novelMiR_2584	-0.21	chr3	-	3238424-3238646	6726	3238434-3238456	cgttttttagccgaatgggcttttaggtgctttacaaatagtggtttaggattgggccttctaatcagaaacacaccttgtagaatattacattcactataaaatgtaaggtttacattcacgtgaggcccataagtgtttttgtaataattaatttaatatatagtgtaaacttaatattaatatcaaaccgaccttagctcagttggtagagcggaagact	((((((...(((((.((((((...((((.....................................................................................................................................................................)))).)))))).))))))))))).......	ccgaccttagctcagttggtaga	tttagccgaatgggcttttaggtgctttacaaatagtggtttaggattgggccttctaatcagaaacacaccttgtagaatattacattcactataaaatgtaaggtttacattcacgtgaggcccataagtgtttttgtaataattaatttaatatatagtgtaaacttaatattaatatcaaaccgaccttagctcagttggtaga	[t532186] chr3-3238438-3238456|123;[t532187] chr3-3238437-3238456|105;[t532188] chr3-3238436-3238456|1169;[t532190] chr3-3238435-3238456|754;[t532191] chr3-3238434-3238456|4557;[t572917] chr3-3238436-3238455|1;[t572918] chr3-3238434-3238455|1;[t729120] chr3-3238436-3238454|6;[t729121] chr3-3238432-3238454|1;[t156432] chr3-3238436-3238453|2;[t560772] chr3-3238434-3238452|3;[t560773] chr3-3238432-3…
novelMiR_3159	-0.22	chr4	-	12178412-12178632	7	12178422-12178444	gagttaatcaaaccgaagcaaatacaggaagagtagttggcacattgtaagtaattggcatttagatataatatgaaacttgatggccctttgagagtaggtgataaaactaaaattgatatgcggtgtattttgcagcggttacatgccacctgagtatgtggcaaatggacagttctcaacgaaatctgatgtgtatagctttggagtattaattctgg	((((((((.(..(((((((..(((((...(((...(((((...(((((...........................................................................................................................)))))..)))))....)))..)))))...)))))))..)))))))))...	ctgatgtgtatagctttggagta	aaccgaagcaaatacaggaagagtagttggcacattgtaagtaattggcatttagatataatatgaaacttgatggccctttgagagtaggtgataaaactaaaattgatatgcggtgtattttgcagcggttacatgccacctgagtatgtggcaaatggacagttctcaacgaaatctgatgtgtatagctttggagta	[t660500] chr4-12178422-12178444|7;
ath-mir5998b*	-0.22	chr5	-	3247368-3247544	39	3247378-3247398	caaggaaaacgatcccgaagctgactggttttatagagttgggtctcatgactggttgcacttgcttgaagtaaacgtttatatctcagcatatatcttcgattaaggcgaggtcaacttctcattttgtgagaaaacaaattggaacagtttgtgttttgttttgtgatgttggaa	(((.(...((((...((((((.(((((.(((((....(((...((((((((..(((((..(((((((((((.....(((........)))......))))).....))))))..)))))..))).....))))).)))....))))))))))...))))))..))))..).)))...	acagtttgtgttttgttttgt	gatcccgaagctgactggttttatagagttgggtctcatgactggttgcacttgcttgaagtaaacgtttatatctcagcatatatcttcgattaaggcgaggtcaacttctcattttgtgagaaaacaaattggaacagtttgtgttttgttttgt	[t28554] chr5-3247379-3247399|3;[t114469] chr5-3247378-3247398|36;[t98324] chr5-3247264-3247284|1;[t88181] chr5-3247262-3247282|8;[t395801] chr5-3247261-3247281|3;[t88230] chr5-3247257-3247277|18;[t395885] chr5-3247256-3247276|9;[t5271] chr5-3247254-3247274|2;
novelMiR_3433	-0.22	chr5	-	14026963-14027057	71	14026973-14026995	aaactatttaagatttaaaccggaaaatttcctaaaaatctcaaactatttaaaacgggtttaggtagttttctggcagattttaaataagttgg	....((((((((((((...((((((((((.((((((...(((..............))))))))).)))))))))).))))))))))))......	aggtagttttctggcagatttta	agatttaaaccggaaaatttcctaaaaatctcaaactatttaaaacgggtttaggtagttttctggcagatttta	[t247086] chr5-14027072-14027092|5;[t262305] chr5-14026974-14026995|1;[t262306] chr5-14026973-14026995|70;[t69466] chr5-14026947-14026969|2;[t580793] chr5-14026920-14026942|5;[t656576] chr5-14026889-14026911|2;
novelMiR_1980	-0.25	chr1	-	14835348-14835521	164	14835358-14835380	tgttgtcttaacactcctaatccatctctaactcttataattagtcataggctttggattgtgatacattttgaccatagaattactaacaaagctatttactgattctaagcaattttttgttggttttagcctcttttgggagaaaatgggtataagtgttatctaaacact	((((....(((((((....((((((((((................................................................................................................)))))...)))))...)))))))....))))..	ggagaaaatgggtataagtgtta	acactcctaatccatctctaactcttataattagtcataggctttggattgtgatacattttgaccatagaattactaacaaagctatttactgattctaagcaattttttgttggttttagcctcttttgggagaaaatgggtataagtgtta	[t618614] chr1-14836914-14836936|14;[t324038] chr1-14836911-14836933|3;[t467745] chr1-14836908-14836930|3;[t1131313] chr1-14836906-14836928|6;[t1000465] chr1-14836902-14836924|5;[t435495] chr1-14836847-14836869|1;[t1089812] chr1-14836757-14836779|1;[t501780] chr1-14836697-14836719|3;[t21033] chr1-14836684-14836706|4;[t235013] chr1-14836680-14836701|3;[t467745] chr1-14836590-14836612|3;[t1131313] …
novelMiR_83	-0.26	chr1	+	9783854-9784074	8	9783864-9783884	cttctccttgaacctatctttcgttgttgatttttttctcatttcattttcagttttcttcacatagatttgagggttgtcttctctctttttgtcttttaatctcttaactcgtatatgtataaactagtgttcgtgttgtggcattatatttaaagacaatgtctcaaagttgttggaaaagaaaaaaacaacaacatggattagtgaaaagcagatca	..(((.(((..((..((((...(((((((.(((((((((...............(((((..(((....(((((((((((((((.........((((...........((((.((.((((..........)))).)).)))).)))).........)))))))).)))))))..))).)))))))))))))))))))))..))))..))...))).)))...	aacctatctttcgttgttgat	aacctatctttcgttgttgatttttttctcatttcattttcagttttcttcacatagatttgagggttgtcttctctctttttgtcttttaatctcttaactcgtatatgtataaactagtgttcgtgttgtggcattatatttaaagacaatgtctcaaagttgttggaaaagaaaaaaacaacaacatggattagtgaa	[t41081] chr1+9783864-9783884|8;
novelMiR_615	-0.32	chr2	+	7523324-7523512	9	7523480-7523502	gtgaaaaaccaataagtgttgtaaatgtggaatatgatgagctagctagaaagtctcaatcatgtaatcaaattgaagtattgaatccaaactcaggttgtttgaaacaatcaatcatacaatgccccaatatggttgattggagcatgacaaaggaaccatgtgcttccacttatttaaatttacgtt	(((((.....((((((((..(((...((((................................................................................................................................)))).)))...))))))))....)))))...	aaccatgtgcttccacttattta	aataagtgttgtaaatgtggaatatgatgagctagctagaaagtctcaatcatgtaatcaaattgaagtattgaatccaaactcaggttgtttgaaacaatcaatcatacaatgccccaatatggttgattggagcatgacaaaggaaccatgtgcttccacttattta	[t32862] chr2+7523480-7523502|9;
novelMiR_1378	-0.32	chr4	+	15218586-15218689	7	15218659-15218679	tctagattgagacttgagacagaacattgatcctgcttggtaccctcggcttgaaaatatctagacatatggatcatgttcggtttcttgtttcactttttaga	((((((.((((((..(((((.((((((.(((((((((.((((...((.....))...)))).)).))...))))))))))).)))))..))))))...))))))	tcatgttcggtttcttgtttc	gacttgagacagaacattgatcctgcttggtaccctcggcttgaaaatatctagacatatggatcatgttcggtttcttgtttc	[t1069587] chr4+15218659-15218679|7;
novelMiR_2639	-0.34	chr3	-	9389238-9389452	6	9389248-9389270	aaccataggcataggcatataaccatcaggaggataggaactattctcactatacacatgagctactgcattagctttctgcatagaatttgcataaggcatcatttgcatctgagtttgaggttgcatacgaggttgcatctgcattcttggttgcatttgagtagttcccctgtagttatatcctgatgcacctatcttatgtcctggtggat	..(((((((((((((.(((....((((((((........................................................................................................................................................))))))))....))))))))).))).))))..	atcctgatgcacctatcttatgt	ataggcatataaccatcaggaggataggaactattctcactatacacatgagctactgcattagctttctgcatagaatttgcataaggcatcatttgcatctgagtttgaggttgcatacgaggttgcatctgcattcttggttgcatttgagtagttcccctgtagttatatcctgatgcacctatcttatgt	[t330807] chr3-9389248-9389270|6;
novelMiR_2207	-0.35	chr1	-	30048846-30049014	13	30048856-30048878	tcgggctcgtcctcatcatcgtttccatcaaccttatgggattcttcggtcaatcctgagtttcgtttctccttgcggtcagtaagccactggagagcactgcagataatgcttagagattttccagtccctaagagagagagaaagagagagagagatcaaaccctaa	..(((...((((((.((.((.((((..((...((((.((((((....((..((((((((((.((((((((((..(.(((......))).).))))))....)).))....)))))).))))..))))))))))))...))..))))..))))))).)))....)))...	gagagagaaagagagagagagat	cctcatcatcgtttccatcaaccttatgggattcttcggtcaatcctgagtttcgtttctccttgcggtcagtaagccactggagagcactgcagataatgcttagagattttccagtccctaagagagagagaaagagagagagagat	[t214087] chr1-30048860-30048881|1;[t214069] chr1-30048857-30048879|5;[t743895] chr1-30048856-30048878|8;
novelMiR_728	-0.37	chr2	+	18619118-18619338	5555	18619128-18619148	gttgagatggtgattgagccgcgccaatatcccttgcgcgagaacggtgtggtcgccgttgttgtttccggtggttccgattagctccgccgcgttgaacagctgctcgatgatgactgactggtcatcgccggccattcccggcgacggaaccggaaccatagccaccgccgtggaagaagaagacgacgggaattgttgttgctggttgttgtgataaa	......(..(..(((.(((.(((.((((.((((...(((.................................................................................................................................................).))..)))))))).))).))))))..)..)......	tgattgagccgcgccaatatc	tgattgagccgcgccaatatcccttgcgcgagaacggtgtggtcgccgttgttgtttccggtggttccgattagctccgccgcgttgaacagctgctcgatgatgactgactggtcatcgccggccattcccggcgacggaaccggaaccatagccaccgccgtggaagaagaagacgacgggaattgttgttgctggttgtt	[t779965] chr2+18619035-18619055|5;[t905380] chr2+18619126-18619148|1;[t958152] chr2+18619127-18619148|4;[t1146797] chr2+18619128-18619147|105;[t1146799] chr2+18619128-18619148|5389;[t1146800] chr2+18619128-18619149|12;[t1146802] chr2+18619128-18619150|2;[t780493] chr2+18619129-18619147|3;[t780494] chr2+18619129-18619148|39;
novelMiR_1783	-0.38	chr5	+	25956053-25956195	16	25956164-25956185	tgaaaaagatccgtatggacaatgaaagagaaggggtaagctacatttgaactaccagtactagctttgacaagttgcaaatttttgtgagtttcgtatgacttatatttccgttttcattgtttgcatggagtttccgataa	.((((....(((((..((((((((((((....(((..........................................................................))).))))))))))))..))))).))))......	cgttttcattgtttgcatggag	ccgtatggacaatgaaagagaaggggtaagctacatttgaactaccagtactagctttgacaagttgcaaatttttgtgagtttcgtatgacttatatttccgttttcattgtttgcatggag	[t612986] chr5+25956164-25956185|16;
novelMiR_2856	-0.38	chr3	-	16602589-16602686	7	16602599-16602619	tgcatgtgaggtgtgctgctcacataatcaatttaattgtcaaggagggtttggttgaattgggtgatcatgtggcagccatacgcaattcagtgcag	(((((.(((.(((((((((.(((((.((((.(((((((.(((((.....)))))...))))))))))).))))))))))...))))...)))))))).	tcatgtggcagccatacgcaa	gtgtgctgctcacataatcaatttaattgtcaaggagggtttggttgaattgggtgatcatgtggcagccatacgcaa	[t1069504] chr3-16602599-16602619|7;
novelMiR_1160	-0.39	chr4	+	3517630-3517717	14	3517687-3517707	aactcgttaagaatgcatatttaggttgataatttctcggcttctccggttattgttagctatagatatagggagtttcacggaacgc	...((((.(((..(.((((((((((((((((((..(.(((.....))))..)))))))))).))))))).).)..))).)))).....	agctatagatatagggagttt	gaatgcatatttaggttgataatttctcggcttctccggttattgttagctatagatatagggagttt	[t243433] chr4+3517687-3517707|9;[t243434] chr4+3517687-3517708|4;[t243435] chr4+3517687-3517709|1;[t986547] chr4+3517746-3517768|3;[t57424] chr4+3517750-3517771|3;[t1100261] chr4+3517895-3517916|1;
novelMiR_3543	-0.39	chr5	-	24402244-24402364	10	24402254-24402273	cagacaggtttaccggctagatgcatgaaattctgaaggtagttttatctaacggccaaataaataaaaaagttatttggctgtgatttttctttcttacatctgtggattcttgttgatt	(((.((((..(.(((..((((((...((((..............................................................))))...))))))))))..)))))))...	ctttcttacatctgtggatt	taccggctagatgcatgaaattctgaaggtagttttatctaacggccaaataaataaaaaagttatttggctgtgatttttctttcttacatctgtggatt	[t690193] chr5-24402255-24402273|3;[t690196] chr5-24402254-24402273|6;[t1237794] chr5-24402254-24402272|1;
novelMiR_40	-0.41	chr1	+	5420831-5421012	10	5420980-5421002	actcaccataaagagagagagatcgatgaagaagaagaagaagaccacagagacgaaagaggtgatggattgatttttggactctttttctctctatcgaaaaaaggaaacttgaaagaaagcaaaactaaattaaaaagcttcttcttctctctctctctctctctctctatctagagaaa	.(((...(((.(((((((((((..((.(((((((((((((....................................................................................................))))))))))).))))..))))))))))).)))...)))...	ctctctctctctctctctctcta	aagagagagagatcgatgaagaagaagaagaagaccacagagacgaaagaggtgatggattgatttttggactctttttctctctatcgaaaaaaggaaacttgaaagaaagcaaaactaaattaaaaagcttcttcttctctctctctctctctctctcta	[t680405] chr1+5420977-5420999|1;[t1213536] chr1+5420978-5421000|1;[t652142] chr1+5420980-5421002|6;[t1120085] chr1+5420981-5421002|1;[t652138] chr1+5420982-5421002|2;
novelMiR_2980	-0.42	chr4	-	3082506-3082727	12	3082516-3082537	gggtctttgtcacagcagtggattgacccaatttttgaatctatcgtgtagggtatctacctttcacctattagccacctgatgaaccctagagatgcccttatcaatgaatccatccttaggagttctattcttcttagatttatttgtattcaccccctgattgcacttttatttccctgttagttgtatcccctgttgattgcattttagttctgccta	((((((.(((..((((((.((((((((..............................................................................................................................................................)))).)))).))))))...)))....))....)))).	atcccctgttgattgcatttta	ctttgtcacagcagtggattgacccaatttttgaatctatcgtgtagggtatctacctttcacctattagccacctgatgaaccctagagatgcccttatcaatgaatccatccttaggagttctattcttcttagatttatttgtattcaccccctgattgcacttttatttccctgttagttgtatcccctgttgattgcatttta	[t1192722] chr4-3082637-3082657|1;[t1036438] chr4-3082518-3082538|3;[t1036439] chr4-3082516-3082538|3;[t326066] chr4-3082516-3082537|6;
novelMiR_440	-0.45	chr2	+	1329075-1329169	8	1329139-1329159	tatgaaaaaggagaatataatgttgacattattgattcctggtccacaacaaccaggtaataatatcgatgtctacttagaacctgttattaagg	.((((...(((......(((.((.((((((((..(((((((((........)))))).)))...)).)))))).)))))...))).)))).....	atcgatgtctacttagaacct	gagaatataatgttgacattattgattcctggtccacaacaaccaggtaataatatcgatgtctacttagaacct	[t333390] chr2+1329139-1329159|7;[t1098615] chr2+1329140-1329162|3;[t776793] chr2+1329142-1329159|1;[t1177994] chr2+1329144-1329166|1;[t254073] chr2+1329239-1329261|2;[t269018] chr2+1329346-1329367|3;[t69538] chr2+1329358-1329380|3;[t707468] chr2+1329369-1329391|1;
novelMiR_526	-0.45	chr2	+	4509255-4509448	7	4509417-4509438	ggttaaaaagtttaagggatttggagcttaaagtgcgacaactatttggaatggagaatttgtcgatatctgtcgagcttagctacatattcgaggacaaaatagctcttttagcttgtgatcagccgggtctaacgatgattgggtctgattggcactttagatgctttaaaatccttaagtcttggtgataa	.((((..(((((((((((.(((((((((((((((((......................................................................................................................)))))))))..)))))))).)))))))).)))..))))..	gatgctttaaaatccttaagtc	tttaagggatttggagcttaaagtgcgacaactatttggaatggagaatttgtcgatatctgtcgagcttagctacatattcgaggacaaaatagctcttttagcttgtgatcagccgggtctaacgatgattgggtctgattggcactttagatgctttaaaatccttaagtc	[t774709] chr2+4509417-4509438|7;
novelMiR_871	-0.45	chr3	+	11414418-11414539	6	11414507-11414529	ttgggtcggattcggttcaggttcgggttcgagtttgggtttatttatatatagaacgggtcttaaatttctaaacccgaaaaactcgaacccaaaatacctgacccaaacccgacccgaat	(((((((((.((.((.((((((..(((((((((((((((((((.........(((.....)))........)))))))))...)))))))))).....)))))).)).)).)))))))))..	acccaaaatacctgacccaaacc	ttcggttcaggttcgggttcgagtttgggtttatttatatatagaacgggtcttaaatttctaaacccgaaaaactcgaacccaaaatacctgacccaaacc	[t136755] chr3+11414507-11414529|6;[t834625] chr3+11414611-11414633|1;[t1094382] chr3+11414704-11414724|1;[t94320] chr3+11414813-11414835|2;
novelMiR_1430	-0.46	chr5	+	452187-452279	6	452247-452269	ctggtgttaagcatattgtcgtggtcgggtcaatgggtggtaccaatccggatcatcctttgaacaaactgggaaatgggaatatactggttg	(..((((....(.((((.((.((((..(.((((.(((((((.((.....))))))))).)))).)..)))).)))))).)...))))..)...	tgaacaaactgggaaatgggaat	gcatattgtcgtggtcgggtcaatgggtggtaccaatccggatcatcctttgaacaaactgggaaatgggaat	[t1043564] chr5+452200-452220|2;[t1134385] chr5+452247-452269|6;
novelMiR_98	-0.47	chr1	+	10708096-10708199	56	10708169-10708189	ttaattatgggtctcttaaatttgatgaaaccaaaattaattatctcttaactaagagacaatttatctaagtttcatcaaatttaagagacttatgtaatatt	.....((((((((((((((((((((((((((.......((((.((((((....)))))).)))).......)))))))))))))))))))))))))).......	ttcatcaaatttaagagactt	gtctcttaaatttgatgaaaccaaaattaattatctcttaactaagagacaatttatctaagtttcatcaaatttaagagactt	[t988154] chr1+10708167-10708187|2;[t1234395] chr1+10708168-10708189|2;[t1201907] chr1+10708169-10708189|52;
novelMiR_3037	-0.47	chr4	-	4178069-4178177	21	4178079-4178101	ttgttgcatatgcataggggataatgatgagatagcgttgtaagcattttggttcaccggataaactcaatgccctcgttgctagttgtctgttgcgtagtcaatgaat	(..(((..((((((((((.((((..((((((...((((((.......(((((....)))))......)))))).))))))..).))).)))).))))))..)))..)..	cgttgctagttgtctgttgcgta	tgcataggggataatgatgagatagcgttgtaagcattttggttcaccggataaactcaatgccctcgttgctagttgtctgttgcgta	[t748313] chr4-4178784-4178805|2;[t882402] chr4-4178736-4178756|4;[t413176] chr4-4178727-4178749|3;[t708454] chr4-4178721-4178741|3;[t436918] chr4-4178709-4178729|1;[t491927] chr4-4178592-4178614|1;[t228080] chr4-4178519-4178540|1;[t476666] chr4-4178449-4178471|1;[t958176] chr4-4178403-4178424|1;[t782387] chr4-4178396-4178417|1;[t943837] chr4-4178390-4178412|4;[t556974] chr4-4178392-4178410|1;[t5…
novelMiR_1938	-0.49	chr1	-	13402617-13402791	11	13402627-13402649	gggatgaaggtgtgtttggtctgtgaagcgttaaatcaacaagggcatggtttgatggtagtgttcttaatcgtatcaatttgaatcaagttccaaagatataagatgatgtcttttagtctgggaagcgtgaaggttgataaggctcaaattactctaaaaactattctctcaa	((((....(((...(((((...(((((((.(((..(((((..(.((.................................................................................)).)....)))))))).)))....)))).))))).)))..))))....	aggctcaaattactctaaaaact	tgtgtttggtctgtgaagcgttaaatcaacaagggcatggtttgatggtagtgttcttaatcgtatcaatttgaatcaagttccaaagatataagatgatgtcttttagtctgggaagcgtgaaggttgataaggctcaaattactctaaaaact	[t265066] chr1-13402636-13402658|1;[t65866] chr1-13402628-13402650|5;[t256741] chr1-13402627-13402649|6;[t769798] chr1-13402570-13402590|4;
novelMiR_2119	-0.49	chr1	-	21052920-21053032	51	21052930-21052952	gaatctgggattctctgtttctagttgtcttctagtttttgggtttgcgaattatactattgtagaattagagttctcgaggtgatgatgataacatataatcccagctctat	((..((((((((.(.((((((..((..((((.....((((((.(((((((.........))))))).)))))).....))))..))...)).)))).).)))))))).))...	ggtgatgatgataacatataatc	ttctctgtttctagttgtcttctagtttttgggtttgcgaattatactattgtagaattagagttctcgaggtgatgatgataacatataatc	[t1097662] chr1-21052938-21052956|1;[t263895] chr1-21052934-21052953|4;[t263896] chr1-21052933-21052953|6;[t905295] chr1-21052933-21052952|4;[t905296] chr1-21052930-21052952|37;[t773119] chr1-21052924-21052946|2;[t515526] chr1-21052910-21052930|2;[t1000039] chr1-21052874-21052895|1;[t1182518] chr1-21052867-21052889|1;[t977354] chr1-21052867-21052888|10;[t1201697] chr1-21052868-21052887|1;[t120169…
novelMiR_2694	-0.49	chr3	-	12075116-12075315	8	12075283-12075305	acgaggtcatggtgagttttatttattggatcaaagagaagggaaagagctcatgggtggtggtggagaaagtcgaggctaattgtgacaccgttgtgtcatgtcaacgtgtcgtcttcgtcgagagatgagagagagagagattaaacaccatcaaagaaagagaatttgatttaagagggactgaattgccttgagga	.(((((.((...(.((((((.....((((((((((....................................................................................................................................))))))))))..)))))).)..)))))))....	ggtgagttttatttattggatca	ggtgagttttatttattggatcaaagagaagggaaagagctcatgggtggtggtggagaaagtcgaggctaattgtgacaccgttgtgtcatgtcaacgtgtcgtcttcgtcgagagatgagagagagagagattaaacaccatcaaagaaagagaatttgatttaagagggactgaattg	[t905110] chr3-12075283-12075305|8;
novelMiR_195	-0.5	chr1	+	14312523-14312718	7	14312686-14312708	tgaacctaggcatttaagaaagaacaggtaggctcatagaagggctatggtttagatactaggtgaactaatcaagcataataacaatgcatgctttagcgtaagatatctcggctcctctggttgtcttagctataagtatagagagtttcacgaaacgccaccggttactctagaatcatagtttgagttcgag	(((((.(((((((((.(((...(((.(((.(((..............................................................................................................................)))))).)))..))).))))....))))).)))))..	ccggttactctagaatcatagtt	catttaagaaagaacaggtaggctcatagaagggctatggtttagatactaggtgaactaatcaagcataataacaatgcatgctttagcgtaagatatctcggctcctctggttgtcttagctataagtatagagagtttcacgaaacgccaccggttactctagaatcatagtt	[t539702] chr1+14312686-14312708|7;[t641762] chr1+14312768-14312790|6;[t1078899] chr1+14312769-14312790|1;[t205246] chr1+14312774-14312794|4;[t968926] chr1+14312892-14312913|1;[t527971] chr1+14312923-14312945|3;
novelMiR_197	-0.5	chr1	+	14382343-14382538	7	14382506-14382528	tgaacctaggcatttaagaaagaacaggtaggctcatagaagggctatggtttagatactaggtgaactaatcaagcataataacaatgcatgctttagcgtaagatatctcggctcctctggttgtcttagctataagtatagagagtttcacgaaacgccaccggttactctagaatcatagtttgagttcgag	(((((.(((((((((.(((...(((.(((.(((..............................................................................................................................)))))).)))..))).))))....))))).)))))..	ccggttactctagaatcatagtt	catttaagaaagaacaggtaggctcatagaagggctatggtttagatactaggtgaactaatcaagcataataacaatgcatgctttagcgtaagatatctcggctcctctggttgtcttagctataagtatagagagtttcacgaaacgccaccggttactctagaatcatagtt	[t539702] chr1+14382506-14382528|7;[t641762] chr1+14382588-14382610|6;[t1078899] chr1+14382589-14382610|1;[t205246] chr1+14382594-14382614|4;[t339052] chr1+14382679-14382701|4;[t527971] chr1+14382743-14382765|3;[t754446] chr1+14382773-14382793|4;
novelMiR_198	-0.5	chr1	+	14427996-14428191	7	14428159-14428181	tgaacctaggcatttaagaaagaacaggtaggctcatagaagggctatggtttagatactaggtgaactaatcaagcataataacaatgcatgctttagcgtaagatatctcggctcctctggttgtcttagctataagtatagagagtttcacgaaacgccaccggttactctagaatcatagtttgagttcgag	(((((.(((((((((.(((...(((.(((.(((..............................................................................................................................)))))).)))..))).))))....))))).)))))..	ccggttactctagaatcatagtt	catttaagaaagaacaggtaggctcatagaagggctatggtttagatactaggtgaactaatcaagcataataacaatgcatgctttagcgtaagatatctcggctcctctggttgtcttagctataagtatagagagtttcacgaaacgccaccggttactctagaatcatagtt	[t539702] chr1+14428159-14428181|7;[t641762] chr1+14428241-14428263|6;[t1078899] chr1+14428242-14428263|1;[t205246] chr1+14428247-14428267|4;[t339052] chr1+14428332-14428354|4;[t527971] chr1+14428396-14428418|3;[t754446] chr1+14428426-14428446|4;
novelMiR_1792	-0.5	chr5	+	26568291-26568426	224	26568397-26568416	ggacaaaaacctagtgggccgggccttctttgcatctactacttgaaagccttaaaaaagaaaattaattgaaaattaaattttacatttaagtgttagcatccaaggcccattagctcagttggttagagcgtcg	.(((...((((.(.(((((.(((((((...(((.................................................................)))...)))))))....))))).).)))).....))).	ggcccattagctcagttggt	ctagtgggccgggccttctttgcatctactacttgaaagccttaaaaaagaaaattaattgaaaattaaattttacatttaagtgttagcatccaaggcccattagctcagttggt	[t255501] chr5+26568396-26568415|5;[t870687] chr5+26568397-26568414|11;[t870688] chr5+26568397-26568415|46;[t870691] chr5+26568397-26568416|95;[t870692] chr5+26568397-26568417|35;[t870693] chr5+26568397-26568418|27;[t870694] chr5+26568397-26568419|20;[t517591] chr5+26568399-26568420|4;[t507318] chr5+26568400-26568418|5;[t507319] chr5+26568400-26568420|3;[t586915] chr5+26568436-26568453|1;[t586916…
novelMiR_2155	-0.5	chr1	-	23709091-23709265	8	23709101-23709121	catctttacgtgggaagaatgaggaagagtgggaagaagtaatacgcaggctagaaactatacttgatcatcaagatatcgaggaagtactcagagtcggttatgggagtttacatgagaacgagcaatctctatttcttcatattgcagtcttcttcaactatacagatggtga	(((((....((((......(((((((((.((.(((((((((....((.............................................................................))......)))))))))......)).))))))))).))))..)))))....	ttgcagtcttcttcaactata	tgggaagaatgaggaagagtgggaagaagtaatacgcaggctagaaactatacttgatcatcaagatatcgaggaagtactcagagtcggttatgggagtttacatgagaacgagcaatctctatttcttcatattgcagtcttcttcaactata	[t383748] chr1-23709102-23709122|1;[t383749] chr1-23709101-23709122|2;[t1220209] chr1-23709101-23709121|5;
novelMiR_2292	-0.5	chr2	-	3562457-3562593	259	3562467-3562487	tttaaaccataaggccaaacttggcatgtcataacttttcggaaatcacaatgagagccatccgacgaaagaagcaaggcaatgataagtaccattgtttgtttttgactccaaattttgacctttaggtactattt	.....(((..((((.((((.((((...(((............................................................................))).))))..)))).))))..))).......	gactccaaattttgaccttta	aaggccaaacttggcatgtcataacttttcggaaatcacaatgagagccatccgacgaaagaagcaaggcaatgataagtaccattgtttgtttttgactccaaattttgaccttta	[t1217847] chr2-3562467-3562489|10;[t735739] chr2-3562470-3562487|10;[t735742] chr2-3562469-3562487|3;[t735743] chr2-3562468-3562487|17;[t735744] chr2-3562467-3562487|189;[t182307] chr2-3562467-3562486|29;[t639569] chr2-3562467-3562485|1;[t639580] chr2-3562463-3562485|1;[t262059] chr2-3562446-3562467|1;
novelMiR_1565	-0.51	chr5	+	11659671-11659828	38	11659796-11659818	cggtgggctgaggagtacgccagagaacaggaaataagcgctatcaagctctccctagacaaggcagaaaacgagatgaagctcgtaataaacaattctgttgttctttgagaaactcacaaagatccgttctttgaagaaacccttagtacaatttc	...((..((((((.((....((((((((.(((.............................................................................................))))))))))).....))))))))..)).....	tccgttctttgaagaaaccctta	aggagtacgccagagaacaggaaataagcgctatcaagctctccctagacaaggcagaaaacgagatgaagctcgtaataaacaattctgttgttctttgagaaactcacaaagatccgttctttgaagaaaccctta	[t328947] chr5+11659795-11659815|1;[t328948] chr5+11659795-11659816|3;[t328951] chr5+11659795-11659817|3;[t1088863] chr5+11659796-11659816|1;[t1088864] chr5+11659796-11659818|20;[t543803] chr5+11659797-11659818|6;[t611387] chr5+11659798-11659818|4;[t117223] chr5+11659854-11659876|8;[t364624] chr5+11659919-11659939|5;
novelMiR_1729	-0.51	chr5	+	19965448-19965531	20	19965503-19965521	atgcgaaccttggttttagctacctttaaggctttatggtatccttataaagaattgaagattgttgtgctaagttccttgaat	....((((.(((((..((((...((((((..((((((((.....))))))))..))))))...)))).))))))))).......	tgaagattgttgtgctaag	tggttttagctacctttaaggctttatggtatccttataaagaattgaagattgttgtgctaag	[t1135278] chr5+19965503-19965521|11;[t706968] chr5+19965504-19965521|9;
novelMiR_2451	-0.51	chr2	-	9449853-9450072	395	9449863-9449882	ggaaaagtaccgagttagaagtagtagccattgtcgagtaacagtgaagagagtttagagagaatgtgagagatgttgtttttgcaggtgaaggagcggagagtacaaaggtttgtgttagttgaagcagagatagtgacaaattcataggttttgaatatattcatacaatggaaacaatataacaagtggcctattagctcagttggttagagcgtcg	.((...(((((((.(.((...(((((((((((...........................................................................................................................................................))))).)))))).)).).)))))....)).)).	ggcctattagctcagttggt	cgagttagaagtagtagccattgtcgagtaacagtgaagagagtttagagagaatgtgagagatgttgtttttgcaggtgaaggagcggagagtacaaaggtttgtgttagttgaagcagagatagtgacaaattcataggttttgaatatattcatacaatggaaacaatataacaagtggcctattagctcagttggt	[t871855] chr2-9449865-9449882|2;[t871856] chr2-9449864-9449882|78;[t871859] chr2-9449863-9449882|168;[t871860] chr2-9449862-9449882|90;[t871861] chr2-9449861-9449882|56;[t871862] chr2-9449860-9449882|31;[t813739] chr2-9449862-9449881|1;[t813740] chr2-9449859-9449881|3;[t1041952] chr2-9449857-9449878|1;[t1156052] chr2-9449832-9449852|1;
novelMiR_3243	-0.51	chr5	-	3426299-3426498	8	3426468-3426488	gttctttatgcacaatcacttggcatttacagtccgctatcacagagatatccaaactgatgctgcaagaatcgtgggatttgaggttaaaccttacaggtgcagttcttgttcataatttgaatgtctcttgggatcccctgtcattcagaactgatattccctccgttgatttgtagtgtgaagcatgagtatgaggg	...((((((((.((....(((.(((((.((((((.((..................................................................................................................................)).)).))))))))).)))..)).)))))))).	cacaatcacttggcatttaca	cacaatcacttggcatttacagtccgctatcacagagatatccaaactgatgctgcaagaatcgtgggatttgaggttaaaccttacaggtgcagttcttgttcataatttgaatgtctcttgggatcccctgtcattcagaactgatattccctccgttgatttgtagtgtgaagcatgagta	[t424648] chr5-3426468-3426488|8;
novelMiR_3565	-0.51	chr5	-	26869064-26869218	6	26869074-26869094	gagccgggtcggattcatgtgaaccagctccggagatgagtacagctgatgaattattcttcaaaggccgaattctgccgttacgtcactccgtcagtttagacgccggacttaacgagccgacccggttgattacaagatccgagtcggttgaa	.((((((.(((((((..(((((..(((..((((...........................................................................................))))))).))))).))))))).))))))...	ccggttgattacaagatccga	ggattcatgtgaaccagctccggagatgagtacagctgatgaattattcttcaaaggccgaattctgccgttacgtcactccgtcagtttagacgccggacttaacgagccgacccggttgattacaagatccga	[t539847] chr5-26869074-26869094|6;[t568520] chr5-26869036-26869057|2;
novelMiR_722	-0.53	chr2	+	17923553-17923775	17	17923563-17923585	taagagtctgggaaatgatgataagtatatcgatatttcagaggcgtatgcaatgctgaacgaactatttgcacgtcagtctgattccagctcttgtttttgtttcttaatttgcatataagaagactatagaattagattcttctgctttggtctaaatatgaaactctcatttaaaaaagaaatggtttccgaaaatctttatataaatttctcaagctca	...(((..((((((((....(((((....(((................................................................................................................................................................))).....)))))....))))))))..))).	ggaaatgatgataagtatatcga	ggaaatgatgataagtatatcgatatttcagaggcgtatgcaatgctgaacgaactatttgcacgtcagtctgattccagctcttgtttttgtttcttaatttgcatataagaagactatagaattagattcttctgctttggtctaaatatgaaactctcatttaaaaaagaaatggtttccgaaaatctttatataaatttctca	[t883102] chr2+17923080-17923102|1;[t1044243] chr2+17923137-17923159|1;[t391508] chr2+17923138-17923158|1;[t1239477] chr2+17923139-17923161|2;[t790811] chr2+17923142-17923160|1;[t880514] chr2+17923237-17923256|2;[t119634] chr2+17923274-17923295|4;[t1044243] chr2+17923296-17923318|1;[t391508] chr2+17923297-17923317|1;[t1219940] chr2+17923299-17923319|2;[t790812] chr2+17923301-17923319|1;[t880514] …
novelMiR_2256	-0.53	chr2	-	2582775-2582956	8	2582785-2582807	aaagtcgatagaatgaagacattccttccaatatttcttatccggcgaattgggataacatgaatttgagattaagagttttaatagttgaaaaagatccagtggcaaggttatcaactagtcatcgttttgctaaagatggaattggaagacatttctctcacggattctactgatttatg	.((((((.(((((((((((.((..((((((((...(((.(((.((((((...............................................................................))))))...))))))))))))))..)).))).)))....))))).))))))...	agacatttctctcacggattcta	gaatgaagacattccttccaatatttcttatccggcgaattgggataacatgaatttgagattaagagttttaatagttgaaaaagatccagtggcaaggttatcaactagtcatcgttttgctaaagatggaattggaagacatttctctcacggattcta	[t207166] chr2-2582785-2582807|8;[t1023311] chr2-2582701-2582721|1;
novelMiR_205	-0.54	chr1	+	14910515-14910688	164	14910656-14910678	tgttgtcttaacactcctaatccatctctaactcttataattagtcataggctttggattgtgatacattttgaccatagaattactaacaaagctatttactgattctaagcaattttttgttggttttagcctcttttgggagaaaatgggtataagtgttatctaaacact	((((....(((((((....((((((((((................................................................................................................)))))...)))))...)))))))....))))..	ggagaaaatgggtataagtgtta	acactcctaatccatctctaactcttataattagtcataggctttggattgtgatacattttgaccatagaattactaacaaagctatttactgattctaagcaattttttgttggttttagcctcttttgggagaaaatgggtataagtgtta	[t1215116] chr1+14908564-14908586|1;[t830786] chr1+14908576-14908598|3;[t22208] chr1+14908604-14908624|1;[t158432] chr1+14908695-14908715|2;[t189912] chr1+14908700-14908722|1;[t631173] chr1+14908706-14908728|3;[t44153] chr1+14908711-14908733|5;[t772490] chr1+14908717-14908737|1;[t663626] chr1+14908796-14908818|5;[t1177873] chr1+14908871-14908892|2;[t947605] chr1+14908872-14908894|5;[t993886] chr1…
novelMiR_2490	-0.54	chr2	-	12701881-12702029	6	12701891-12701912	ttgtttgatgggtttaggcttggaatccggtcggtggtgttggagcaggcagagtcgcttcggacaggaggagcatcgctgacgctatccaagaatgggtggcgtgttcttgacgccatctccatcggacctcaactccgaaagcagtt	((((((...(((((.(((.......((((((.(((((((((((((((.........................................................))))).))))))))))...))))))))).)))))...))))))..	atctccatcggacctcaactcc	ggtttaggcttggaatccggtcggtggtgttggagcaggcagagtcgcttcggacaggaggagcatcgctgacgctatccaagaatgggtggcgtgttcttgacgccatctccatcggacctcaactcc	[t341545] chr2-12701891-12701912|6;
novelMiR_2685	-0.54	chr3	-	11815888-11815990	20	11815898-11815920	gagtatgcttttaagactttgatgtctaggccaataaaagaagagttatcatccaaagtctttaactgcgccgtatgatatccagatttaacagtatattttc	(((((((((.(((((.((..((((((..(((((......(((((.((........)).)))))...)).)))....)))))).)).))))).)))))))))..	ccgtatgatatccagatttaaca	ttaagactttgatgtctaggccaataaaagaagagttatcatccaaagtctttaactgcgccgtatgatatccagatttaaca	[t819699] chr3-11815901-11815923|1;[t586114] chr3-11815901-11815922|2;[t811853] chr3-11815901-11815921|2;[t541170] chr3-11815900-11815920|1;[t541171] chr3-11815898-11815920|14;[t604293] chr3-11815898-11815919|1;
novelMiR_3222	-0.54	chr5	-	344977-345107	14	344987-345009	ataaaaagcggggagaggagaagattgtctcctagagcgacttgaatccttgagctttcaaactcatctcccggagcttcccttttctctttactctctctctctctctctctctctctcacttttctctg	...(((((.(((((((((((((((..(......((((..(...(((.....(((((((..............))))))).....)))...)..))))..)..))).)))).))))).))).))))).....	tctctctctctctctctctctca	gggagaggagaagattgtctcctagagcgacttgaatccttgagctttcaaactcatctcccggagcttcccttttctctttactctctctctctctctctctctctctca	[t1120086] chr5-344987-345009|11;[t652139] chr5-344987-345008|2;[t1120084] chr5-344987-345007|1;
novelMiR_3281	-0.55	chr5	-	7737349-7737518	12	7737359-7737380	attagtgatctattttgtatctagagtctaattcaccatagcaaaatgctgacaattactctgtgtttctggtttgtgtttttttaataaaggtgatcttacgccggctcaaacgcttgaccttctttgcaccaagaactacttgatggtggatataagatcagagaaag	.....((((((....((((((((..(((....................................................................................................................)))..)))))))))))))).......	ctacttgatggtggatataaga	tattttgtatctagagtctaattcaccatagcaaaatgctgacaattactctgtgtttctggtttgtgtttttttaataaaggtgatcttacgccggctcaaacgcttgaccttctttgcaccaagaactacttgatggtggatataaga	[t176043] chr5-7737362-7737381|3;[t623651] chr5-7737359-7737380|9;[t562211] chr5-7737299-7737319|3;[t48796] chr5-7737175-7737197|3;[t160800] chr5-7737140-7737157|1;[t799130] chr5-7737116-7737135|3;[t672664] chr5-7737101-7737122|2;[t1014808] chr5-7737103-7737120|4;[t487984] chr5-7737078-7737095|1;
novelMiR_2866	-0.56	chr3	-	17718754-17718864	6	17718764-17718781	acattcttggttttgctttgatgtgtaggatgggcggataagattcatggactaacaattccagctgatggaaactatcaagttcacacattacatgaaccgataggtgta	(((((.(((((((.....((((((((.((((..................................................))))))))))))...)))))))..))))).	tcacacattacatgaacc	ttttgctttgatgtgtaggatgggcggataagattcatggactaacaattccagctgatggaaactatcaagttcacacattacatgaacc	[t1053730] chr3-17718764-17718781|6;[t425808] chr3-17718760-17718780|1;[t834083] chr3-17718734-17718753|2;[t103766] chr3-17718659-17718677|2;
novelMiR_1967	-0.57	chr1	-	14276547-14276769	7	14276557-14276579	gctgagtttgtttatgttatagctgagttgctgctatgttatggctgagtttggtttatgttttgactgagttgttgttatgttatggatgcgttttgtttatgttttggctgagtttctgttaagatggctgagttagatttatgttatggctgagttatgttatatgtggctgagatagatttatgttatgactgagttatgttatctatggctgagttag	(((.((.(..(..(((.(((((((.((((...................................................................................................................................................................)))).))))))).)))..)..))).)))...	atgactgagttatgttatctatg	tttatgttatagctgagttgctgctatgttatggctgagtttggtttatgttttgactgagttgttgttatgttatggatgcgttttgtttatgttttggctgagtttctgttaagatggctgagttagatttatgttatggctgagttatgttatatgtggctgagatagatttatgttatgactgagttatgttatctatg	[t1039078] chr1-14276559-14276580|1;[t351200] chr1-14276557-14276579|6;
novelMiR_3277	-0.57	chr5	-	7387585-7387680	13	7387595-7387617	catttgtgatatattatgaagacgtagagaagagttagaaatttttgtcatcttcttttgtttcctatgtttgttttgtaatgctaatgttaaaac	......((((((((((..(((((((((.((((....((((............))))....)))))))))))...))..))))....))))))....	cctatgtttgttttgtaatgcta	atattatgaagacgtagagaagagttagaaatttttgtcatcttcttttgtttcctatgtttgttttgtaatgcta	[t1090805] chr5-7387596-7387618|1;[t550375] chr5-7387595-7387617|12;[t971489] chr5-7387570-7387592|1;[t534377] chr5-7387564-7387585|1;
novelMiR_3291	-0.57	chr5	-	9089885-9090084	8	9090052-9090074	ttttatgtcatcgatcaataattttgtagctcaacaagttttgtgttcaatttcaaccggaaaatggcaagcctttccatagacaagattgaaaggtgcgtagaattgtatacatatgagacatactacaagaatggaaaatccactatccatgagtttttagaatatgtagcttttagattatatgattagttatatga	..((((((.((..(((((((((((...((((((......................................................................................................................................)).))))...))))))).))))..)).))))))	tcgatcaataattttgtagctca	tcgatcaataattttgtagctcaacaagttttgtgttcaatttcaaccggaaaatggcaagcctttccatagacaagattgaaaggtgcgtagaattgtatacatatgagacatactacaagaatggaaaatccactatccatgagtttttagaatatgtagcttttagattatatgattagtt	[t1098094] chr5-9090052-9090074|8;
novelMiR_3311	-0.57	chr5	-	10107749-10107849	14	10107759-10107781	tcgttctccaaacgtacgcccctccggctacatggtggacgattgagccctcggcttatcgaaccatccatgtttccgttccggtcgtttaacactacgac	((((.....(((((...(((....(((..(((((((((.((((.(((((...)))))))))..))).))))))..)))....))))))))......)))).	catgtttccgttccggtcgttta	aacgtacgcccctccggctacatggtggacgattgagccctcggcttatcgaaccatccatgtttccgttccggtcgttta	[t506802] chr5-10107760-10107782|3;[t472475] chr5-10107759-10107781|11;[t987010] chr5-10107718-10107740|7;[t877798] chr5-10107671-10107691|4;[t530958] chr5-10107645-10107667|4;[t568701] chr5-10107644-10107666|3;[t901318] chr5-10107540-10107562|2;[t771298] chr5-10107459-10107481|1;[t329766] chr5-10107399-10107420|1;[t672573] chr5-10107375-10107397|3;[t645263] chr5-10107282-10107304|1;[t27308] chr5…
novelMiR_3312	-0.57	chr5	-	10110811-10110911	14	10110821-10110843	tcgttctccaaacgtacgcccctccggctacatggtggacgattgagccctcggcttatcgaaccatccatgtttccgttccggtcgtttaacactacgac	((((.....(((((...(((....(((..(((((((((.((((.(((((...)))))))))..))).))))))..)))....))))))))......)))).	catgtttccgttccggtcgttta	aacgtacgcccctccggctacatggtggacgattgagccctcggcttatcgaaccatccatgtttccgttccggtcgttta	[t506802] chr5-10110822-10110844|3;[t472475] chr5-10110821-10110843|11;[t987010] chr5-10110780-10110802|7;[t877798] chr5-10110733-10110753|4;[t530958] chr5-10110707-10110729|4;[t568701] chr5-10110706-10110728|3;[t901318] chr5-10110602-10110624|2;[t771298] chr5-10110521-10110543|1;[t329766] chr5-10110461-10110482|1;[t672573] chr5-10110437-10110459|3;[t645263] chr5-10110344-10110366|1;[t27308] chr5…
novelMiR_619	-0.59	chr2	+	7737588-7737689	7	7737658-7737679	attaaggttttggctttcagtgtttgaagctgtttaattgaatttcagatagtcaatgtcctgaagaagcatttcctgacaggagggccaaagcgcttaaaa	.(((((((((((((((((..((((.((((.(((((.......(((((((((.....))).)))))))))))))))..)))).)))))))))))).)))))..	atttcctgacaggagggccaaa	tggctttcagtgtttgaagctgtttaattgaatttcagatagtcaatgtcctgaagaagcatttcctgacaggagggccaaa	[t390290] chr2+7737658-7737679|7;
novelMiR_650	-0.59	chr2	+	10553743-10553834	10	10553802-10553824	tgttttaaaacaattaatgtatttgtccccaattcaaaaaaataacattttttttggtaatgccaatttaaatataactgttattaaaagaa	(.((((((((((.....((((((((....((..(((((((((......)))))))))...))......))))))))..)))).)))))).).	atgccaatttaaatataactgtt	caattaatgtatttgtccccaattcaaaaaaataacattttttttggtaatgccaatttaaatataactgtt	[t355838] chr2+10553802-10553824|10;
novelMiR_1564	-0.59	chr5	+	11653369-11653591	39	11653379-11653401	ggattcttctggccgacaatgatcaaagactgcaaaattttttcaatgcgatgcgaaaaatgtcaaaggcacgcgccaataatccatcagccagccgagttcttgtcatcaatcgccttgccgtatccatttatgcgatggtcaatggatataattggacatatgcatccctttaagcagaaaaaattagttctcgtcttgaccaattatttctctaagtgga	....(((.((....((.((((((..(((((.((..(((((((((..(((((((((....(((((.............................................................................................))))).)))))).......)))))))))))).))....))))).....))))))))....)).)))	ggccgacaatgatcaaagactgc	ggccgacaatgatcaaagactgcaaaattttttcaatgcgatgcgaaaaatgtcaaaggcacgcgccaataatccatcagccagccgagttcttgtcatcaatcgccttgccgtatccatttatgcgatggtcaatggatataattggacatatgcatccctttaagcagaaaaaattagttctcgtcttgaccaattatttctctaag	[t1192771] chr5+11653345-11653367|2;[t1025132] chr5+11653346-11653366|10;[t234810] chr5+11653347-11653367|2;[t166190] chr5+11653367-11653389|4;[t871133] chr5+11653379-11653398|1;[t871134] chr5+11653379-11653400|8;[t871135] chr5+11653379-11653401|24;[t810392] chr5+11653380-11653401|2;[t531809] chr5+11653381-11653401|2;[t571311] chr5+11653382-11653401|2;
novelMiR_3010	-0.59	chr4	-	3345549-3345646	7	3345559-3345581	gaattctcagtatgctaggtggttgagtttgattgatagatcccttctggattagttgttcttaatgcttatttctttctgatcaactggaatttgag	((((((.((((....((((.((.(((((..((..(((.(((((.....))))).)))..)).....)))))...)).))))....))))))))))...	tgcttatttctttctgatcaact	tatgctaggtggttgagtttgattgatagatcccttctggattagttgttcttaatgcttatttctttctgatcaact	[t1158000] chr4-3345559-3345581|7;
novelMiR_3064	-0.59	chr4	-	4760123-4760339	6	4760133-4760154	ggagctagatgcttgtccttgtagcagcggttgtaccatctgtttcatttcagcatcaggagcagcaggaccttggttttgctaaggtgcaaaccttggtggtggttgcggctggtagttcccctgaaattgctgcttgggaacaaaaccttgattgtaaggaacaaaaggtttgttctgatcttgttgttgctgtggaggatacacctgatcctaa	(((..(((.((..((((((..(((((((((............................................................................................................................................................)))))))))..).))))))).))).)))...	gttgttgctgtggaggatacac	gcttgtccttgtagcagcggttgtaccatctgtttcatttcagcatcaggagcagcaggaccttggttttgctaaggtgcaaaccttggtggtggttgcggctggtagttcccctgaaattgctgcttgggaacaaaaccttgattgtaaggaacaaaaggtttgttctgatcttgttgttgctgtggaggatacac	[t986099] chr4-4760133-4760154|6;
novelMiR_3275	-0.59	chr5	-	7222097-7222194	27925	7222107-7222128	aataatgcaggtccactataataagacacagctatatagtattagttatgattctttatcaacaaggtcgttgtagtatagtggtaagtattcccgcc	...(((((....(((((((((((((((.......................................))).))))..))))))))...)))))......	gtcgttgtagtatagtggtaag	gtccactataataagacacagctatatagtattagttatgattctttatcaacaaggtcgttgtagtatagtggtaag	[t902742] chr5-7222107-7222129|21;[t947311] chr5-7222111-7222128|89;[t947313] chr5-7222110-7222128|34;[t947314] chr5-7222109-7222128|251;[t947315] chr5-7222108-7222128|86;[t947318] chr5-7222107-7222128|25573;[t947322] chr5-7222106-7222128|1826;[t1106662] chr5-7222109-7222127|1;[t1106663] chr5-7222107-7222127|26;[t1106664] chr5-7222105-7222127|1;[t611944] chr5-7222107-7222126|1;[t611945] chr5-7222…
novelMiR_264	-0.6	chr1	+	16641128-16641281	147	16641138-16641160	tccagtggtcacctctaaaatagagtttcctcaaaaataaaggaaaaaatagagatgaattgtagagatctctatttatagagacaaaaagtatatatctctattttttcctctatttcagaggaaactctattttaaaggtgaccattggagc	........((((((.(((((((((((((((((..(((((.(((((((((((((((((.((........((((((....))))))........)).))))))))))))))))).)))))..))))))))))))))))).))))))..........	acctctaaaatagagtttcctca	acctctaaaatagagtttcctcaaaaataaaggaaaaaatagagatgaattgtagagatctctatttatagagacaaaaagtatatatctctattttttcctctatttcagaggaaactctattttaaaggtga	[t208085] chr1+16641057-16641077|1;[t134378] chr1+16641059-16641081|2;[t341270] chr1+16641062-16641083|1;[t217524] chr1+16641098-16641117|2;[t217525] chr1+16641098-16641119|3;[t754309] chr1+16641099-16641120|10;[t754310] chr1+16641099-16641121|1;[t257832] chr1+16641100-16641120|1;[t880198] chr1+16641101-16641120|1;[t880199] chr1+16641101-16641123|4;[t842858] chr1+16641102-16641121|9;[t163314] chr…
novelMiR_475	-0.6	chr2	+	2700303-2700498	7	2700466-2700488	tgagcataggcatttaagaaagaacaggtaggctcatagaagggctctggtttagatacaaggtgaactaatcaagcttaataacaatgcatgctttagcataagatttctcggcttctctggttatcttagttctaagtatagagaatttagcggaacgccaccggttactctagaatcatagtttgagttcgag	(((((.(((((((((.(((...(((.(((.(((((....(((..(((((..(((((.(((((((((.(((...(((((.(((....((((........))))...)))....)))))...)))))))))).)))))))...)))))..)))....))..)))))).)))..))).))))....))))).)))))..	ccggttactctagaatcatagtt	catttaagaaagaacaggtaggctcatagaagggctctggtttagatacaaggtgaactaatcaagcttaataacaatgcatgctttagcataagatttctcggcttctctggttatcttagttctaagtatagagaatttagcggaacgccaccggttactctagaatcatagtt	[t539702] chr2+2700466-2700488|7;[t628628] chr2+2700544-2700566|3;[t741849] chr2+2700553-2700573|2;[t376816] chr2+2700626-2700648|2;[t754446] chr2+2700738-2700758|4;[t1111703] chr2+2700808-2700830|4;
novelMiR_907	-0.6	chr3	+	12670757-12670913	11	12670885-12670903	gagaagttctggtgcctgcaaatgattcaaacgaaggtcattaagatccagaaaataaaataagatgatgatctacgttgggggttacagtgaatacctttattacattatccacttggaacttcttagaagcaatcgcaggcccgacatctaacat	.(((.(((..((.((((((...((.(((....................................................................................................))).))...))))))))))).))).....	gaagcaatcgcaggcccga	ggtgcctgcaaatgattcaaacgaaggtcattaagatccagaaaataaaataagatgatgatctacgttgggggttacagtgaatacctttattacattatccacttggaacttcttagaagcaatcgcaggcccga	[t673271] chr3+12670881-12670900|1;[t1021617] chr3+12670883-12670903|1;[t707217] chr3+12670885-12670903|11;
novelMiR_13	-0.61	chr1	+	1727074-1727200	100	1727170-1727190	cttcatcgcttcttaggagtgaaaagcctaatgagaatatggatgttttctatgagtttgtaaagatctctctggtgatcatgataagtatctctctggctcttcatcttcttgatctttgactctt	.....(((..((..(((((((((.((((....((((......................................................))))...)))).)))).))))).))....))).....	tggctcttcatcttcttgatc	tcttaggagtgaaaagcctaatgagaatatggatgttttctatgagtttgtaaagatctctctggtgatcatgataagtatctctctggctcttcatcttcttgatc	[t1245341] chr1+1727119-1727140|2;[t1120641] chr1+1727142-1727163|1;[t268842] chr1+1727160-1727180|1;[t1120220] chr1+1727164-1727184|2;[t653590] chr1+1727167-1727187|1;[t1165680] chr1+1727170-1727189|5;[t1165681] chr1+1727170-1727190|95;[t1128868] chr1+1727174-1727194|6;[t467638] chr1+1727178-1727198|1;[t524502] chr1+1727257-1727277|4;[t1130322] chr1+1727268-1727288|6;[t1236196] chr1+1727301-1727…
novelMiR_852	-0.61	chr3	+	10752334-10752463	3616	10752431-10752453	gaaaagtgactgctgatttagtatatttagatttgtgttattatgttcagatgaattatataatagttattgtacactgaataaattaatatcaaaaggggatgtagctcagatggtagagcgctcgctt	....((((.(((((.(((((((((((((...(((((((((...(((((((.((.((.(((.......))).)).)))))))))...))))).))))...)))))).))).)))))))))..)))).....	ggggatgtagctcagatggtaga	tgctgatttagtatatttagatttgtgttattatgttcagatgaattatataatagttattgtacactgaataaattaatatcaaaaggggatgtagctcagatggtaga	[t65494] chr3+10751796-10751816|3;[t65495] chr3+10751796-10751818|2;[t300545] chr3+10751865-10751887|14;[t254970] chr3+10751867-10751889|4;[t868724] chr3+10751868-10751890|5;[t781254] chr3+10751874-10751896|4;[t853740] chr3+10751906-10751927|1;[t224399] chr3+10751908-10751930|3;[t1063401] chr3+10751930-10751951|5;[t1110347] chr3+10751984-10752006|4;[t1236219] chr3+10752005-10752027|1;[t1096359] c…
novelMiR_1026	-0.61	chr3	+	17298613-17298738	8	17298706-17298728	gtcatctaggtctggggtttcctgtacccgttcgggtttggatcaggtatttcgaatttttaggttttcggatttagaaatatacaattcgttcgggtattgtaagatttcggatttggattcgga	...(((((((((((..((((...(((((((..((((((...............................................))))))..)))))))....))))..))))))))))).....	cgggtattgtaagatttcggatt	tctggggtttcctgtacccgttcgggtttggatcaggtatttcgaatttttaggttttcggatttagaaatatacaattcgttcgggtattgtaagatttcggatt	[t597862] chr3+17298706-17298728|8;[t481493] chr3+17298784-17298806|2;[t175832] chr3+17298788-17298810|1;
novelMiR_2838	-0.62	chr3	-	15693057-15693170	6	15693067-15693089	tcagataggactgagtctgagggcgatccctggttgaaaggagtttgagagtttctctgaagtcccagaattagagttgttggatcaatgctaggaagtcagtcctcatccgac	((.(((((((((((.(((...((((((((((((((....(((.((((((.....))).))).)))...)))))).......)))))...))).)))..)))))))).))).)).	ggatcaatgctaggaagtcagtc	ctgagtctgagggcgatccctggttgaaaggagtttgagagtttctctgaagtcccagaattagagttgttggatcaatgctaggaagtcagtc	[t859241] chr3-15693067-15693089|6;[t1129950] chr3-15693037-15693055|1;
novelMiR_2965	-0.62	chr4	-	2585416-2585632	11	2585426-2585448	atagtttctgaaaacagtagaaaacgttttctaagaaattttcacttttagaatttatattctaaccaaatttagaattttgtttctaaactatttagaattcctagatatagaaagtgaatctttgaaaaaggaaagtaaatatttattaaatattacgttttaatagtatattttctgttaagattacgatttttactggatttagaaaacaaat	....((((((((..(((((((((.(((..(((.......................................................................................................................................................)))..))).)))))))))..))))))))......	gattacgatttttactggattta	aaaacagtagaaaacgttttctaagaaattttcacttttagaatttatattctaaccaaatttagaattttgtttctaaactatttagaattcctagatatagaaagtgaatctttgaaaaaggaaagtaaatatttattaaatattacgttttaatagtatattttctgttaagattacgatttttactggattta	[t778248] chr4-2585426-2585448|11;[t479771] chr4-2585361-2585383|2;
novelMiR_260	-0.63	chr1	+	16440551-16440668	17	16440641-16440658	agtatggctgtacaaatttgacaagattcaaaaactaaataatagagaaaattcgagttcttgatattttcaagatcttgataagtattgaatttaaacaaaagtatgacatgtgtgt	..((((..(((((...((((...((((((((........................................................))))))))...)))).))))).)))).....	aatttaaacaaaagtatg	tacaaatttgacaagattcaaaaactaaataatagagaaaattcgagttcttgatattttcaagatcttgataagtattgaatttaaacaaaagtatg	[t86545] chr1+16440641-16440658|17;
novelMiR_2346	-0.63	chr2	-	4513017-4513176	7	4513027-4513047	aactgagaataaacgaagataagttgtttggttcttgggtattatagagaaattcaactttcttgtatatataagccgtaataatatagtagctggggaagttacagttgaggataatttaatcctcacaccaaacatatttatgtcatcttagtttttt	((((((((....(((.(((((...((((((((.................................................................................................))))))))))))).)))..))))))))....	accaaacatatttatgtcatc	aaacgaagataagttgtttggttcttgggtattatagagaaattcaactttcttgtatatataagccgtaataatatagtagctggggaagttacagttgaggataatttaatcctcacaccaaacatatttatgtcatc	[t124167] chr2-4513027-4513047|7;
novelMiR_2353	-0.63	chr2	-	4693633-4693736	30	4693643-4693665	tgcgatagagtacttttgctgaaggcgtcattgggcattctgacttcaggttctgtttttcctctgtttgaactccaaaagcatccaaagtacctgaaaataac	.....(((.(((((((((((...((.((..(..((((.((((....))))..............))))..))).))...))))...))))))))))........	actccaaaagcatccaaagtacc	tacttttgctgaaggcgtcattgggcattctgacttcaggttctgtttttcctctgtttgaactccaaaagcatccaaagtacc	[t256341] chr2-4693692-4693714|1;[t705068] chr2-4693646-4693667|6;[t51213] chr2-4693644-4693666|1;[t182205] chr2-4693645-4693665|4;[t182206] chr2-4693643-4693665|17;[t639219] chr2-4693642-4693664|1;[t480314] chr2-4693642-4693662|1;[t396770] chr2-4693639-4693661|1;[t1996] chr2-4693555-4693572|3;[t1134268] chr2-4693534-4693553|2;[t962926] chr2-4693526-4693547|3;[t356858] chr2-4693491-4693513|6;
novelMiR_462	-0.65	chr2	+	2063823-2063924	94	2063892-2063914	ccgcacagtgcggtgcgtttcaaatagtaacgaaattctttacatatacatgtgtatgtaaatatttttgttactatttgaaccgcaccgcattttatccgc	......(((((((((((.(((((((((((((((((...((((((((((....))))))))))...))))))))))))))))).)))))))))))........	gttactatttgaaccgcaccgca	cggtgcgtttcaaatagtaacgaaattctttacatatacatgtgtatgtaaatatttttgttactatttgaaccgcaccgca	[t309582] chr2+2063884-2063906|3;[t1044793] chr2+2063885-2063907|1;[t1182115] chr2+2063891-2063913|3;[t973697] chr2+2063892-2063912|13;[t973698] chr2+2063892-2063913|5;[t973699] chr2+2063892-2063914|68;[t1191123] chr2+2063893-2063913|1;[t1018638] chr2+2063894-2063914|1;[t178759] chr2+2063895-2063913|1;[t178764] chr2+2063895-2063915|2;[t178765] chr2+2063895-2063917|1;[t147272] chr2+2063904-2063924…
novelMiR_1210	-0.65	chr4	+	4544727-4544919	7	4544887-4544909	gattcatttggagataatagagcattctggaggaaaacaaagaatatatgctgttgaagcaacccggaaactaaaaagcgcttaggtgtccaacgacgccaatacgtgacggtaattcgaaaacgcaacttattgaagttttgaagatttccaaattcagcccagaactttcccttatttctaaagaaggtcc	((((..(((((((((((..(((..((((((..(((........................................................................................................................)))...))))))..)))..)))))))))))...)))).	cccagaactttcccttatttcta	gagataatagagcattctggaggaaaacaaagaatatatgctgttgaagcaacccggaaactaaaaagcgcttaggtgtccaacgacgccaatacgtgacggtaattcgaaaacgcaacttattgaagttttgaagatttccaaattcagcccagaactttcccttatttcta	[t515174] chr4+4544887-4544909|5;[t496965] chr4+4544888-4544907|2;
novelMiR_1966	-0.65	chr1	-	14180978-14181086	21	14180988-14181010	ttgttgcatatgcataggggataatgatgagatagccttgtaagcattttggttcactggataaactcagttccctcgttgctagttgtctgttgcgtagtcaatgaat	(..(((..((((((((((.((((..((((((...........................................))))))..).))).)))).))))))..)))..)..	cgttgctagttgtctgttgcgta	tgcataggggataatgatgagatagccttgtaagcattttggttcactggataaactcagttccctcgttgctagttgtctgttgcgta	[t748313] chr1-14181689-14181710|2;[t708454] chr1-14181626-14181646|3;[t436918] chr1-14181614-14181634|1;[t183981] chr1-14181579-14181598|1;[t1210452] chr1-14181441-14181462|1;[t228080] chr1-14181424-14181445|1;[t446917] chr1-14181412-14181433|1;[t410363] chr1-14181397-14181419|2;[t1070599] chr1-14181388-14181410|1;[t813996] chr1-14181367-14181388|1;[t551779] chr1-14181369-14181387|2;[t551780] ch…
novelMiR_1015	-0.67	chr3	+	16413220-16413442	15	16413230-16413252	ggttttttgggttgaggaatttaggatccaatagaataaatttttgggtttgggttcggtttcgaatctaacttttcggggcggttccggtttatttgcccggcactatcttttagtatatatattatatatatataatcaaagtctttacatactatacattacatttcctgaaaacagaaacatcacatttcctttagatttttagtattttacaccaagg	.....(((((..(((((.(((.((((((.((..(((....((((((...................................................................................................................................))))))........)))..)).)))))).))).)))))..))))).	gttgaggaatttaggatccaata	gttgaggaatttaggatccaatagaataaatttttgggtttgggttcggtttcgaatctaacttttcggggcggttccggtttatttgcccggcactatcttttagtatatatattatatatatataatcaaagtctttacatactatacattacatttcctgaaaacagaaacatcacatttcctttagatttttagtattttacacc	[t250130] chr3+16413017-16413039|3;[t424462] chr3+16413021-16413043|1;[t219666] chr3+16413028-16413050|1;[t647144] chr3+16413042-16413064|2;[t601122] chr3+16413044-16413066|2;[t703123] chr3+16413113-16413132|3;[t577480] chr3+16413117-16413139|3;[t895602] chr3+16413155-16413177|1;[t913842] chr3+16413215-16413237|1;[t1168788] chr3+16413227-16413249|1;[t981887] chr3+16413230-16413252|15;[t845566] ch…
novelMiR_1355	-0.67	chr4	+	12003884-12004083	9	12004052-12004073	ttagtaaatttataaaattattattttatgctattgatggaaccacatatttatataagattttcaattatttttatttatttattaatttatcaatttgtattaatttttatattgatcccaactcgggaccggaaaaacttattaatttataaaaataattaatttatcgagtattaatttatagaggttttactata	.(((((((((((((((.(((.(((((.................................................................................................................................................))))).)))))))))))...)))))))..	atcgagtattaatttatagagg	tttataaaattattattttatgctattgatggaaccacatatttatataagattttcaattatttttatttatttattaatttatcaatttgtattaatttttatattgatcccaactcgggaccggaaaaacttattaatttataaaaataattaatttatcgagtattaatttatagagg	[t332895] chr4+12004052-12004071|1;[t332897] chr4+12004052-12004073|7;[t332898] chr4+12004052-12004074|1;[t269050] chr4+12004056-12004078|2;[t366348] chr4+12004092-12004114|1;
novelMiR_510	-0.68	chr2	+	3738857-3739054	7	3739022-3739044	taacgtttttgagtacaattcgatcatatcccagcttagaactatcaacttggacattgatttcatttgatttatctggtgctttggctctgagtcctcgccttcaaacctcacctccagcttgttcttaattgtttgcttgagggcaagcaaagactaagtttggggagttgataagtgtgcattttacatgttttg	.(((((.(..(((((((.....((((..((((.((((((.....................................................................................................................))))))...))))..))))...))))).))..).)))))...	gggagttgataagtgtgcatttt	gagtacaattcgatcatatcccagcttagaactatcaacttggacattgatttcatttgatttatctggtgctttggctctgagtcctcgccttcaaacctcacctccagcttgttcttaattgtttgcttgagggcaagcaaagactaagtttggggagttgataagtgtgcatttt	[t882745] chr2+3739022-3739044|7;[t191853] chr2+3739091-3739112|1;[t191854] chr2+3739091-3739113|6;[t1066506] chr2+3739119-3739141|2;[t799082] chr2+3739129-3739151|3;
novelMiR_639	-0.68	chr2	+	8996448-8996542	13	8996510-8996532	acaagacatagaacaatttcttggtaaatataccttaactttctcaaggataacaagaggtccagcaacaccagagactgttctatactctgcag	...(((.((((((((.(((((.(((......(((((.....((.....))......)))))........)))))))).))))))))..)))....	cagcaacaccagagactgttcta	gaacaatttcttggtaaatataccttaactttctcaaggataacaagaggtccagcaacaccagagactgttcta	[t445514] chr2+8996510-8996532|8;[t785110] chr2+8996512-8996534|5;[t186518] chr2+8996534-8996556|1;[t1243776] chr2+8996677-8996699|2;[t1040896] chr2+8996819-8996841|4;[t555783] chr2+8996862-8996884|3;
novelMiR_1968	-0.69	chr1	-	14328326-14328429	30	14328336-14328358	tgcgatagggtacttttgttgaaggcgtcattgggcattctgactttctgttctgtttctcctcgttttgaactccaaaagcatccaaagtacctgaaaacaac	.......(((((((((((((...((.((((.((((......(((..........)))....))))...)).)).))...))))...))))))))).........	actccaaaagcatccaaagtacc	tacttttgttgaaggcgtcattgggcattctgactttctgttctgtttctcctcgttttgaactccaaaagcatccaaagtacc	[t780516] chr1-14328480-14328502|1;[t256341] chr1-14328385-14328407|1;[t705068] chr1-14328339-14328360|6;[t51213] chr1-14328337-14328359|1;[t182205] chr1-14328338-14328358|4;[t182206] chr1-14328336-14328358|17;[t639219] chr1-14328335-14328357|1;[t480314] chr1-14328335-14328355|1;[t396770] chr1-14328332-14328354|1;[t613639] chr1-14328249-14328267|1;[t1996] chr1-14328248-14328265|3;[t1134268] chr1-…
novelMiR_2047	-0.69	chr1	-	16476305-16476507	112	16476315-16476337	atttttggacggcttagttatgggatgatgtgacagttgagttatgatcgagtgttataaatcagttgtaaagagctcgattactaaataactcagccttgttacggctgacttatgtgcaaaagattaattactataatagcatgcagttacggctgagttagttgagttacgacattacacggctgacttaccttttttaa	......((..((.(((((..((..(((.((((((......................................................................................................................................)))))).)))..))..)))))))..))........	tacgacattacacggctgactta	ggcttagttatgggatgatgtgacagttgagttatgatcgagtgttataaatcagttgtaaagagctcgattactaaataactcagccttgttacggctgacttatgtgcaaaagattaattactataatagcatgcagttacggctgagttagttgagttacgacattacacggctgactta	[t349011] chr1-16476972-16476992|1;[t694627] chr1-16476883-16476904|1;[t832848] chr1-16476798-16476820|3;[t732711] chr1-16476795-16476817|2;[t1185527] chr1-16476790-16476809|4;[t636189] chr1-16476780-16476800|2;[t166777] chr1-16476752-16476771|1;[t166778] chr1-16476751-16476771|2;[t596616] chr1-16476752-16476770|2;[t833042] chr1-16476749-16476768|1;[t1140796] chr1-16476723-16476745|3;[t159188] ch…
novelMiR_3368	-0.69	chr5	-	12000108-12000287	710	12000118-12000140	caatatgatccataggatgctcttgtgaaagaccatggaaaggatgcatactcacaagagtatataatgaagagatgcatacgtcgatttccgtctccgaattgctgtcgcagcttaagttgtctgttttgctcctgaatgttccataatctccaaatgcatcccaaacatgtaaagatc	..(((((.......((((((..(((.((..((..((((((((((.(((.................................................................................))))))).....))))))..)))))))..))))))....))))).......	aatctccaaatgcatcccaaaca	cataggatgctcttgtgaaagaccatggaaaggatgcatactcacaagagtatataatgaagagatgcatacgtcgatttccgtctccgaattgctgtcgcagcttaagttgtctgttttgctcctgaatgttccataatctccaaatgcatcccaaaca	[t1182615] chr5-12000128-12000148|2;[t1182616] chr5-12000126-12000148|1;[t1075529] chr5-12000125-12000145|5;[t1075530] chr5-12000124-12000145|2;[t501302] chr5-12000124-12000144|1;[t501304] chr5-12000122-12000144|52;[t456368] chr5-12000122-12000143|2;[t289179] chr5-12000122-12000142|3;[t289180] chr5-12000120-12000142|3;[t1004230] chr5-12000119-12000141|11;[t79502] chr5-12000120-12000140|4;[t79503]…
novelMiR_1040	-0.7	chr3	+	19421970-19422189	7	19421980-19421999	ctttacgttgggaatttaccttacacaatcacttcttctgagctctctcagatttttggagaagctggaactgtcgtcgatgttcaggttcgtctctaatcttcatacgattctatcaatcgatttggagacagtgaagcaaaattaggatgaagattgtctaattgttagcattgttctctgttgtagattgtttatgataaagttactgatagaagca	((((..((..(...((((.(.((.((((((..............................................................................................................................................................)))))).)).).))))....)..)).))))..	ggaatttaccttacacaatc	ggaatttaccttacacaatcacttcttctgagctctctcagatttttggagaagctggaactgtcgtcgatgttcaggttcgtctctaatcttcatacgattctatcaatcgatttggagacagtgaagcaaaattaggatgaagattgtctaattgttagcattgttctctgttgtagattgtttatgataaagttactg	[t53056] chr3+19421722-19421741|5;[t982888] chr3+19421760-19421779|2;[t681203] chr3+19421813-19421834|1;[t746299] chr3+19421902-19421921|2;[t845559] chr3+19421980-19421999|7;
novelMiR_1592	-0.7	chr5	+	12028420-12028532	120	12028500-12028522	agcaagaagaggcttggttagtgttttggagtcaaatacgactagacttcatgtgaatgagtgagtataacaactagaaccgcaacctgatcttaaaagcctaagtattgtat	.((((....((((((((((((.(((.(((..................................................))).)))))))))....)))))).....))))..	cgcaacctgatcttaaaagccta	ggcttggttagtgttttggagtcaaatacgactagacttcatgtgaatgagtgagtataacaactagaaccgcaacctgatcttaaaagccta	[t38534] chr5+12028497-12028519|9;[t581868] chr5+12028500-12028520|1;[t581869] chr5+12028500-12028522|105;[t785744] chr5+12028501-12028520|2;[t785745] chr5+12028501-12028521|1;[t785746] chr5+12028501-12028522|3;[t42006] chr5+12028503-12028522|8;[t42007] chr5+12028503-12028525|9;[t670421] chr5+12028511-12028533|2;[t570026] chr5+12028630-12028652|4;[t1218646] chr5+12028658-12028680|3;[t192121] chr5…
novelMiR_2908	-0.7	chr3	-	21803620-21803768	7	21803630-21803649	gtttcggtcaacttcacagttttatattttaaggtttgtttctcattgaagtactaaaccctttccaaattttggtttaattatggaagccgccatgggagatggattcatagctcgagacataacattcgtgaacagtgccggaccaa	(.(((((.((..((((((((.((((.(((..((.(.((..((.((((.....................................................))))))..)).).))..))).)))).))).)))))...))))))).)..	acataacattcgtgaacagt	acttcacagttttatattttaaggtttgtttctcattgaagtactaaaccctttccaaattttggtttaattatggaagccgccatgggagatggattcatagctcgagacataacattcgtgaacagt	[t114938] chr3-21803630-21803649|7;
novelMiR_3014	-0.7	chr4	-	3503207-3503303	7	3503217-3503237	cgtaagttgtggtcgaattgtgtgtttgtttgtatgttttctagagctagtctttagattatatgcatgcttactcacttagacttaactaatcgga	((..(((((.((((.....(((.((..((.(((((((..(((((((.....)))))))..))))))).))..)).)))...)))))))))...))..	atgcttactcacttagactta	ggtcgaattgtgtgtttgtttgtatgttttctagagctagtctttagattatatgcatgcttactcacttagactta	[t515098] chr4-3503309-3503331|1;[t359168] chr4-3503217-3503237|7;
novelMiR_3360	-0.7	chr5	-	11772021-11772243	9	11772031-11772053	ctcatggtcgagtgaagtgatcgagtgatggagacgagggcactcgacctcgtggtcgagtggtgaagtgaagtggtgatgtcctctgctcgacctgggggtcgagtggtctcttgaggtcttgaagctcctactcgacctctgggtcgagtggtttgtcacgatcaggtccgcttcttctagatagctcgtcaacagctccaaatcacctgaaatcaacgga	.......(((.((((..((...((((..((..((((((.....................................................................................................................................................))))))..))))))))..)))).)))..........	gtcaacagctccaaatcacctga	gagtgaagtgatcgagtgatggagacgagggcactcgacctcgtggtcgagtggtgaagtgaagtggtgatgtcctctgctcgacctgggggtcgagtggtctcttgaggtcttgaagctcctactcgacctctgggtcgagtggtttgtcacgatcaggtccgcttcttctagatagctcgtcaacagctccaaatcacctga	[t932494] chr5-11772031-11772053|8;[t1047815] chr5-11772031-11772052|1;[t448332] chr5-11772026-11772048|3;[t29942] chr5-11771991-11772013|4;[t353670] chr5-11771984-11772006|5;[t177652] chr5-11771977-11771999|2;[t353840] chr5-11771965-11771987|2;[t783493] chr5-11771879-11771901|3;
novelMiR_292	-0.71	chr1	+	17980004-17980203	128	17980171-17980193	tctccggaagggatagtacgtacatgttcaattactctctcggatacgagaataagaattcatgtcgcagccacaaattattgaggtttatagattatcattggaattatcgcggcctacaccaatttttttggtatgaaatctacgattttgactcggatttatggacaactcttgatgtcactccacactggtttata	...((((...(((..((((((.((((((((......................................................................................................................................)))))).....)))))).)))))...))))......	acaactcttgatgtcactccaca	gggatagtacgtacatgttcaattactctctcggatacgagaataagaattcatgtcgcagccacaaattattgaggtttatagattatcattggaattatcgcggcctacaccaatttttttggtatgaaatctacgattttgactcggatttatggacaactcttgatgtcactccaca	[t754835] chr1+17979888-17979908|2;[t838011] chr1+17979936-17979958|3;[t685767] chr1+17979937-17979957|3;[t77256] chr1+17979949-17979969|3;[t398175] chr1+17979964-17979986|2;[t764143] chr1+17980015-17980035|1;[t422702] chr1+17980126-17980148|5;[t360010] chr1+17980167-17980186|3;[t360011] chr1+17980167-17980189|1;[t846217] chr1+17980169-17980190|4;[t846218] chr1+17980169-17980191|7;[t715360] chr1+…
novelMiR_1693	-0.71	chr5	+	16695145-16695366	25	16695155-16695176	attcaggatatctaccatgtggattttccatccgaggaagaagctcttgagatcttatgtctctctgcattcaaacaaagctctataccagatggttttgaagagcttgccaataaagtagctgagctttgcggcaatcttccattaggcctttgtgtcgtgggtgcatctttgcgtcggaagagcaagaacgagtgggaacgtctattatctaggatcgaa	......(((.((((....((((((.((((........................................................................................................................................................................)))).))))))....)))))))...	tctaccatgtggattttccatc	tctaccatgtggattttccatccgaggaagaagctcttgagatcttatgtctctctgcattcaaacaaagctctataccagatggttttgaagagcttgccaataaagtagctgagctttgcggcaatcttccattaggcctttgtgtcgtgggtgcatctttgcgtcggaagagcaagaacgagtgggaacgtctattatctaggat	[t579707] chr5+16695030-16695050|2;[t421204] chr5+16695049-16695069|3;[t1109416] chr5+16695155-16695175|3;[t1109418] chr5+16695155-16695176|13;[t621398] chr5+16695156-16695176|9;[t821245] chr5+16695275-16695295|1;[t576407] chr5+16695336-16695356|1;[t383855] chr5+16695451-16695471|6;
novelMiR_2073	-0.71	chr1	-	17556354-17556547	271	17556364-17556386	tttgatacagtaaaatatgaaaactatagtcaaacaaagaacaaatatgaatttaagcaaaaaaatattataaagaatttttttctataatatatatatatatatatatatatatacaattatatatatatttatacaattattaatttatgatattgatgagaccatatatttacataggactttcaaaaaaa	(((((...(((....(((((((..(((.(((...................................................................................................................................))).)))..))).))))..))).)))))....	agaccatatatttacataggact	taaaatatgaaaactatagtcaaacaaagaacaaatatgaatttaagcaaaaaaatattataaagaatttttttctataatatatatatatatatatatatatatacaattatatatatatttatacaattattaatttatgatattgatgagaccatatatttacataggact	[t41636] chr1-17556746-17556765|1;[t41641] chr1-17556745-17556765|1;[t41642] chr1-17556744-17556765|7;[t41645] chr1-17556743-17556765|29;[t154435] chr1-17556744-17556764|8;[t554356] chr1-17556741-17556763|9;[t649564] chr1-17556740-17556762|1;[t1111270] chr1-17556739-17556761|1;[t744797] chr1-17556699-17556717|1;[t95551] chr1-17556570-17556592|1;[t269320] chr1-17556499-17556520|1;[t352609] chr1-17…
novelMiR_2979	-0.71	chr4	-	3041510-3041720	141	3041520-3041542	aaagcaaaagactcatatagagttcggctacaccatcaaagctttgagaagcaataagaagcttggttagtgttttggagtgaaatatgaatagatgtcatttgtatgattgagtattagaactagaaccgcaaccagttcccaaaagctaaagtaatatttccttgttagaagatacaaagccaaagactcatatggacttcggttacac	..(((..(((.(.(((((.(((((.((((.....(((........................................................................................................................................)))....))))...))))))))))).)))..)))....	aaagccaaagactcatatggact	actcatatagagttcggctacaccatcaaagctttgagaagcaataagaagcttggttagtgttttggagtgaaatatgaatagatgtcatttgtatgattgagtattagaactagaaccgcaaccagttcccaaaagctaaagtaatatttccttgttagaagatacaaagccaaagactcatatggact	[t400910] chr4-3041521-3041543|4;[t13997] chr4-3041521-3041542|2;[t13999] chr4-3041520-3041542|83;[t60746] chr4-3041521-3041541|3;[t60747] chr4-3041520-3041541|7;[t60749] chr4-3041519-3041541|20;[t233047] chr4-3041520-3041540|8;[t233048] chr4-3041519-3041540|5;[t801309] chr4-3041520-3041539|6;[t801310] chr4-3041519-3041539|3;[t801313] chr4-3041517-3041539|3;[t481796] chr4-3041516-3041538|2;
novelMiR_3077	-0.71	chr4	-	5364440-5364567	7	5364450-5364472	aaaagcccaagttgttttctaaaaggccctacagaatacattagtagttatacaatatgactaacacttaggccatgaatgttttgttgatttttgtgggtttttggattttggattttggcttttgg	(((((((.(((((....((((((((.(((.((((((.(((............................................)))....))))))))))))))))).....))))).)))))))..	gtgggtttttggattttggattt	gttgttttctaaaaggccctacagaatacattagtagttatacaatatgactaacacttaggccatgaatgttttgttgatttttgtgggtttttggattttggattt	[t964722] chr4-5364450-5364472|7;
novelMiR_1979	-0.72	chr1	-	14822182-14822365	164	14822192-14822214	tgttgtctaaactcttcttatccatctttaactcttataattagtcaaatacattagattgtgacacattttataatgaatcttgaattagtccagtgtattcacacatgtctgcttttaaaccattttttgttggttatagcccgcttggggagaaaatgggtataagtgttattttaaacac	((((.....(((.(((..(((((((.(((..(((...................................................................................................................)))..))).))))))).))).)))......)))).	ggagaaaatgggtataagtgtta	actcttcttatccatctttaactcttataattagtcaaatacattagattgtgacacattttataatgaatcttgaattagtccagtgtattcacacatgtctgcttttaaaccattttttgttggttatagcccgcttggggagaaaatgggtataagtgtta	[t324038] chr1-14822324-14822346|3;[t467745] chr1-14822321-14822343|3;[t1131313] chr1-14822319-14822341|6;[t1000465] chr1-14822315-14822337|5;[t851629] chr1-14822192-14822214|164;[t269432] chr1-14822134-14822153|4;[t1217290] chr1-14822103-14822125|2;[t724853] chr1-14822103-14822123|5;[t133631] chr1-14822100-14822122|9;[t395932] chr1-14822096-14822117|6;[t1720] chr1-14822094-14822116|2;[t191744] c…
novelMiR_2675	-0.72	chr3	-	11431146-11431322	8	11431156-11431178	tacaaattgagagggtgtctattaggttgaagagagagaacatgatgttaaagaaagaaaagatgcaacattaaaacctagtctaatatactcgacaacaagacattatcacaaccagaatcttaaacactttgttccttttttgggtcataatacatcaaaatcttaaatatgtat	((((..((((((.(((((..(((((..(.(((((((.(((((...((((.((((..................................................................)))).))))...)))))))))))).)..).)))))))))....))))))...)))).	gggtcataatacatcaaaatctt	gagggtgtctattaggttgaagagagagaacatgatgttaaagaaagaaaagatgcaacattaaaacctagtctaatatactcgacaacaagacattatcacaaccagaatcttaaacactttgttccttttttgggtcataatacatcaaaatctt	[t891262] chr3-11431156-11431178|8;
novelMiR_190	-0.73	chr1	+	14254894-14255002	21	14254970-14254992	ttgttgcatatgcataggggataataatgagatagccttgtaagcattttggttcaccggattaactcagtgccctcgttgctagttgtctgttgcgtagtcaatgaaa	(..(((..((((((((((.(((..(((((((...((.(((.......(((((....)))))......))).)).)))))))...))).)))).))))))..)))..)..	cgttgctagttgtctgttgcgta	tgcataggggataataatgagatagccttgtaagcattttggttcaccggattaactcagtgccctcgttgctagttgtctgttgcgta	[t181078] chr1+14254958-14254980|1;[t611702] chr1+14254970-14254992|20;[t983218] chr1+14254971-14254992|1;[t827283] chr1+14254974-14254996|3;[t356929] chr1+14255021-14255043|2;[t1153437] chr1+14255022-14255044|1;[t624559] chr1+14255025-14255047|2;[t686832] chr1+14255096-14255118|3;[t320555] chr1+14255104-14255125|2;[t471731] chr1+14255106-14255128|3;[t951109] chr1+14255109-14255130|1;[t796865] ch…
novelMiR_1117	-0.73	chr4	+	2290793-2290977	11	2290946-2290967	tccataatgcttttgataatgtaacaagagttcctgcgcctcctcctcgacctcatgctcaggaaaaggagagctgcataacagtaaaaaaaggtaacacaaattattttagctttcatttagagctcaaaagagccaattttgaggaatattgtttacataagtgacatgaagcggtttggtat	.(((...((((((((.(((((((((((..((((((.............................................................................................................)))))).))).))))))...)).)).))))))...)))...	gtttacataagtgacatgaagc	ttttgataatgtaacaagagttcctgcgcctcctcctcgacctcatgctcaggaaaaggagagctgcataacagtaaaaaaaggtaacacaaattattttagctttcatttagagctcaaaagagccaattttgaggaatattgtttacataagtgacatgaagc	[t986837] chr4+2290946-2290967|11;[t1008959] chr4+2290949-2290971|4;
novelMiR_1382	-0.74	chr4	+	15219560-15219663	7	15219633-15219653	ttaagattaagacttgagagtgaacattgatccttcttgttagccacgactttaaaatctctagacatatggatcatgttcggtttcttgtttcagtctttaga	..((((((.((((..((((.(((((((.(((((....((((......................))))...)))))))))))).))))..)))).))))))....	tcatgttcggtttcttgtttc	gacttgagagtgaacattgatccttcttgttagccacgactttaaaatctctagacatatggatcatgttcggtttcttgtttc	[t1069587] chr4+15219633-15219653|7;
novelMiR_1761	-0.74	chr5	+	23588663-23588777	8	23588746-23588767	gtaaataatgttttaaaagattttataagacttttaaaacgatttacaaaggtttttaaaaaccttgtaaattcttttaaaaactcttgtaaatcttttaaaaccattgtaaaag	....(((((((((((((((((((.((((((.((((((((.(((((((((.(((((....)))))))))))))).))))))))..))))))))))))))))))).)))))).....	ctcttgtaaatcttttaaaacc	ttttaaaagattttataagacttttaaaacgatttacaaaggtttttaaaaaccttgtaaattcttttaaaaactcttgtaaatcttttaaaacc	[t655644] chr5+23588746-23588767|8;
novelMiR_2340	-0.74	chr2	-	4200285-4200461	7	4200295-4200314	tatttttctttgtgtgttttgtgctttggtcttgaattctctttcagatttttattacacaggggactgtgtaatttaagtttgggggagggttcaacacatgtttaacattgtgttctcttttcttatttcaaatttgcatcatccaaggcatagaaaaaaccataaaaatttgaa	.((((((...((.((.(((((((((((((....................................................................................................................)))))))))))))...)))).)))))).....	aaggcatagaaaaaaccata	tgtgtgttttgtgctttggtcttgaattctctttcagatttttattacacaggggactgtgtaatttaagtttgggggagggttcaacacatgtttaacattgtgttctcttttcttatttcaaatttgcatcatccaaggcatagaaaaaaccata	[t65639] chr2-4200295-4200314|7;[t759060] chr2-4200232-4200254|1;[t1174271] chr2-4200224-4200246|1;[t974783] chr2-4200090-4200112|1;[t627087] chr2-4200019-4200040|3;[t705053] chr2-4199924-4199943|4;
novelMiR_2393	-0.74	chr2	-	5852812-5853006	6	5852822-5852844	gggggtggtctcggtatcgtaccgttgatgaagcctgtcttacgctttgcttggagtgcgtttaacatctccgtcgcccactggttgtagttgtcaccgttgagctcgaccgacgagatcacagctcctggattatctgagcttgccaatgtgtacggagacaccatcagggaatcaacacgagaaccaccagat	...((((((((((((...((.((.((((((......................................................................................................................................)))))))).))..)).)))).))))))....	accatcagggaatcaacacgaga	tcggtatcgtaccgttgatgaagcctgtcttacgctttgcttggagtgcgtttaacatctccgtcgcccactggttgtagttgtcaccgttgagctcgaccgacgagatcacagctcctggattatctgagcttgccaatgtgtacggagacaccatcagggaatcaacacgaga	[t133859] chr2-5852822-5852844|6;
novelMiR_2590	-0.74	chr3	-	3877618-3877830	7	3877628-3877648	acatagataatgccactgcagccctttctatggccaaaggcgtccctttcttcaatgcggtgcgagactcctctgtgttagtgatctacttttgctagggagggcaacaatcgaagagtcccgcagtcttattcactggctagacactgaggaaggctttggaaagatgggtgtttgtgggctaagtatgggtaagttacatttatcttcttc	....((((((((..(((...((((...((.(((((..(((((.(((..........................................................................................................................))))))))...)))))))...)))).)))..)).)))))).....	taagtatgggtaagttacatt	tgccactgcagccctttctatggccaaaggcgtccctttcttcaatgcggtgcgagactcctctgtgttagtgatctacttttgctagggagggcaacaatcgaagagtcccgcagtcttattcactggctagacactgaggaaggctttggaaagatgggtgtttgtgggctaagtatgggtaagttacatt	[t1002518] chr3-3877628-3877648|7;
novelMiR_3482	-0.74	chr5	-	17268970-17269059	30	17268980-17268998	gacatggctaaccagaaacaagagggcccaggatatttaagcatactacagattctctttaacttcaaagtttttggttgcttcactaca	.....(((.((((((((((..((((....(((((.....((....))....)))))......))))...)))))))))))))........	acttcaaagtttttggttg	accagaaacaagagggcccaggatatttaagcatactacagattctctttaacttcaaagtttttggttg	[t1000681] chr5-17268980-17269000|2;[t193959] chr5-17268980-17268998|30;
novelMiR_3060	-0.75	chr4	-	4742151-4742373	37	4742161-4742183	gggacaacaatggaaatgaggagacattttggagcaaaagctaaggagaaggaagctaaggatgatttcagttccatattcagagagagtgtccatctacacactcctggtgtcgatcgacaccagtttcggcctagtaaagaccatgacgtttacaagtttataaaagtgcaaatttgccccaaaagacttccctatttgcattattagtccctgaatgttt	(((((((.((((.(((((.((((...((((((.(((((.........................................................................................................................................))))).))))))...)))).))))).)))).)).))))).........	ttccctatttgcattattagtcc	acaacaatggaaatgaggagacattttggagcaaaagctaaggagaaggaagctaaggatgatttcagttccatattcagagagagtgtccatctacacactcctggtgtcgatcgacaccagtttcggcctagtaaagaccatgacgtttacaagtttataaaagtgcaaatttgccccaaaagacttccctatttgcattattagtcc	[t678339] chr4-4742162-4742184|3;[t1205272] chr4-4742161-4742183|19;[t1083037] chr4-4742162-4742182|3;[t1083038] chr4-4742161-4742182|1;[t525940] chr4-4742159-4742181|11;[t550831] chr4-4742158-4742180|1;[t209251] chr4-4742093-4742114|4;[t222375] chr4-4742001-4742023|8;[t769522] chr4-4742000-4742022|5;[t894523] chr4-4741897-4741919|5;
novelMiR_2381	-0.77	chr2	-	5473353-5473449	7	5473363-5473383	cgtgagttgtggtcgaattgtgtgtttgtttgcatgttttctagagctagtctttagattatatgcatgcttactcacttagacttaactaatcgga	((..(((((.((((.....(((.((..((.(((((((..(((((((.....)))))))..))))))).))..)).)))...)))))))))...))..	atgcttactcacttagactta	ggtcgaattgtgtgtttgtttgcatgttttctagagctagtctttagattatatgcatgcttactcacttagactta	[t359168] chr2-5473363-5473383|7;[t763342] chr2-5473271-5473293|1;
novelMiR_2861	-0.77	chr3	-	17140615-17140806	5	17140625-17140645	aactttgagtcgtgcttataactacatgaacttaactaaattttgcatttcctacacaatataaattcagtcaaaaccatcaattcgacaaacggtgttattgttccgttaacgagtgctaactgggatgccacgtcgtatcacaaaacatgtagttaagttcatgtagttataaacacgactcaaagtttc	((((((((((((((.(((((((((((((((((((((((..................................................................................................................))))))))))))))))))))))).))))))))))))))..	tcatgtagttataaacacgac	cgtgcttataactacatgaacttaactaaattttgcatttcctacacaatataaattcagtcaaaaccatcaattcgacaaacggtgttattgttccgttaacgagtgctaactgggatgccacgtcgtatcacaaaacatgtagttaagttcatgtagttataaacacgac	[t1069377] chr3-17140625-17140645|5;
novelMiR_3215	-0.77	chr4	-	17994299-17994436	7	17994309-17994329	ctatcacttcttcttccatggcgttcgcagaccctttcttataccgcaggagatctaacatcatcccctgaaacattatttccacgtttcattatcatcctcagtccccagaatgacattgaacaagagatgagggat	((.(((.(((((.(((.(((.(((((...(((.......................................................................)))....))))).))).))).))))).))).))..	ccagaatgacattgaacaaga	ttcttccatggcgttcgcagaccctttcttataccgcaggagatctaacatcatcccctgaaacattatttccacgtttcattatcatcctcagtccccagaatgacattgaacaaga	[t497093] chr4-17994309-17994329|7;
novelMiR_1134	-0.78	chr4	+	2892028-2892208	7	2892178-2892198	ctctgtgaactttgattgcatcttaattgctagcatcacactcatttcgattgacaaccttcagtactacaacgagattattggtgttttaggataattgaaaaaagacatattatcaatttggcgccgttgtcattgggtttttgtttgttacatttgagatttcagacttgcatagacc	.((((((((.(((((....(((((((.((.(((((..(((.....((((((.((((((......................................................................))))))))))))....))).))))))).))))))).))))).)).))))))..	ttacatttgagatttcagact	tttgattgcatcttaattgctagcatcacactcatttcgattgacaaccttcagtactacaacgagattattggtgttttaggataattgaaaaaagacatattatcaatttggcgccgttgtcattgggtttttgtttgttacatttgagatttcagact	[t1189037] chr4+2892178-2892198|7;[t985494] chr4+2892257-2892279|6;[t952444] chr4+2892260-2892282|3;[t767911] chr4+2892268-2892289|3;[t817003] chr4+2892354-2892376|1;[t101288] chr4+2892375-2892397|1;[t157890] chr4+2892384-2892406|1;[t876974] chr4+2892412-2892434|2;
novelMiR_1367	-0.78	chr4	+	14032384-14032519	1779	14032490-14032509	atcggctttatgattgagttaacaacctaaataccaactatttcattggtaatttgatctgcaaaaacatacaataattaacataatttaaattttttgtcatatagccgtcttagctcagtggtagagcgcgtgg	....(((((((.((((((((((.(..(((...........................................................................)))...).)))))))))).)))))))......	gccgtcttagctcagtggta	tgattgagttaacaacctaaataccaactatttcattggtaatttgatctgcaaaaacatacaataattaacataatttaaattttttgtcatatagccgtcttagctcagtggta	[t812003] chr4+14032490-14032507|189;[t812005] chr4+14032490-14032508|128;[t812006] chr4+14032490-14032509|801;[t812007] chr4+14032490-14032510|176;[t812008] chr4+14032490-14032511|480;[t812010] chr4+14032490-14032512|49;[t542293] chr4+14032491-14032509|5;[t542294] chr4+14032491-14032513|2;[t1026482] chr4+14032497-14032519|1;[t871481] chr4+14032533-14032554|1;[t910901] chr4+14032540-14032559|1;[t…
novelMiR_1395	-0.78	chr4	+	15790265-15790375	14	15790343-15790365	ttatgatatgagagactaaaaagcgagattcagagattgaaatcaacggctgagatcactttcctttttgttttgatctctctctctctctctctctctcacttcgaattc	...(((..(((((((......((.((((...((((((..((((.((.((..(((....)))..)).)).))))..)))))).)))).)).....)))))))..))).....	tctctctctctctctctctctca	agagactaaaaagcgagattcagagattgaaatcaacggctgagatcactttcctttttgttttgatctctctctctctctctctctctca	[t1120086] chr4+15790343-15790365|11;[t652139] chr4+15790344-15790365|2;[t1120084] chr4+15790345-15790365|1;[t1213536] chr4+15790426-15790448|1;
novelMiR_1876	-0.78	chr1	-	9023879-9024101	15	9023889-9023911	tttgaagagagaaaacagaaatgggaagtgtagatccttcaagactatcattggtcttgtttgcgagactgtccggtttagtagtcgcagtttcggttctgtactgggctctcttcctgcctaatctaggactcagctactctgtaactatcacactcccttcctcgttgatatcaaattggatctctctctctctctctctttctctctctaataaagtttt	.(((.(((((((((..(((...((((((.(.((((((...............................................................................................................................................))))))).)).))))..))).))))))))).))).........	ctctctctctctttctctctcta	aagagagaaaacagaaatgggaagtgtagatccttcaagactatcattggtcttgtttgcgagactgtccggtttagtagtcgcagtttcggttctgtactgggctctcttcctgcctaatctaggactcagctactctgtaactatcacactcccttcctcgttgatatcaaattggatctctctctctctctctctttctctctcta	[t343161] chr1-9023898-9023919|1;[t1120104] chr1-9023891-9023912|1;[t652176] chr1-9023889-9023911|13;[t652215] chr1-9023889-9023909|1;
novelMiR_5	-0.79	chr1	+	604321-604432	2363	604402-604422	aaatttctttcctgcatctagttaaaattgggatgtgttttttttatatgagtataacaatagtgtgaatatagtcaacaagcccgtctagctcagttggtagagcgcaagg	....((((..((.((....(((((....((((...((((....((((((...((((.......)))).))))))..))))..))))..)))))..)).)).)))).......	gcccgtctagctcagttggta	cctgcatctagttaaaattgggatgtgttttttttatatgagtataacaatagtgtgaatatagtcaacaagcccgtctagctcagttggta	[t809060] chr1+604402-604419|15;[t809062] chr1+604402-604420|47;[t809065] chr1+604402-604421|178;[t809066] chr1+604402-604422|1745;[t809067] chr1+604402-604423|178;[t809068] chr1+604402-604424|188;[t523473] chr1+604403-604422|5;[t523474] chr1+604403-604424|6;[t542109] chr1+604404-604424|1;[t542111] chr1+604404-604426|1;[t65891] chr1+604429-604450|1;[t65892] chr1+604429-604451|2;[t256958] chr1+604…
novelMiR_701	-0.8	chr2	+	15295816-15296015	9	15295983-15296005	tggcacttgatctactaggctgtcggatatctatgtaaaaatcaagcataaacattgtaaactaattaattaaacttgattaacagaaaataaatcagaacaagtactagattcatatgctaactaatgtattggctacaaataccacttaatttgaatctataactaacccacggtgtagtaaatacttggtttcatta	(((.(((..((.(((((.(((((.((...............................................................................................................................................)).))))).))))).))....))).)))...	aacccacggtgtagtaaatactt	tgatctactaggctgtcggatatctatgtaaaaatcaagcataaacattgtaaactaattaattaaacttgattaacagaaaataaatcagaacaagtactagattcatatgctaactaatgtattggctacaaataccacttaatttgaatctataactaacccacggtgtagtaaatactt	[t34504] chr2+15295983-15296005|9;
novelMiR_2379	-0.8	chr2	-	5359163-5359343	5	5359173-5359194	catttcagaggaagttgatattcgtagttgcgcgatggtgtcgatcgacacccttgcacctgtcgatcgacacccttctgaatcgacaagaaaatggtcatcaactgagaattgcgccgtcacagcggtcgaaaaagattatccatggtatgctgacattgttaattacctagctgcagat	.((((((((((.((((((((....(((((((....................................................................................................................))).))))....)))))))).)))..))).))))	atgctgacattgttaattacct	gaagttgatattcgtagttgcgcgatggtgtcgatcgacacccttgcacctgtcgatcgacacccttctgaatcgacaagaaaatggtcatcaactgagaattgcgccgtcacagcggtcgaaaaagattatccatggtatgctgacattgttaattacct	[t358924] chr2-5359173-5359194|5;[t22399] chr2-5359115-5359135|1;
novelMiR_3346	-0.8	chr5	-	11224513-11224712	64	11224680-11224702	tacatgtttaggatgcatttggagattatggagcattctggagcaaaacagacaacttaagctgcgacagcaatccggagacgaaaattgacgtaggtgtcgattgacaaaacccctggtgtcgagcgacaccaatacctgacggcaattgaattgcgcaacttattgatgtttggaagatttccaaatttggcccagaa	......(((.((....(((((((((((.......................................................................................................................................................)))))))))))....)).))).	ggatgcatttggagattatggag	ggatgcatttggagattatggagcattctggagcaaaacagacaacttaagctgcgacagcaatccggagacgaaaattgacgtaggtgtcgattgacaaaacccctggtgtcgagcgacaccaatacctgacggcaattgaattgcgcaacttattgatgtttggaagatttccaaatttggccca	[t242591] chr5-11224807-11224829|3;[t1029094] chr5-11224747-11224769|5;[t692956] chr5-11224719-11224736|2;[t861476] chr5-11224682-11224702|2;[t861477] chr5-11224680-11224702|25;[t773966] chr5-11224679-11224701|7;[t355599] chr5-11224680-11224700|5;[t355600] chr5-11224679-11224700|1;[t355601] chr5-11224678-11224700|10;[t1150912] chr5-11224677-11224699|1;[t800261] chr5-11224679-11224698|1;[t800262] …
novelMiR_2125	-0.82	chr1	-	21349624-21349712	5	21349634-21349656	ttactgatgagcaatggcgtggagttgttaagcttctcaatgctggaagaagcgataacaagtccaatgctcatgaaactcaatcaggt	...((((((((..((((((((((.((((((.(((((((.......).))))))..)))))).))).)))).)))....))).)))))..	aacaagtccaatgctcatgaaac	gcaatggcgtggagttgttaagcttctcaatgctggaagaagcgataacaagtccaatgctcatgaaac	[t849048] chr1-21349760-21349782|3;[t909640] chr1-21349730-21349750|1;[t22693] chr1-21349634-21349656|5;
novelMiR_3173	-0.82	chr4	-	14284729-14284947	2554	14284739-14284761	agttcatgattgtataatgtacatacgttatgtatgaaaacagatatttactaaatatgattctatcaaaacttattaaaatccattaatatgttaaaacttatgggaccaactaaaaaaatgagttggtttttcagattcaacttcaaaaacacaaaatttagaatagttcaactgtttgtgattccggccaactgtacatatacatacaactatgtg	((((......((((((.((((((...(((..((..(((.(((((((...((((.................................................................................................................)))).....)))))))..)))..)).)))))))))))))))...)))).....	ccggccaactgtacatatacata	tgtataatgtacatacgttatgtatgaaaacagatatttactaaatatgattctatcaaaacttattaaaatccattaatatgttaaaacttatgggaccaactaaaaaaatgagttggtttttcagattcaacttcaaaaacacaaaatttagaatagttcaactgtttgtgattccggccaactgtacatatacata	[t850647] chr4-14285450-14285472|1;[t186542] chr4-14285448-14285470|6;[t1124154] chr4-14285448-14285468|2;[t1124155] chr4-14285446-14285468|2;[t832010] chr4-14285443-14285465|7;[t682568] chr4-14285432-14285452|1;[t871850] chr4-14285409-14285431|1;[t516576] chr4-14285354-14285375|3;[t844525] chr4-14285325-14285344|1;[t848380] chr4-14285311-14285328|1;[t131773] chr4-14285304-14285326|1;[t498959] ch…
novelMiR_3286	-0.82	chr5	-	8627968-8628056	5	8627978-8628000	ttactgatgagcaatggcgtggagttgttaagcttctcaatgctggaagaagcgataacaagtccaatgctcatgaaactcaatcaggt	...((((((((..((((((((((.((((((.(((((((.......).))))))..)))))).))).)))).)))....))).)))))..	aacaagtccaatgctcatgaaac	gcaatggcgtggagttgttaagcttctcaatgctggaagaagcgataacaagtccaatgctcatgaaac	[t849048] chr5-8628104-8628126|3;[t909640] chr5-8628074-8628094|1;[t22693] chr5-8627978-8628000|5;
novelMiR_3522	-0.82	chr5	-	22005471-22005559	5	22005481-22005503	ttactgatgagcaatggcgtggagttgttaagcttctcaattctggaagaagcgataacaagtccaatgctcatgaaactcaatcaggt	...((((((((..((((((((((.((((((.(((((((.......).))))))..)))))).))).)))).)))....))).)))))..	aacaagtccaatgctcatgaaac	gcaatggcgtggagttgttaagcttctcaattctggaagaagcgataacaagtccaatgctcatgaaac	[t849048] chr5-22005607-22005629|3;[t909640] chr5-22005577-22005597|1;[t22693] chr5-22005481-22005503|5;
novelMiR_2380	-0.83	chr2	-	5393913-5393999	49	5393923-5393945	aaaaagttagagcaaagtttaggacttttatggcattttgaaaatttatgttttttcgtcccaaatttgaaagttcacgctttagtc	..(((((..((((.((((((.((((......(((((..(....)...))))).....)))).))))))....))))..)))))....	ttcgtcccaaatttgaaagttca	agcaaagtttaggacttttatggcattttgaaaatttatgttttttcgtcccaaatttgaaagttca	[t573541] chr2-5394074-5394094|1;[t732521] chr2-5394071-5394093|1;[t943955] chr2-5394043-5394065|1;[t1210401] chr2-5393925-5393945|5;[t1210402] chr2-5393923-5393945|20;[t1105169] chr2-5393924-5393944|1;[t1105170] chr2-5393923-5393944|1;[t605827] chr2-5393921-5393943|5;[t941291] chr2-5393925-5393942|3;[t941296] chr2-5393923-5393942|12;[t941297] chr2-5393922-5393942|2;[t941302] chr2-5393920-5393942…
novelMiR_1058	-0.84	chr3	+	21388961-21389181	16	21388971-21388991	agctattaggatgttgtctcgagtttccttttatgattcttgtgtttcaagatgcagaacttggagttatgaaccatcgaggagctattaaggttaatggggaggaaactttactgccgtggagtttgcaaatgcattgacttatcttcagatggcgtttccgaagatcatcatacacagagatgttaagccagtgaggattttcttggataagaactgga	.....((((..(.(((((.((((..(((((...((((..((((((.....((((......((((((..(((..((((((((((.......(((((((((.(..(.(((((((((....))))))))).)...).))))))))).))))).))))))))))))))....))))..))))))..)).......))..)))))....))))))))).).)))).	atgttgtctcgagtttccttt	atgttgtctcgagtttccttttatgattcttgtgtttcaagatgcagaacttggagttatgaaccatcgaggagctattaaggttaatggggaggaaactttactgccgtggagtttgcaaatgcattgacttatcttcagatggcgtttccgaagatcatcatacacagagatgttaagccagtgaggattttcttggataagaact	[t370117] chr3+21388971-21388991|16;
novelMiR_1696	-0.84	chr5	+	16903595-16903794	10	16903764-16903784	tcgtgtgctgcttcggagtttgttgagctttttgttggtgtgggtgcttctagagttagggatttatttgagaaggcgaaatcgaaagctccttgtattgtgtttattgatgagattgatgctgttggtagacaaagaggagctgggatgggtggtggaaatgatgagagggaacagactattaatcagcttttgactga	(((...((((......((((((((...(((((..((..............................................................................................................................))..))))).))))))))......))))...)))....	gggaacagactattaatcagc	tgcttcggagtttgttgagctttttgttggtgtgggtgcttctagagttagggatttatttgagaaggcgaaatcgaaagctccttgtattgtgtttattgatgagattgatgctgttggtagacaaagaggagctgggatgggtggtggaaatgatgagagggaacagactattaatcagc	[t244666] chr5+16903681-16903702|1;[t880046] chr5+16903764-16903784|5;[t880047] chr5+16903764-16903786|3;[t701115] chr5+16903766-16903785|2;[t934134] chr5+16903901-16903923|1;
novelMiR_2210	-0.84	chr2	-	103225-103444	7	103235-103255	tcaccagctacgcttacatattcgttttgggactcctcatgagccagtacaccattacagggtatgatgcctctgcccacatggtgagtgtaatggattctgtttttaatgattgattagcttttcttgaggattgaacaaaaagtaaatttgcagacagaagagacagtcgacgcagacaagaacgggcccagaggaataatcagtgcaattggtatat	..(((((...((((....(((((.(((((((..............................................................................................................................................................))))))))))))...))))...)))))....	cccagaggaataatcagtgca	cgcttacatattcgttttgggactcctcatgagccagtacaccattacagggtatgatgcctctgcccacatggtgagtgtaatggattctgtttttaatgattgattagcttttcttgaggattgaacaaaaagtaaatttgcagacagaagagacagtcgacgcagacaagaacgggcccagaggaataatcagtgca	[t515333] chr2-103235-103255|7;
novelMiR_2789	-0.84	chr3	-	14542909-14543045	194	14542919-14542941	agtagattgtgaggttgtaagacaagaatgtaaaaacgtcaggcttagggtattctaaggaaactattggttagtagatctaataatagctaggtttttatcgaaccattcttaaactcaaactctaatcatggaat	....(((((.(((.(((......((((((((((((((........................................................)))))))......))))))).....))).)))))))).......	accattcttaaactcaaactcta	gaggttgtaagacaagaatgtaaaaacgtcaggcttagggtattctaaggaaactattggttagtagatctaataatagctaggtttttatcgaaccattcttaaactcaaactcta	[t204626] chr3-14543250-14543272|6;[t547090] chr3-14543236-14543257|2;[t711896] chr3-14543221-14543243|3;[t560139] chr3-14543170-14543192|1;[t1001147] chr3-14543152-14543171|1;[t580753] chr3-14543143-14543163|1;[t260559] chr3-14543126-14543148|3;[t891680] chr3-14543129-14543147|3;[t944629] chr3-14543125-14543145|1;[t169729] chr3-14542990-14543010|1;[t1194195] chr3-14542953-14542975|1;[t568387] ch…
novelMiR_445	-0.85	chr2	+	1573701-1573819	7	1573789-1573809	gagagatagagatagatgagatggaatctcaaaaacaagaaagaagcgtgaaggagatgaaaatagtcactaagatcatagcatttgcatccattttctcatttatactatcttactct	(.(((((((..((((((((((((((................................................................))))...)))))))))).))))))).)...	atccattttctcatttatact	gatagatgagatggaatctcaaaaacaagaaagaagcgtgaaggagatgaaaatagtcactaagatcatagcatttgcatccattttctcatttatact	[t324761] chr2+1573789-1573809|7;[t1182978] chr2+1573893-1573913|1;
novelMiR_3400	-0.85	chr5	-	13132968-13133106	94	13132978-13133000	acctctgatgttactaatataaccctgtttttactgattttatctatgttttagatttaagattttgagtcttttcgttatttctcgagtctctttagagtcttttcaagtattctatgcagtgggacaacaatggata	.((..((.((((..........((((((...((((((....................................................................)).))))......)))).)))))).))..))...	caagtattctatgcagtgggaca	ttactaatataaccctgtttttactgattttatctatgttttagatttaagattttgagtcttttcgttatttctcgagtctctttagagtcttttcaagtattctatgcagtgggaca	[t518420] chr5-13133177-13133199|2;[t559705] chr5-13133061-13133083|5;[t1191396] chr5-13133054-13133076|2;[t274367] chr5-13133017-13133039|2;[t953176] chr5-13132987-13133007|4;[t415570] chr5-13132978-13133000|76;[t67468] chr5-13132978-13132999|11;[t67469] chr5-13132977-13132999|2;[t269121] chr5-13132978-13132998|2;[t930813] chr5-13132975-13132997|46;[t1042940] chr5-13132975-13132996|1;[t380844] c…
novelMiR_2157	-0.87	chr1	-	23884390-23884482	9	23884400-23884422	tttgtacaaattttttaagagaggagttgtcgctttgatctcgatgtcatagagacggagcgacaaaaatcttgtaacaaaacagcaaatcgg	(((((.....(((.(((.((((....(((((((((((.((((.........)))))))))))))))...)))).))).)))...)))))....	cgacaaaaatcttgtaacaaaac	ttttttaagagaggagttgtcgctttgatctcgatgtcatagagacggagcgacaaaaatcttgtaacaaaac	[t117797] chr1-23884487-23884508|3;[t570901] chr1-23884400-23884422|9;
novelMiR_2277	-0.87	chr2	-	3156600-3156799	66	3156767-3156789	tacatatttgggatgcatttggagattatggagcattcaatagcaaaacagacaacttatactacagaagcaatccgcacaccaaaatccgcgtaggtgttgatcgacaccaaccttagtgtcgagcgacaccaatatatgacggtaatttaattttgcaacttattgaagttttgaagatttttaaatttgccccagaa	......((((((..(.(((((((((((..(((((.(((((((((((((.........................................................................................................))))))....))))))))))))...))))))))))).)..)))))).	ggatgcatttggagattatggag	ggatgcatttggagattatggagcattcaatagcaaaacagacaacttatactacagaagcaatccgcacaccaaaatccgcgtaggtgttgatcgacaccaaccttagtgtcgagcgacaccaatatatgacggtaatttaattttgcaacttattgaagttttgaagatttttaaatttgcccca	[t1014823] chr2-3156872-3156892|3;[t1014824] chr2-3156870-3156892|18;[t263594] chr2-3156784-3156806|1;[t1224643] chr2-3156770-3156792|1;[t883509] chr2-3156769-3156790|1;[t883510] chr2-3156768-3156790|1;[t861476] chr2-3156769-3156789|2;[t861477] chr2-3156767-3156789|25;[t773966] chr2-3156766-3156788|7;[t355599] chr2-3156767-3156787|5;[t355600] chr2-3156766-3156787|1;[t355601] chr2-3156765-3156787|…
novelMiR_3373	-0.88	chr5	-	12069176-12069305	7	12069186-12069208	atcgagtatgtaggtggaaatgtgactttctgttctgtttttcctctttcagagcaccaatagcttcaaaacacctgaaacaaatccagaatgcagaatgtatgcaagactagtcctagactcgactaaa	.((((((...(((((((...((((((.((((((((((..(((....(((((((((.......))).........)))))).)))..))))..)))))).)).))))...)))..)))).)))))).....	atgtatgcaagactagtcctaga	taggtggaaatgtgactttctgttctgtttttcctctttcagagcaccaatagcttcaaaacacctgaaacaaatccagaatgcagaatgtatgcaagactagtcctaga	[t366311] chr5-12069186-12069208|7;[t827844] chr5-12069123-12069145|1;
novelMiR_644	-0.89	chr2	+	9657760-9657930	6	9657901-9657920	tgaattcacaagattttctggaaacgagatcgattaattgagttttctgtgtttttatcttaagctagatctcgatttctatgtttttggattgatttgataagattttcgagaattttttgtgtttttgtcaaagttcgatctcgatttctatatttttggttgaattca	(((((((((((((.....(((((((((((((((........................................................................................................))))))))).))))))...)))))..))))))))	tctcgatttctatatttttg	agattttctggaaacgagatcgattaattgagttttctgtgtttttatcttaagctagatctcgatttctatgtttttggattgatttgataagattttcgagaattttttgtgtttttgtcaaagttcgatctcgatttctatatttttg	[t1117955] chr2+9657901-9657920|6;
novelMiR_598	-0.9	chr2	+	6621426-6621528	7	6621496-6621518	tcatagtgcagatgattcatactctccaaagcccattcccaacttttaatttttgcatcaaaaagggattgtacttgagaataagatcgtctactatgaaaca	(((((((..((((((((..((.((((..(((..((.((((.........((((((...)))))))))).))..))))))).)).)))))))))))))))....	gtacttgagaataagatcgtcta	gatgattcatactctccaaagcccattcccaacttttaatttttgcatcaaaaagggattgtacttgagaataagatcgtcta	[t923571] chr2+6621496-6621518|7;[t423172] chr2+6621547-6621568|1;
novelMiR_3474	-0.9	chr5	-	16678517-16678719	11	16678527-16678544	acatctgctggcttacaagcatgtggacctgtgtattctgttatcttgaagccatttccattcgttttagctgccttgagaaaccatctacagtagttcttgcaccctgattgaaaggtacccgtaatggggatttcgaatacattgtattcacgttgccttctattagagtacaacttcactgctttcgccagctcatcttt	......((((((....(((((.(((((....(((((((((.......((((............................................................................................................))))...)))))))))..))))))))))..))))))........	acttcactgctttcgcca	gcttacaagcatgtggacctgtgtattctgttatcttgaagccatttccattcgttttagctgccttgagaaaccatctacagtagttcttgcaccctgattgaaaggtacccgtaatggggatttcgaatacattgtattcacgttgccttctattagagtacaacttcactgctttcgcca	[t94454] chr5-16678527-16678547|1;[t54947] chr5-16678527-16678545|3;[t194162] chr5-16678527-16678544|8;
novelMiR_512	-0.91	chr2	+	3803939-3804138	6	3804109-3804128	agggtttagagctagtttagggtttagggtatagaaatttcaattataaaaccatttagtaatatatttattagttttaaatttatttgtacttaatattattaaataactttatcaagtttgattagataatttattaataaactaagtttcaacattgaactctctataccctaaactctaaaccctaaacccttcag	(((((((((.(...(((((((((((((((((((((.(.((((((................................................................................................................)))))).).)))))))))))))))))))))))))))))))....	accctaaactctaaacccta	gagctagtttagggtttagggtatagaaatttcaattataaaaccatttagtaatatatttattagttttaaatttatttgtacttaatattattaaataactttatcaagtttgattagataatttattaataaactaagtttcaacattgaactctctataccctaaactctaaacccta	[t142880] chr2+3804109-3804128|6;
novelMiR_845	-0.91	chr3	+	10543232-10543415	10	10543383-10543405	tttttaaatagatgatattttaaatttaatgcaaaattaactatattttattggttttaatgatttttattctgcagattatttttctattgattgattaaacaataaatgatgttttagtttagaaaaaaaatggtttcttaatatgtgtgcattctcctaaaacatcaactaaataagaacg	((((((..(((.((((.(((((.....((((((.....................................................................................................................))))))....))))).)))).)))..))))))..	gcattctcctaaaacatcaacta	gatgatattttaaatttaatgcaaaattaactatattttattggttttaatgatttttattctgcagattatttttctattgattgattaaacaataaatgatgttttagtttagaaaaaaaatggtttcttaatatgtgtgcattctcctaaaacatcaacta	[t799692] chr3+10543383-10543405|10;
novelMiR_1376	-0.91	chr4	+	15218099-15218202	7	15218172-15218192	tttagattgagacttgagactgaacattgatccttcttggtaccctcggcttgaaaatatctagacatatggatcatgttcggtttcttgtttcactttttaga	(..(((.((((((..((((((((((((.(((((.(((.((((...((.....))...)))).))).....)))))))))))))))))..)))))).)))..)..	tcatgttcggtttcttgtttc	gacttgagactgaacattgatccttcttggtaccctcggcttgaaaatatctagacatatggatcatgttcggtttcttgtttc	[t1069587] chr4+15218172-15218192|7;
novelMiR_1380	-0.91	chr4	+	15219073-15219176	7	15219146-15219166	tttagattgagacttgagactgaacattgatccttcttggtaccctcggcttgaaaatatctagacatatggatcatgttcggtttcttgtttcactttttaga	(..(((.((((((..((((((((((((.(((((.(((.((((...((.....))...)))).))).....)))))))))))))))))..)))))).)))..)..	tcatgttcggtttcttgtttc	gacttgagactgaacattgatccttcttggtaccctcggcttgaaaatatctagacatatggatcatgttcggtttcttgtttc	[t1069587] chr4+15219146-15219166|7;
novelMiR_1748	-0.93	chr5	+	21956380-21956513	63	21956485-21956503	agttgcggacggtggatgcggcggcgagagatgataagatcttcggaacagctgcggaaagcatagggagaaacctcacggcggcggtgtaaccggatcttgaaagcgcgagctgattcatcgttgaaagctgt	.......((((((((((.((((.(((.....(..(((((((..(((....(((((.(...(...(((......)))..)..).)))))....))))))))))..).)))..)))))))))))))).........	gcgcgagctgattcatcgt	ggtggatgcggcggcgagagatgataagatcttcggaacagctgcggaaagcatagggagaaacctcacggcggcggtgtaaccggatcttgaaagcgcgagctgattcatcgt	[t819830] chr5+21956485-21956503|51;[t587077] chr5+21956486-21956503|12;
novelMiR_2046	-0.93	chr1	-	16370111-16370322	7	16370121-16370141	gatcgcgacacgtagctcaatctcagtcgttcatctctaacggaagaatcttatccgtttctcgtcttctttcattctgtttaagttgctttttaatttttgtttcgcatcatcacgattcagagttgttgaatcgagaggttagagagagaagagcagaacaattttagagagagagagctcgattttgagctaagaagtttagtggattc	(.((((...((.((((((((....(((((....((((..........................................................................................................................................))))...)))))))))))))....))...)))).)..	tcgattttgagctaagaagtt	cgtagctcaatctcagtcgttcatctctaacggaagaatcttatccgtttctcgtcttctttcattctgtttaagttgctttttaatttttgtttcgcatcatcacgattcagagttgttgaatcgagaggttagagagagaagagcagaacaattttagagagagagagctcgattttgagctaagaagtt	[t1098935] chr1-16370121-16370141|7;[t482658] chr1-16370059-16370081|1;[t907530] chr1-16370009-16370028|3;
novelMiR_869	-0.94	chr3	+	11360731-11360836	28	11360804-11360826	cacaattatatattgaatttgtatattagaaatctttggttatttcgattagatgagatatttttcggagttttccccataaaatctatgcatatataataattaa	....(((((((((.((.(((((......((((.((((((.(((((((......)))))))....)))))).))))...))))).)).....)))))))))......	tccccataaaatctatgcatata	tattgaatttgtatattagaaatctttggttatttcgattagatgagatatttttcggagttttccccataaaatctatgcatata	[t1080880] chr3+11360804-11360826|25;[t519111] chr3+11360805-11360826|3;[t1143954] chr3+11360915-11360937|5;[t278869] chr3+11360917-11360939|1;[t745701] chr3+11360930-11360952|8;
novelMiR_3151	-0.94	chr4	-	11679923-11680011	5	11679933-11679955	ttactgatgagcaatggcgtggagttgttaagcatctcaatgctggaagaagcgataacaagtccaatgctcatgaaactcaatcaggt	...((((((((..((((((((((.((((((.((.((((.......).))).))..)))))).))).)))).)))....))).)))))..	aacaagtccaatgctcatgaaac	gcaatggcgtggagttgttaagcatctcaatgctggaagaagcgataacaagtccaatgctcatgaaac	[t849048] chr4-11680059-11680081|3;[t909640] chr4-11680029-11680049|1;[t22693] chr4-11679933-11679955|5;
novelMiR_3257	-0.94	chr5	-	4985476-4985596	7	4985486-4985508	atcttgtttcaaatcaaaaatgtgtcaaatctttggactaatgtttttatggtctcttctttttgtcagatttcgtgttcgacagaaaccagcacaatattcttgaagtgaacaagactga	.(((((((.((..((((.(((((((..................................................................)))))...)).))))..)))))))))....	ccagcacaatattcttgaagtga	aaatcaaaaatgtgtcaaatctttggactaatgtttttatggtctcttctttttgtcagatttcgtgttcgacagaaaccagcacaatattcttgaagtga	[t498123] chr5-4985486-4985508|6;[t228541] chr5-4985486-4985506|1;[t138029] chr5-4985431-4985452|1;[t437619] chr5-4985389-4985409|1;[t799263] chr5-4985370-4985391|2;[t123952] chr5-4985291-4985310|2;
novelMiR_301	-0.95	chr1	+	18686849-18686974	562	18686859-18686879	ttggtcatatagctaaggatttgcattctcatgattgagtttagtgtttatagactttcttctataatgttactatatactagaattcaatcatgagaatgcaaatccttagctataattgccaca	.........(((((((((((((((((((((((((((((((((((((((((((((......))))))).........))))).)))))))))))))))))))))))))))))))))...........	agctaaggatttgcattctca	agctaaggatttgcattctcatgattgagtttagtgtttatagactttcttctataatgttactatatactagaattcaatcatgagaatgcaaatccttagctat	[t299833] chr1+18686857-18686877|8;[t1026222] chr1+18686858-18686875|5;[t1026223] chr1+18686858-18686877|4;[t1026225] chr1+18686858-18686878|179;[t242554] chr1+18686859-18686878|19;[t242555] chr1+18686859-18686879|329;[t825749] chr1+18686860-18686880|8;[t617683] chr1+18686861-18686881|10;[t418362] chr1+18686936-18686955|11;[t418363] chr1+18686936-18686956|34;[t320202] chr1+18686938-18686958|40;[t…
novelMiR_1274	-0.95	chr4	+	5959037-5959148	6	5959116-5959138	caggcaccacttgccttgtgttcgatgcagacgcggaatctttgcgatgtgtgttgaaccactcagaaaaattctccaaaatcgcatcgatcatcggtaacagatggtactt	..((.((((((((((..(((.(((((((.......................................................))))))).))).))))..)).)))).)).	aatcgcatcgatcatcggtaaca	ttgccttgtgttcgatgcagacgcggaatctttgcgatgtgtgttgaaccactcagaaaaattctccaaaatcgcatcgatcatcggtaaca	[t78241] chr4+5959116-5959138|6;
novelMiR_1621	-0.95	chr5	+	12647772-12647866	21	12647834-12647856	taggggataatgattagatagccttgtaagcattttggttcactggataaactcagtgccttcgttgctagttgtctgttgcgtagtcaatgaat	.....(((.(((..((((((((......((((....((..((((((......)))))))).....)))).))))))))...))).))).......	cgttgctagttgtctgttgcgta	tgattagatagccttgtaagcattttggttcactggataaactcagtgccttcgttgctagttgtctgttgcgta	[t218995] chr5+12647700-12647722|1;[t799238] chr5+12647717-12647739|2;[t611702] chr5+12647834-12647856|20;[t983218] chr5+12647835-12647856|1;[t827283] chr5+12647838-12647860|3;[t659826] chr5+12647922-12647944|2;[t378801] chr5+12647930-12647952|5;[t549862] chr5+12647934-12647956|1;[t627844] chr5+12647935-12647957|2;[t312846] chr5+12647937-12647957|3;[t686832] chr5+12647960-12647982|3;[t181747] chr…
novelMiR_2050	-0.95	chr1	-	16585745-16585857	26075	16585755-16585776	gaggctttcttgaatttgtggtgagggcactgagtggtatatcctttgaaacgttcccatgcggcagaaaatgattcagaagtcgttgtagtatagtggtaaggattcccgcc	(((...((((((...((((((..(.(((.((((((.((......((((...(((......))).))))..)).))))))..))).)..)..)))))...))))))))).....	gtcgttgtagtatagtggtaag	tgaatttgtggtgagggcactgagtggtatatcctttgaaacgttcccatgcggcagaaaatgattcagaagtcgttgtagtatagtggtaag	[t947311] chr1-16585759-16585776|89;[t947313] chr1-16585758-16585776|34;[t947314] chr1-16585757-16585776|251;[t947315] chr1-16585756-16585776|86;[t947318] chr1-16585755-16585776|25573;[t947321] chr1-16585754-16585776|9;[t1106662] chr1-16585757-16585775|1;[t1106663] chr1-16585755-16585775|26;[t611944] chr1-16585755-16585774|1;[t984965] chr1-16585755-16585773|5;[t378730] chr1-16585736-16585753|1;[t…
novelMiR_2241	-0.95	chr2	-	2063821-2063922	37	2063831-2063853	ggataaaatgcggtgcggttcaaatagtaacaaaaatatttacatacacatgtatatgtaaagaatttcgttactatttgaaacgcaccgcactgtgcggtt	(.(.....(((((((((.(((((((((((((.(((...((((((((........))))))))...))).))))))))))))).))))))))).).)......	gttactatttgaaacgcaccgca	cggtgcggttcaaatagtaacaaaaatatttacatacacatgtatatgtaaagaatttcgttactatttgaaacgcaccgca	[t103807] chr2-2064076-2064096|2;[t310007] chr2-2064040-2064058|3;[t310008] chr2-2064039-2064058|10;[t310009] chr2-2064038-2064058|5;[t310010] chr2-2064037-2064058|1;[t310011] chr2-2064036-2064058|15;[t4063] chr2-2064035-2064055|7;[t342768] chr2-2064034-2064052|1;[t1119116] chr2-2064029-2064051|2;[t307683] chr2-2064019-2064038|11;[t307685] chr2-2064016-2064038|3;[t1040910] chr2-2064015-2064037|3;…
novelMiR_3418	-0.96	chr5	-	13671828-13671970	14	13671838-13671860	gtttttggatgaagtttgaaagattcaaaagcagtgttgtaaaaagcggtctagacggtcgtttatatgccgctaagcgttcagttgacgcctaaataatcatctcgactgcctaaaataacataaatttcgttttagtatat	.......(((((((((((....(((.....(((((........................................................................)))))....)))....))))))))))).........	gcctaaaataacataaatttcgt	gaagtttgaaagattcaaaagcagtgttgtaaaaagcggtctagacggtcgtttatatgccgctaagcgttcagttgacgcctaaataatcatctcgactgcctaaaataacataaatttcgt	[t586216] chr5-13671860-13671882|1;[t812474] chr5-13671838-13671860|14;
novelMiR_315	-0.97	chr1	+	19847963-19848182	205	19847973-19847992	gttatcgtcaggtcccgtagctcagttggttagagcgttggtcttatgagccgaaggtcgcgggttcgagccccgccgggaccaaaacttgagtctttattattttcgatagaattcttatttacaaacatttttagacccaaaaactgtatatgaatccggagaaccttttgaaagacgagctctaacttcttttttttggttcggtccttaactcttg	......((.(((..(((.(((.(((..(((((((((.................................................................................................................................................)))))))))........)))))))))..))).)).....	ggtcccgtagctcagttggt	ggtcccgtagctcagttggttagagcgttggtcttatgagccgaaggtcgcgggttcgagccccgccgggaccaaaacttgagtctttattattttcgatagaattcttatttacaaacatttttagacccaaaaactgtatatgaatccggagaaccttttgaaagacgagctctaacttcttttttttggttcggtcctta	[t901806] chr1+19847973-19847990|30;[t901808] chr1+19847973-19847991|54;[t901810] chr1+19847973-19847992|71;[t901811] chr1+19847973-19847993|44;[t901812] chr1+19847973-19847994|5;[t901813] chr1+19847973-19847995|2;[t942005] chr1+19847974-19847992|1;[t540929] chr1+19847977-19847996|1;[t810277] chr1+19848012-19848029|1;[t263265] chr1+19848017-19848039|1;[t575538] chr1+19848029-19848048|5;[t12680] c…
novelMiR_1279	-0.97	chr4	+	6131060-6131238	7	6131206-6131228	tcgaaaccagataaaaggaagatggcgtgggtctcttgggacaaacttactttgcctataaatgaaggaggactaggtttcagagaaattgaggagttcaacgatgctctctaggcgaaacttagttggcggatacttaaagaaccacattcccttctctctcgtgtcttgttggggaa	((..(((.(((((..((..(((.((.((((.(((..........................................................................................................))).))))....)).)))..))..))))).)))..))..	acattcccttctctctcgtgtct	ataaaaggaagatggcgtgggtctcttgggacaaacttactttgcctataaatgaaggaggactaggtttcagagaaattgaggagttcaacgatgctctctaggcgaaacttagttggcggatacttaaagaaccacattcccttctctctcgtgtct	[t121690] chr4+6131206-6131228|7;[t850784] chr4+6131263-6131280|1;
novelMiR_1009	-0.99	chr3	+	16019585-16019671	5	16019644-16019661	gtctagccatagcagcaggaggaggaggtccaggtctagccattggagaaggccttggttgttgttgttgttgttgaggaaaagatt	((((..((.(((((((((.((.((.((..((((((((..((...))...))))).))))).)).)).))))))))).))...)))).	tgttgttgttgttgttga	agcagcaggaggaggaggtccaggtctagccattggagaaggccttggttgttgttgttgttgttga	[t1183680] chr3+16019644-16019661|5;
novelMiR_3246	-0.99	chr5	-	4203718-4203936	49	4203728-4203746	ataatccctcagcaacttgaagaagtttgattttttcttttttggagtttgatagaccgatgaatagggagttgcgtgcaaaggtaaaaaggcagataatttttagtgcagtacaggtgtgcaactgtagttgtcaccaagcatatgccttgtctgctggtttaaatgttcaatagcttctaatcacaaaagcctcttctgttttgttggaatctgtta	....(((..(((.(((..(((((.((((.................................................................................................................................................................)))).))))).))))))..)))........	agcctcttctgttttgttg	tcagcaacttgaagaagtttgattttttcttttttggagtttgatagaccgatgaatagggagttgcgtgcaaaggtaaaaaggcagataatttttagtgcagtacaggtgtgcaactgtagttgtcaccaagcatatgccttgtctgctggtttaaatgttcaatagcttctaatcacaaaagcctcttctgttttgttg	[t238219] chr5-4203728-4203746|48;[t814727] chr5-4203728-4203745|1;
novelMiR_3525	-0.99	chr5	-	22338712-22338816	1138	22338722-22338744	tgacttgcttggataaaggaatagcttgtccctgccagataaataaaaccattaacaaatgtagaacaagttgcggggatagctcagttgggagagcgtcagact	((((..((((...(((..((...(((.((((((((..(((.........((((....))))........))))))))))))))))..)))...))))))))....	gcggggatagctcagttgggaga	ggataaaggaatagcttgtccctgccagataaataaaaccattaacaaatgtagaacaagttgcggggatagctcagttgggaga	[t821714] chr5-22338727-22338744|15;[t821715] chr5-22338726-22338744|21;[t821717] chr5-22338724-22338744|325;[t821719] chr5-22338723-22338744|7;[t821720] chr5-22338722-22338744|754;[t597582] chr5-22338724-22338743|2;[t597583] chr5-22338722-22338743|4;[t887703] chr5-22338722-22338742|6;[t883019] chr5-22338722-22338741|1;[t858400] chr5-22338722-22338740|1;[t858401] chr5-22338721-22338740|1;[t763969…
novelMiR_873	-1	chr3	+	11547159-11547335	11	11547303-11547325	ccgggaacaggccatggtgactgagtgttcgggacgacaccgttaaaatgatccaatttgtgtgagatcgattttaacatgtactcaaatgaatatctccccgatggaaatatcttacaaaacgtaagatcacttgcagacctcacacagaaatcatcaattggactagccctttct	..(((...((.((((((((((((.(((....................................................................................................................))).)))...))))))..))).))..))).....	acacagaaatcatcaattggact	gccatggtgactgagtgttcgggacgacaccgttaaaatgatccaatttgtgtgagatcgattttaacatgtactcaaatgaatatctccccgatggaaatatcttacaaaacgtaagatcacttgcagacctcacacagaaatcatcaattggact	[t100886] chr3+11547303-11547325|11;[t468357] chr3+11547350-11547372|2;[t504880] chr3+11547418-11547440|4;[t71332] chr3+11547563-11547582|1;[t880192] chr3+11547578-11547600|1;[t641371] chr3+11547583-11547604|1;[t774149] chr3+11547624-11547646|1;[t837295] chr3+11547697-11547719|1;
novelMiR_967	-1	chr3	+	14450455-14450607	6	14450576-14450597	ttctagagctggacagggtggtcgtgcgggatgtttttcttgtgggaaccttgcccacaaggtggcagattgcaagtagcgagttgagacgagagagtgctaccattgttgggggaggggacatctcatgccgaattgtcctaagctccagtg	.....(((((((((((..(((.((((..(((((((....................................................................................))))))))))))))..))))))..))))).....	catctcatgccgaattgtccta	ggacagggtggtcgtgcgggatgtttttcttgtgggaaccttgcccacaaggtggcagattgcaagtagcgagttgagacgagagagtgctaccattgttgggggaggggacatctcatgccgaattgtccta	[t466394] chr3+14450576-14450597|6;[t116881] chr3+14450674-14450695|2;[t190348] chr3+14450741-14450763|2;
novelMiR_2183	-1.01	chr1	-	27705175-27705387	7	27705185-27705206	ctcactgctggaatgaggatcaactggtatgggttttttgggaagaaagtgaaggacatggttggagcaagatttggtcctctatttagcggattagttggtctgaagaaaccgaatgatcatggagttccttattcccttaccgaagagttcgttagtgtttacaggatgcattgtcttctaccagagacacttatactccgagatatgaac	.(((...((((((((((..((..((((((........................................................................................................................................................)))))).))..)))))..))).))...)))..	taccagagacacttatactccg	gaatgaggatcaactggtatgggttttttgggaagaaagtgaaggacatggttggagcaagatttggtcctctatttagcggattagttggtctgaagaaaccgaatgatcatggagttccttattcccttaccgaagagttcgttagtgtttacaggatgcattgtcttctaccagagacacttatactccg	[t1011131] chr1-27705185-27705206|7;
novelMiR_2907	-1.01	chr3	-	21705895-21706107	10	21705905-21705925	ctcacaaagcaaaagaaacaaaaagaagagatcaaattctgattcctccttccgactaaaaaaccatttccatcatcggtttcctccgatacatctcctcgtcgccgttcttcggattttcactcttctgctcgaaaggtctctcactcttctcttttttaatctattgaaattgaaacttcccttctcttctcttctcttctctgtagcact	((.(((.((.((.((((......((((((((..........................................................................................................................................................)))))))).)))).)))).)))))....	ccttctcttctcttctcttct	aaaagaaacaaaaagaagagatcaaattctgattcctccttccgactaaaaaaccatttccatcatcggtttcctccgatacatctcctcgtcgccgttcttcggattttcactcttctgctcgaaaggtctctcactcttctcttttttaatctattgaaattgaaacttcccttctcttctcttctcttct	[t562642] chr3-21705905-21705925|10;
novelMiR_3483	-1.01	chr5	-	17385844-17386066	7	17385854-17385876	atagggaatggaaagaggaagtgagaggcttggctttatcgtgagcgtgttggaggacactgcgacattttaatggatggagactttgtttttatttcacgaaattatcggtttcctaatttaaggaataaatcgaacatcatttgattacaaattatatgtgataaagtatatggttttaacttgttaagctcatcactaaattccatgtgttttatcaagt	((((((.((((((......(((((..((((((((.......................................................................................................................................................))))))))..)))))...))))))...)))))).....	gctcatcactaaattccatgtgt	gaatggaaagaggaagtgagaggcttggctttatcgtgagcgtgttggaggacactgcgacattttaatggatggagactttgtttttatttcacgaaattatcggtttcctaatttaaggaataaatcgaacatcatttgattacaaattatatgtgataaagtatatggttttaacttgttaagctcatcactaaattccatgtgt	[t829519] chr5-17385854-17385876|7;
novelMiR_780	-1.02	chr3	+	5050634-5050763	12	5050731-5050753	agccacctcagggtgagcctactagagatgaaatcattgatagctacatcaaaaccctagctcagattgttggcaggtaaatccccaattcaaaactctctctctctctctctctctctgtgtatgttct	......(.(((((.(((......(((((.((...................................................................)))))))......))).))))).)........	ctctctctctctctctctctctg	gggtgagcctactagagatgaaatcattgatagctacatcaaaaccctagctcagattgttggcaggtaaatccccaattcaaaactctctctctctctctctctctctg	[t652144] chr3+5050731-5050753|10;[t652145] chr3+5050733-5050753|2;
novelMiR_2733	-1.02	chr3	-	13228520-13228711	9	13228530-13228551	tgtatttttgaagtattatttgttgttaaaatagtctcttgacttactctactttagtatagaaatattatatttatgcatttcaaaagcttattgtctgcattctcttttcttgtcatgttattacattattacttgtgatatttaatctaatcatattatgatgatatttaactacttgtaacatatgca	(((((..(((((((((((..(((..(((.((((...........................................................................................................................)))).)))..)))..))).))))).)))...)))))	atgatgatatttaactacttgt	aagtattatttgttgttaaaatagtctcttgacttactctactttagtatagaaatattatatttatgcatttcaaaagcttattgtctgcattctcttttcttgtcatgttattacattattacttgtgatatttaatctaatcatattatgatgatatttaactacttgt	[t381727] chr3-13228590-13228610|1;[t353042] chr3-13228530-13228551|9;
novelMiR_245	-1.04	chr1	+	16247556-16247688	6	16247656-16247678	ggacgtaattttttggtggaaaatttttgacggaatcttgtttccctgaaaatattttggcggaaaagtttttaccgaaattttttggcggaaaaatcttgtagagaattttttagcggaacaataatgtcgg	.(((((.((((((((.((((((((((((.(((..((....((((((..((((.(((((((..(((....)))..)))))))))))..).))))).))..))).)))))))))))).))))).))).)))))..	gtagagaattttttagcggaaca	ttttggtggaaaatttttgacggaatcttgtttccctgaaaatattttggcggaaaagtttttaccgaaattttttggcggaaaaatcttgtagagaattttttagcggaaca	[t924344] chr1+16247656-16247678|6;[t469906] chr1+16247753-16247773|3;[t542570] chr1+16247783-16247803|2;[t677449] chr1+16247793-16247814|2;[t241502] chr1+16247810-16247831|4;[t1057625] chr1+16247844-16247865|1;[t169422] chr1+16247846-16247866|1;[t929063] chr1+16247848-16247869|4;[t776787] chr1+16247895-16247917|2;[t218802] chr1+16248002-16248020|1;[t823260] chr1+16248018-16248039|1;
novelMiR_495	-1.04	chr2	+	3290037-3290168	6	3290047-3290068	ctgatcttttggtggtgagtttccttttttctttttttcgctatgcgccgctccgccagcaaggagtgccacgcacaagcagagcgaaaacaaacaaagcaggggagggggaattattcgttgggggaaatc	....((((((..(((..(((((((((((..((..((((((((.(((((((((((........))))))....))....))).))))))))..........))..)))))))))))..)))..))))))....	ggtggtgagtttccttttttct	ggtggtgagtttccttttttctttttttcgctatgcgccgctccgccagcaaggagtgccacgcacaagcagagcgaaaacaaacaaagcaggggagggggaattattcgttgg	[t499983] chr2+3290016-3290033|2;[t906809] chr2+3290047-3290068|6;[t259488] chr2+3290137-3290158|5;[t622344] chr2+3290281-3290299|1;[t1016451] chr2+3290282-3290303|1;[t1016452] chr2+3290282-3290304|1;
novelMiR_1711	-1.04	chr5	+	18393745-18393897	6	18393868-18393887	gttttgtagggttattgggtgagtgcaatagctgctcggccttcgtcgacccacaaagggtatttgcttggtggactcgtgtggttcgctgtaccgttctctctagctacctcgttaggtctcggcgcactagcccttgacttgcctatatct	....((((((((((..((((.(((((....((((...(((((.((...................................................................))..))))).))))))))).)))).))))...))))))...	ggcgcactagcccttgactt	gttattgggtgagtgcaatagctgctcggccttcgtcgacccacaaagggtatttgcttggtggactcgtgtggttcgctgtaccgttctctctagctacctcgttaggtctcggcgcactagcccttgactt	[t873362] chr5+18393868-18393887|6;
novelMiR_2474	-1.04	chr2	-	11513455-11513617	48	11513465-11513485	acggcgtttgttatttaatttgtggttgaaatttatcatctacatgactacatcatctacaataaaatgcaaaaatggctatattcttcataaaattccaaattctagtcacaaaatatcaaaattcaaagaaacgcaaattaaatacacacaaacgaaatgt	....((((((((((((((((((((.(((((..............................................................................................))))).....)))))))))))))...)))))))......	aacgcaaattaaatacacaca	ttatttaatttgtggttgaaatttatcatctacatgactacatcatctacaataaaatgcaaaaatggctatattcttcataaaattccaaattctagtcacaaaatatcaaaattcaaagaaacgcaaattaaatacacaca	[t319687] chr2-11513563-11513583|3;[t10895] chr2-11513467-11513486|2;[t10896] chr2-11513465-11513486|4;[t44406] chr2-11513465-11513485|36;[t162319] chr2-11513464-11513484|6;[t937151] chr2-11513385-11513405|1;[t678416] chr2-11513357-11513377|1;[t706585] chr2-11513351-11513372|1;[t817370] chr2-11513318-11513338|2;[t571304] chr2-11513317-11513337|6;[t716158] chr2-11513316-11513336|2;[t2294] chr2-115…
novelMiR_69	-1.05	chr1	+	8663436-8663561	6	8663531-8663551	gaaggtagcagatacatgaatagcattgacttggaaagagaagacgaatgcgggatttgcttagagccttgcaccaaaatggtgttgccaaactgttgtcatgccatgtgcatcaaatgttaccgt	...(((((((((((((((....((((.(((.(((..........................................................)))..))))))))))))..)))...)))))))..	ttgtcatgccatgtgcatcaa	gatacatgaatagcattgacttggaaagagaagacgaatgcgggatttgcttagagccttgcaccaaaatggtgttgccaaactgttgtcatgccatgtgcatcaa	[t1227194] chr1+8663531-8663551|6;
novelMiR_1374	-1.05	chr4	+	15217612-15217715	7	15217685-15217705	tttagattgagacttgagtctgaacattgatccttcttggtaccctcggcttgaaaatatctaggcatatggatcatgttcggtttcttgtttcactttttaga	(..(((.((((((..(((.((((((((.(((((.....................................))))))))))))).)))..)))))).)))..)..	tcatgttcggtttcttgtttc	gacttgagtctgaacattgatccttcttggtaccctcggcttgaaaatatctaggcatatggatcatgttcggtttcttgtttc	[t1069587] chr4+15217685-15217705|7;[t911304] chr4+15217806-15217824|3;
novelMiR_1736	-1.05	chr5	+	20751193-20751346	17	20751319-20751336	aattcatgtcctcaatttggtatgtttcattgtctcttcttatcagtaaaaattatctttatgtatatgaatatttgcatgtttaggtagaatctgaagctaccaaattacttgtatggaggagttgtttaaccagattgaggttgtttctgtg	....((...((((((((((((.((...((....((((((((((.(((((..........................................................))))).))).))))))).))..)))))))))))))).))........	gtttaaccagattgaggt	ctcaatttggtatgtttcattgtctcttcttatcagtaaaaattatctttatgtatatgaatatttgcatgtttaggtagaatctgaagctaccaaattacttgtatggaggagttgtttaaccagattgaggt	[t986484] chr5+20751319-20751336|17;
novelMiR_2389	-1.06	chr2	-	5721261-5721460	13	5721428-5721450	catattcagaacacaaatcatcaatgaccattaaaactagaatctcaagacaattatctccaatatcttcggtatagtgtctttgatttctctgtaatatgaagcagtccaatatcataatacattttattcagatagacgaatgaacatttgctagcttgattgtgtttgatggatcttctgacgattttcttatttga	.....(((((....(((((.(((..((((((((((((...............................................................................................................................)).)))))))).))...))).))))).....)))))	acacaaatcatcaatgaccatta	acacaaatcatcaatgaccattaaaactagaatctcaagacaattatctccaatatcttcggtatagtgtctttgatttctctgtaatatgaagcagtccaatatcataatacattttattcagatagacgaatgaacatttgctagcttgattgtgtttgatggatcttctgacgattttcttat	[t375749] chr2-5721570-5721590|1;[t98852] chr2-5721428-5721450|13;
novelMiR_2821	-1.07	chr3	-	15305319-15305424	10	15305329-15305350	gatttgggagcttcggttagtttgatgcctttgtctgttgcaaagagattgggatttgataagttcaagcctagcagcattcatcttattctagctgatagatcag	((((((..((((..(((.((...(((((................................................)))))...)).)))..))))..))))))..	cagcattcatcttattctagct	cttcggttagtttgatgcctttgtctgttgcaaagagattgggatttgataagttcaagcctagcagcattcatcttattctagct	[t446470] chr3-15305329-15305350|6;[t799498] chr3-15305328-15305348|4;[t276034] chr3-15305293-15305314|1;[t814103] chr3-15305291-15305311|5;[t638241] chr3-15305288-15305309|3;[t883522] chr3-15305285-15305304|1;[t746533] chr3-15305216-15305238|1;[t145527] chr3-15305202-15305224|1;
novelMiR_213	-1.08	chr1	+	15557552-15557751	24	15557719-15557741	tgaggtgattcctctggcttcgcgattgagtgaaactgagctgctagcttctccggggttgcgatagaatgatttgccctagcagggctcctaggctgcgatagagtacttttgctgaaggcgtcattgggcattttgactttctgttctgtttctcctctgtttaaactccaaaagcatccaaagtacctgaaaacaac	(.(((((....((.(((....((..((((((.((((.............................................................................................................................))))..))).)))..))..))).))))))).).......	actccaaaagcatccaaagtacc	tgattcctctggcttcgcgattgagtgaaactgagctgctagcttctccggggttgcgatagaatgatttgccctagcagggctcctaggctgcgatagagtacttttgctgaaggcgtcattgggcattttgactttctgttctgtttctcctctgtttaaactccaaaagcatccaaagtacc	[t780514] chr1+15557575-15557597|1;[t823389] chr1+15557672-15557693|1;[t51213] chr1+15557718-15557740|1;[t182205] chr1+15557719-15557739|4;[t182206] chr1+15557719-15557741|17;[t639219] chr1+15557720-15557742|1;[t480314] chr1+15557722-15557742|1;[t396770] chr1+15557723-15557745|1;[t354442] chr1+15557762-15557784|5;[t783223] chr1+15557802-15557824|1;[t1651] chr1+15557804-15557826|3;[t613639] chr1+1…
novelMiR_1384	-1.08	chr4	+	15220557-15220662	7	15220632-15220652	tttagattgagacttgagattagaacattgatccttctttggtacccacagttcaaaaatctctagacatatggatcatgttcggtttcttgtttcagtgtttaga	(..(.((((((((..((((((.((((((.(((((......................................)))))))))))))))))..)))))))).)..)..	tcatgttcggtttcttgtttc	gacttgagattagaacattgatccttctttggtacccacagttcaaaaatctctagacatatggatcatgttcggtttcttgtttc	[t1069587] chr4+15220632-15220652|7;
novelMiR_3426	-1.08	chr5	-	13884112-13884284	7	13884122-13884143	tggaatgttcgtggaccgttaataagtttcattggagaaaatggaccagctcagttacgggtagctaaggaagctaaagtttctgctgcagttagaaatgggcaatggtggatgccgagagcaagatctgaggcacaacaacaacttatgataactcttacgacaatccctcc	.(((.(((.(((((...(((((((((((...(((........................................................................................................))).)))))))..))))..)))))))).)))....	caacttatgataactcttacga	gtggaccgttaataagtttcattggagaaaatggaccagctcagttacgggtagctaaggaagctaaagtttctgctgcagttagaaatgggcaatggtggatgccgagagcaagatctgaggcacaacaacaacttatgataactcttacga	[t412121] chr5-13884122-13884143|7;
novelMiR_142	-1.09	chr1	+	12811191-12811317	9	12811201-12811223	tgttctgtgcgcaagatttcacacacattgttatactgtttgattgagcaaggtgtgctgaaaacatcatcgtcaatatagctacaatcattaaaacactgcgtgtttgaatcgccataacgtatcg	.......((.((..(((((.((((.((.((((.((.....(((((((((...............................))).)))))).)).)))).)).))))..)))))))))..........	gcaagatttcacacacattgtta	gcaagatttcacacacattgttatactgtttgattgagcaaggtgtgctgaaaacatcatcgtcaatatagctacaatcattaaaacactgcgtgtttgaatcgcca	[t1008401] chr1+12811059-12811079|1;[t226135] chr1+12811128-12811149|3;[t226136] chr1+12811128-12811150|4;[t1245659] chr1+12811131-12811153|2;[t856021] chr1+12811160-12811182|1;[t786602] chr1+12811201-12811223|9;[t438202] chr1+12811287-12811309|1;
novelMiR_2721	-1.09	chr3	-	12906725-12906904	6	12906735-12906757	ttcaattgccccaagaaagtatgaaattgtctagaattacttataataaccgatggtgtatcacccggtaaatttggggactttgtcttcgaaatcttgtaactcaatacaacatcgcagactccgttctccagcccgtaatcttcatagaccattctaatgcattgatcgtaactggtt	.(((.((((..(((....((((..(((.((((((((((((.................................................................................................)))))..)).))))).)))...)))).)))...)))).)))..	tagaccattctaatgcattgatc	ccaagaaagtatgaaattgtctagaattacttataataaccgatggtgtatcacccggtaaatttggggactttgtcttcgaaatcttgtaactcaatacaacatcgcagactccgttctccagcccgtaatcttcatagaccattctaatgcattgatc	[t1022214] chr3-12906735-12906757|6;
novelMiR_3265	-1.09	chr5	-	5854747-5854959	8	5854757-5854779	taatattataatatatgattttagagaaataggactgaaagatattcatttgtctctatcaaaagatgatattgttaaatgatgaattataagggattaaatcgaacaaaccaataaattggcaaaattcgataaaataataaaacaagaaattttcagaactttaatgtaaatatatgatcctattattattattattattattattgttat	(((((..((((((.(((((..(((...(((((((..................................................................................................................................................))))))).)))..)))))))))))...))))).	tcctattattattattattatta	atatatgattttagagaaataggactgaaagatattcatttgtctctatcaaaagatgatattgttaaatgatgaattataagggattaaatcgaacaaaccaataaattggcaaaattcgataaaataataaaacaagaaattttcagaactttaatgtaaatatatgatcctattattattattattatta	[t1090838] chr5-5854757-5854779|8;
novelMiR_539	-1.1	chr2	+	4798570-4798749	6	4798717-4798739	cattattgaattttagtatttttattacattagttttagtaatactttcaaaattctaccgaattttggggtgttacagaaagtatagataagcttatgaatttatttgtgtatagtatcttattttaagaaaagatatactaactaatccagtgaatataaacgaaaatcaatagtgaa	(((((((((.((((..(((.((((((..(((((((...........................................................................................................)))))))..)))))).)))...)))).)))))))))..	atccagtgaatataaacgaaaat	ttttagtatttttattacattagttttagtaatactttcaaaattctaccgaattttggggtgttacagaaagtatagataagcttatgaatttatttgtgtatagtatcttattttaagaaaagatatactaactaatccagtgaatataaacgaaaat	[t323136] chr2+4798717-4798739|6;
novelMiR_1884	-1.1	chr1	-	9586761-9586960	11	9586928-9586950	actcttgtaaatcattttaaaatccttgtaattctttttaaactcttttttaaaatccttgtaattctttttaaactcttttttaaaatccttgtaattctttttaaactcttgtatgtcattttaaaaaattttaaaatgattttaaaagatttaaaaggaatttaaaatatttacaaaggtttttaaagtatttacat	.....(((((((.(((((((((.((((((((....((((((...........................................................................................................................))))))...)))).)))).)))))))))))))))).	atcattttaaaatccttgtaatt	atcattttaaaatccttgtaattctttttaaactcttttttaaaatccttgtaattctttttaaactcttttttaaaatccttgtaattctttttaaactcttgtatgtcattttaaaaaattttaaaatgattttaaaagatttaaaaggaatttaaaatatttacaaaggtttttaaagtattt	[t321449] chr1-9586928-9586950|11;
novelMiR_1059	-1.11	chr3	+	21941784-21942003	6	21941794-21941813	tttgtgtataatttggcggtactgtttcgtgttgaagagcccaagcttgtttaaattgtttcttgttgggttctgtctagcttctgttgatttacgactacaatactatgttcatgtaatcacacaaaaaacgatatgagaccaaaaaaacataaacagttcaaacaagatgggctcttcaacacgaaagaaaggtgaaatgttgataaaataaaataaa	(((((.......(..(((.((((.(((((((((((((((((((..(((((((.((((((((..((((.(((((((((.......((((((((.(((...(((......)))...)))))))).)))......)))).)).))).....)))).)))))))).))))))).)))))))))))))))))))....))))...)))..)....))))).....	atttggcggtactgtttcgt	atttggcggtactgtttcgtgttgaagagcccaagcttgtttaaattgtttcttgttgggttctgtctagcttctgttgatttacgactacaatactatgttcatgtaatcacacaaaaaacgatatgagaccaaaaaaacataaacagttcaaacaagatgggctcttcaacacgaaagaaaggtgaaatgttgataaa	[t391999] chr3+21941794-21941813|5;[t392000] chr3+21941794-21941814|1;
novelMiR_3532	-1.11	chr5	-	23230201-23230277	10	23230211-23230230	gaagtgttggggatgcgtttgcggccaaaagcggtggaagaatcggcggtcaagcgtttcggtcttcagctcctcgt	.....(((((((((((((((((.(((.....(.......)....))).).)))))))....))))))))).......	ggtcaagcgtttcggtcttc	ggatgcgtttgcggccaaaagcggtggaagaatcggcggtcaagcgtttcggtcttc	[t900123] chr5-23230211-23230230|8;[t900124] chr5-23230209-23230230|2;[t1091676] chr5-23230178-23230198|1;
novelMiR_390	-1.12	chr1	+	26653132-26653263	358	26653236-26653253	tatatatttggcagaaggagagaagggcaataaggatgataatggagtgggaaaaacattggcgataataataggaatcgtcaccttaatcatcttgctcgttgtgtttctcgcttttgttggaaagtgttg	......((..(((((((..((((((.(((((.((((((((...((......................................))...))))))))....))))).)))))).)))))))..))........	tgtttctcgcttttgttg	gcagaaggagagaagggcaataaggatgataatggagtgggaaaaacattggcgataataataggaatcgtcaccttaatcatcttgctcgttgtgtttctcgcttttgttg	[t1184033] chr1+26653236-26653253|356;[t1184034] chr1+26653236-26653254|2;
novelMiR_880	-1.12	chr3	+	11690585-11690778	6	11690746-11690768	ggggttgtagacgtgctagaataagggagatatccaaattatgaaccatttattttaggtaaattttaaatttctttagtaagtgatttgtaagaaattcatatttcagttaaaattttaaaatgtcggttttttacagtgtctcaagctgatcaggtttgttatctttcttacacgaacatcaaacgacttcg	((((((((.((((((......((((..(((((..((((((.(((............................................................................................................))))))))).)))))..))))))))....))..)))))))).	ttatctttcttacacgaacatca	acgtgctagaataagggagatatccaaattatgaaccatttattttaggtaaattttaaatttctttagtaagtgatttgtaagaaattcatatttcagttaaaattttaaaatgtcggttttttacagtgtctcaagctgatcaggtttgttatctttcttacacgaacatca	[t1196379] chr3+11690746-11690768|6;
novelMiR_1924	-1.12	chr1	-	12870407-12870622	6	12870417-12870439	ttgtctgatagaggttattggttagtgagcattccaaacggatatatatttttataggaatatgtcatttacatttttgttgatttaaagtatgagtacttagtgaataaaatgctctcttttttttgttgactttcaatctagttacaaatatttttgttgataaagccaattaaaacgcatcattaactaactagacggagcaatcagacactg	.((((((((.(..(((.(((((((((((((.....................................................................................................................................................)).)))))))))))...)))....).))))))))...	cattaactaactagacggagcaa	gaggttattggttagtgagcattccaaacggatatatatttttataggaatatgtcatttacatttttgttgatttaaagtatgagtacttagtgaataaaatgctctcttttttttgttgactttcaatctagttacaaatatttttgttgataaagccaattaaaacgcatcattaactaactagacggagcaa	[t472941] chr1-12870417-12870439|6;
novelMiR_2785	-1.12	chr3	-	14397365-14397468	123	14397375-14397395	agtgcacttatcttttcggtcaaacatcctgagagaacgccacagttaagcatgcttgggctcgaatagttcaggatgggtgacctcccgggaagtgattgtcg	....(((((.(((....(((((..(((((((((.....(((..(((.......)))..)))........)))))))))..)))))....)))))))).......	ggatgggtgacctcccgggaa	tcttttcggtcaaacatcctgagagaacgccacagttaagcatgcttgggctcgaatagttcaggatgggtgacctcccgggaa	[t550346] chr3-14397460-14397481|1;[t959033] chr3-14397448-14397467|2;[t959034] chr3-14397447-14397467|1;[t791717] chr3-14397447-14397465|3;[t791718] chr3-14397443-14397465|2;[t899729] chr3-14397432-14397451|3;[t253093] chr3-14397376-14397396|9;[t253094] chr3-14397375-14397396|10;[t253095] chr3-14397374-14397396|4;[t861877] chr3-14397376-14397395|3;[t861878] chr3-14397375-14397395|19;[t861880] ch…
novelMiR_3180	-1.12	chr4	-	14731293-14731463	6	14731303-14731321	ggagtttatgggagaatagatggtcaagatatctacattggaaacaaaagaatagcacagagagctggatgcttaacaggtctttgaacttttcaattttaactacattcgtttttcgaactgtctcgagtgttgtttttgttctgtctatctaacttttacaaaatcctt	(((.(((.((((((..(((((((.((..(((.(.(((((.((.(((...........................................................................))).)).))))).)....)))..)).))))))).)))))).))).)))..	tctgtctatctaactttta	ggagaatagatggtcaagatatctacattggaaacaaaagaatagcacagagagctggatgcttaacaggtctttgaacttttcaattttaactacattcgtttttcgaactgtctcgagtgttgtttttgttctgtctatctaactttta	[t1125959] chr4-14731303-14731321|6;
novelMiR_2812	-1.13	chr3	-	15117492-15117691	11	15117661-15117681	ggatcttgaaaccttaattactcttaatctattttgtttttccatttagtgctttgagcaaagttgtttatcttgtttagatctatattttgatatgtatagagtaatttctaggtttgtgttcttgattatgttgtttgagtagtgattagggttcttgaggatggtttagattaggataatctctaggttagtcagtg	.....(((((((((..((((.((((((((((..(..(((((((..(((.(((.(..(((((....(((...(..(..(((((((((((........)))))))......))))..)..).......)))....)))))..)))).)))....)).....)))))..)..))))))))))))))....)))))..))))..	accttaattactcttaatcta	accttaattactcttaatctattttgtttttccatttagtgctttgagcaaagttgtttatcttgtttagatctatattttgatatgtatagagtaatttctaggtttgtgttcttgattatgttgtttgagtagtgattagggttcttgaggatggtttagattaggataatctctaggtta	[t42432] chr3-15117661-15117682|4;[t156281] chr3-15117661-15117681|7;
novelMiR_2203	-1.15	chr1	-	29589361-29589560	7	29589528-29589550	agaggtgttattagttcaaccgcttttcacgcaagtagatttaactcttagattattttttatggtttttgttataaataattttattatgtaaacttatttttttaactagagtttttcttatataaaatattttggttttcaaaaatcctaagtgttgaatttcaatgcattgaaaataaaccggactaagcatcccg	.(.(((((..(((((((......((((((.(((...(((((((((.(((((...................................................................................................))))).)))))))))...)))..))))))......)))))))))))).).	ttagttcaaccgcttttcacgca	ttagttcaaccgcttttcacgcaagtagatttaactcttagattattttttatggtttttgttataaataattttattatgtaaacttatttttttaactagagtttttcttatataaaatattttggttttcaaaaatcctaagtgttgaatttcaatgcattgaaaataaaccggactaagc	[t693746] chr1-29589676-29589696|2;[t81684] chr1-29589591-29589613|1;[t1194596] chr1-29589528-29589550|5;[t280096] chr1-29589528-29589548|2;[t1198538] chr1-29589524-29589546|1;[t148366] chr1-29589524-29589542|3;
novelMiR_3331	-1.15	chr5	-	10844279-10844478	15	10844446-10844468	caaaaaaaagggtagagttgaaaaggggcatcaaggagagggcattagagttaatttttcaataatcattaacacaaaaccattaaaaaaatatacgattttgaacaatatatcatatgactacttacagtatatgataaacatgttaacaatttgcattctcctccgattttaatctttgagtcaattatatttatttg	.....(((..((((.((((((.(((((..(((.(((((((.(((.....((((((.........................................................................................))))))....))).)))))))..))).....)))))...)))))).))))..))).	ggtagagttgaaaaggggcatca	ggtagagttgaaaaggggcatcaaggagagggcattagagttaatttttcaataatcattaacacaaaaccattaaaaaaatatacgattttgaacaatatatcatatgactacttacagtatatgataaacatgttaacaatttgcattctcctccgattttaatctttgagtcaattatattta	[t691442] chr5-10844888-10844910|1;[t1096394] chr5-10844807-10844829|4;[t256503] chr5-10844750-10844772|1;[t26013] chr5-10844662-10844684|1;[t904630] chr5-10844619-10844641|1;[t971203] chr5-10844550-10844572|2;[t260230] chr5-10844533-10844555|2;[t857232] chr5-10844492-10844514|2;[t890218] chr5-10844448-10844469|1;[t890219] chr5-10844447-10844469|1;[t897573] chr5-10844448-10844468|2;[t897574] chr5…
novelMiR_713	-1.16	chr2	+	17103186-17103350	5	17103318-17103340	gatagcagtgtcaccagttgacagaatatggaacaagctgggaaatgccaactggggagacattggtgctttgcaagtggtgtttgccacttaccatagtataatgcagtactttggggcacccagacattccattgaagacttagctgctgaccatagttctcg	((.(((.((((((.(((((((......((((((....(((((...((((....................................................................)))))))))...)))))).......))))))).))).))).))).)).	cattgaagacttagctgctgacc	tcaccagttgacagaatatggaacaagctgggaaatgccaactggggagacattggtgctttgcaagtggtgtttgccacttaccatagtataatgcagtactttggggcacccagacattccattgaagacttagctgctgacc	[t475859] chr2+17103318-17103340|5;
novelMiR_1493	-1.16	chr5	+	8031099-8031195	7	8031164-8031185	ccacgtgattgtgaatgaacaaaggcggtaggtaaggtagtaaataattgacattaaacactaatattataaccttctcgtgtacaaaaacgtgggg	((((((..(((((.((((...((((..((((......((((...((((....))))...))))...))))..)))).)))).)))))..))))))..	attataaccttctcgtgtacaa	gtgaatgaacaaaggcggtaggtaaggtagtaaataattgacattaaacactaatattataaccttctcgtgtacaa	[t374693] chr5+8031164-8031185|7;
novelMiR_56	-1.17	chr1	+	7016347-7016546	2363	7016516-7016536	catcaataacttttgagcttatgatggatttcttagctgaagcccgagatatgtaacacgtgatatatctttggatgcattaccatccacctttttccaaaaaaaaattgatagtgcgtcgctttctataacactatatatactgtatgaaggcaaaaacaatcagcaagcccgtctagctcagttggtagagcgcaagg	........(((.(((((((...(((((....(((.(((((..........................................................................................................................)))))))).))))).)))))))..)))...........	gcccgtctagctcagttggta	cttttgagcttatgatggatttcttagctgaagcccgagatatgtaacacgtgatatatctttggatgcattaccatccacctttttccaaaaaaaaattgatagtgcgtcgctttctataacactatatatactgtatgaaggcaaaaacaatcagcaagcccgtctagctcagttggta	[t809060] chr1+7016516-7016533|15;[t809062] chr1+7016516-7016534|47;[t809065] chr1+7016516-7016535|178;[t809066] chr1+7016516-7016536|1745;[t809067] chr1+7016516-7016537|178;[t809068] chr1+7016516-7016538|188;[t523473] chr1+7016517-7016536|5;[t523474] chr1+7016517-7016538|6;[t542109] chr1+7016518-7016538|1;[t542111] chr1+7016518-7016540|1;[t65891] chr1+7016543-7016564|1;[t65892] chr1+7016543-7016…
novelMiR_239	-1.17	chr1	+	16086305-16086489	108	16086459-16086479	caggccaaaaaccgagtggtaagttctcttcctctaatttgttttcgtgttatctgcatttgtagtgtgtaaccagtagacttgtgaatcctgaaacatagttgtgaatgatgggttttgttggatgtttgttttgtttgcgtaacatagtagatttgtgaatactcttgtgtgctcttgtgaat	((((......((((((.(((..((((.(....((((...((((....................................................................................................))))...))))...).))))))))))).))...)))).....	tttgtgaatactcttgtgtgc	accgagtggtaagttctcttcctctaatttgttttcgtgttatctgcatttgtagtgtgtaaccagtagacttgtgaatcctgaaacatagttgtgaatgatgggttttgttggatgtttgttttgtttgcgtaacatagtagatttgtgaatactcttgtgtgc	[t1242496] chr1+16086459-16086477|1;[t1242497] chr1+16086459-16086479|106;[t1242498] chr1+16086459-16086480|1;[t1157252] chr1+16086477-16086497|2;
novelMiR_2482	-1.17	chr2	-	12170545-12170637	6	12170555-12170575	atataaaaggcgatgagactttccttgacgagggatctaaagccgtccttcacattgaatctcttggtcaagtggtctatgcttttataaatg	.((((((((.((...(((((...(((((((((((((.(((.(..........).))).))))))).)))))).))))).))))))))))....	cttggtcaagtggtctatgct	cgatgagactttccttgacgagggatctaaagccgtccttcacattgaatctcttggtcaagtggtctatgct	[t684487] chr2-12170555-12170575|6;
novelMiR_1925	-1.18	chr1	-	12916890-12917012	5	12916900-12916921	acataaatatcgttttggaaataagccaaacaaatgactaaaaatgtttaaataataatgtgaaaacatatttcttattttgagtaatttgtttggcttatttccatactgatagttatgttg	((((((.(((((...((((((((((((((((((((.(((.((((((...(((((....(((....))))))))..)))))).))).))))))))))))))))))))...))))).))))))..	tttggcttatttccatactgat	cgttttggaaataagccaaacaaatgactaaaaatgtttaaataataatgtgaaaacatatttcttattttgagtaatttgtttggcttatttccatactgat	[t1241191] chr1-12916900-12916921|5;[t1243155] chr1-12916829-12916848|1;
novelMiR_2834	-1.18	chr3	-	15615155-15615247	12	15615165-15615183	tttgagatggtcatataaggatccgtaagcaacaaccatgtttatctctaactatggtggaaccttgcgtttgattggtgactaaaatgaaag	.......(((((((.(((..(..((((((.....((((((((.......))).))))).....))))))..)..)))))))))).........	ttgcgtttgattggtgact	tcatataaggatccgtaagcaacaaccatgtttatctctaactatggtggaaccttgcgtttgattggtgact	[t1221689] chr3-15615165-15615183|7;[t1155855] chr3-15615165-15615182|5;
novelMiR_2090	-1.19	chr1	-	18638691-18638908	5	18638701-18638721	agcttccttttgcaagtgcttagagaataaattcagttctgagtgtttttagttgtcttggttatttaaactcaaaatgtttcctttgtttctcaggaatatggtgacaaattgacgattgtaaagattgatcacgacgctaatccaaagttaatagcggagttcaaggtttatggtttaccgcatttcattctcttcaaggacgggaaggaagttcc	(((((((((((....((.((((((((((.................................................................................................................................................................)))))))..))).)).)))))))))))..	tcattctcttcaaggacggga	tgcaagtgcttagagaataaattcagttctgagtgtttttagttgtcttggttatttaaactcaaaatgtttcctttgtttctcaggaatatggtgacaaattgacgattgtaaagattgatcacgacgctaatccaaagttaatagcggagttcaaggtttatggtttaccgcatttcattctcttcaaggacggga	[t1070561] chr1-18638701-18638721|5;
novelMiR_2354	-1.19	chr2	-	4764751-4764946	11	4764761-4764780	tctcatagtccttttgctctattgacgaggcatattgattaagaggcatcacattaccattaaaagtggtagtttgagcttgtttcaggtgaaacttgtatttgtgatgttcattgcctcataaaaggtagcaccaacattaaattttgagttgatgatatccgaaaacaatgtagcgttcgaggataatctatac	(......((((((.((((.(((((................................................................................................................................................))))).))))...)))))))........	aacaatgtagcgttcgagga	cttttgctctattgacgaggcatattgattaagaggcatcacattaccattaaaagtggtagtttgagcttgtttcaggtgaaacttgtatttgtgatgttcattgcctcataaaaggtagcaccaacattaaattttgagttgatgatatccgaaaacaatgtagcgttcgagga	[t23329] chr2-4764763-4764780|2;[t23330] chr2-4764761-4764780|6;[t23331] chr2-4764760-4764780|1;[t97479] chr2-4764761-4764779|1;[t97480] chr2-4764760-4764779|1;
novelMiR_3022	-1.19	chr4	-	3686853-3687007	5	3686863-3686885	atccggaccattgctgacctgcgcagaaggagaagcgacttgcaagatcatgaaggaaattcacggcggttcgtgcggaaaccactctgggggaagggctttagccgtcaaaataaaacgccacggattcttctggccaacgatggtcaaggatt	((((.((((((((.((....((.((((((((................................................................................................)))))))))))).))))))))..)))).	acggattcttctggccaacgatg	ttgctgacctgcgcagaaggagaagcgacttgcaagatcatgaaggaaattcacggcggttcgtgcggaaaccactctgggggaagggctttagccgtcaaaataaaacgccacggattcttctggccaacgatg	[t166189] chr4-3686863-3686885|5;
novelMiR_2776	-1.2	chr3	-	14234151-14234260	14	14234228-14234250	tacgacgcgtgtatccctcgcaaatttacgacaactttacgcgcgttgcgtagttaatagtaaacgactcgcaattccgtcgcaaatttgcgagggctaatatccatcac	...((.(.((((..(((((((((((((.((((........(((.((((..((.(....).))..)))).)))......)))).)))))))))))))...)))).).))..	gtatccctcgcaaatttacgaca	gtatccctcgcaaatttacgacaactttacgcgcgttgcgtagttaatagtaaacgactcgcaattccgtcgcaaatttgcgagggctaatat	[t929023] chr3-14234228-14234250|10;[t326716] chr3-14234226-14234248|4;[t526530] chr3-14234224-14234246|1;[t646107] chr3-14234225-14234244|2;[t784779] chr3-14234219-14234241|1;
novelMiR_1050	-1.21	chr3	+	20737280-20737445	8	20737417-20737435	atcataaagatcgatttttatatttgctgatgacaggcgtttacgggctttgtgacggaccaaagttatcaaggggaccatatctgacaataacgatgatatgctcgatatcttcactgatatacgtatcgttcaaggcagcaattgtattcggagagccagtgat	(((((.....((((....((((.((((((.(((...(((..((((...............................................................................)))).))))))...)))))).)))).)))).......)))))	gcagcaattgtattcggag	tcgatttttatatttgctgatgacaggcgtttacgggctttgtgacggaccaaagttatcaaggggaccatatctgacaataacgatgatatgctcgatatcttcactgatatacgtatcgttcaaggcagcaattgtattcggag	[t793350] chr3+20737417-20737435|8;
novelMiR_1300	-1.21	chr4	+	7691588-7691713	20	7691681-7691703	cttgtcatttttataagattcaatgcaactttcttcttcacttcaacacaagtcaaattgtatcgttcttcaattaccccaaaaaagtgtgaaagtgtcttgaattacatataataatgggtggtg	(.....(((.(((((.(((((((.(((.(((((.....(((((.........................................))))).)))))))).)))))))...))))).)))).......	agtgtcttgaattacatataata	ttataagattcaatgcaactttcttcttcacttcaacacaagtcaaattgtatcgttcttcaattaccccaaaaaagtgtgaaagtgtcttgaattacatataata	[t953676] chr4+7691676-7691698|2;[t278114] chr4+7691681-7691703|20;[t164176] chr4+7691718-7691739|1;[t1095921] chr4+7691727-7691749|1;[t925488] chr4+7691737-7691758|6;[t925489] chr4+7691737-7691759|4;[t242150] chr4+7691739-7691761|1;[t824915] chr4+7691740-7691762|2;[t99633] chr4+7691745-7691766|7;[t815244] chr4+7691772-7691794|2;[t183419] chr4+7691851-7691873|1;[t1084243] chr4+7691896-7691918|3;
novelMiR_3071	-1.21	chr4	-	5094469-5094578	8	5094547-5094568	agtgtcggtcgacactactatctggtatcgatccttctctgtcaatctcatttgattcttctccgtcgaacgtcgacattggctctatttggtactggtgtcaatcgaca	..(((((((.(((((((.((((..(((..((.((..............................................)).)))))..)))).))))))).)))))))	gacactactatctggtatcgat	gacactactatctggtatcgatccttctctgtcaatctcatttgattcttctccgtcgaacgtcgacattggctctatttggtactggtgtcaa	[t718282] chr4-5094547-5094568|8;
novelMiR_607	-1.22	chr2	+	7089657-7089775	6	7089743-7089765	taattaaatattaagaggtttttaataagaagagagagtgtatcaaaaatcttttagttaagagctaattttacatttttaagaatccttttctaattttttattcatatttgatttta	.(((((((((((((((((((.......(((((((((((((((.......((((......))))........))))))))........))))))))))))))))...))))))))))...	ccttttctaattttttattcata	ttaagaggtttttaataagaagagagagtgtatcaaaaatcttttagttaagagctaattttacatttttaagaatccttttctaattttttattcata	[t565889] chr2+7089743-7089765|6;
novelMiR_933	-1.22	chr3	+	13440322-13440544	11	13440332-13440354	atatttggcaggtcagttccgagatatcaggtccgctccgcaaatatctcctcatcagttcctaagttattattcgcttttctcccttcatcaggtgaccgggcttatctggcccaagtacccattcgcgtatgtgggctcatcagctgcgtaagtcctctacttggtgggcttggtgggcttttgtgggctggcttggtatttttcgcaggtggattcctgg	........(((((((.((.((((((((((((((.((.(((((((......(((((((((((((((((..............................................................................................)))))).)))).)))))))..))))))))).)))))))))))..))).)).)))...)))).	ggtcagttccgagatatcaggtc	ggtcagttccgagatatcaggtccgctccgcaaatatctcctcatcagttcctaagttattattcgcttttctcccttcatcaggtgaccgggcttatctggcccaagtacccattcgcgtatgtgggctcatcagctgcgtaagtcctctacttggtgggcttggtgggcttttgtgggctggcttggtatttttcgcaggtggattcctg	[t530690] chr3+13439991-13440013|3;[t911238] chr3+13440050-13440072|3;[t321976] chr3+13440059-13440081|4;[t491734] chr3+13440061-13440083|3;[t426341] chr3+13440062-13440081|2;[t106527] chr3+13440063-13440085|5;[t10603] chr3+13440116-13440138|1;[t42720] chr3+13440117-13440138|1;[t966219] chr3+13440202-13440224|3;[t245540] chr3+13440227-13440247|1;[t900700] chr3+13440332-13440354|7;[t1064008] chr3+…
novelMiR_3132	-1.22	chr4	-	9495427-9495589	9	9495437-9495457	cgcagatcaatcaatacattcatggatcacggcatcgtgagaagctgcataatcgccgatgcgcttataacggccattagagaagcgaggatctcaatagtcatcttctctgagaactatgcttcttcaacgtggtgcttgaatgaattggtggagatccaca	....((((.((((((.((((((.(.((((((...................................................................................................)))))).).)))))).))))))...))))....	tggtgcttgaatgaattggtg	tcaatacattcatggatcacggcatcgtgagaagctgcataatcgccgatgcgcttataacggccattagagaagcgaggatctcaatagtcatcttctctgagaactatgcttcttcaacgtggtgcttgaatgaattggtg	[t1171209] chr4-9495439-9495457|1;[t1171210] chr4-9495437-9495457|7;[t1171211] chr4-9495436-9495457|1;
novelMiR_1263	-1.23	chr4	+	5634195-5634351	39	5634319-5634341	atcctcatttgcagtagttgatgattttatgttttgtttttagcactatcttgtaggtctggacataatatccaaacccgaagaatcgaccgaatccgacccgaaaattctaattagaactcgaacccaaaatttttaaatacccgaacaggtttaa	(.(((..((((..(((.((((.((((((..((((.((((((((..................................................................))))...))))..))))..)))))).)))).))).)))).))).)...	acccaaaatttttaaatacccga	gcagtagttgatgattttatgttttgtttttagcactatcttgtaggtctggacataatatccaaacccgaagaatcgaccgaatccgacccgaaaattctaattagaactcgaacccaaaatttttaaatacccga	[t145941] chr4+5634283-5634305|1;[t201803] chr4+5634310-5634332|1;[t702498] chr4+5634317-5634338|3;[t702499] chr4+5634317-5634339|5;[t33464] chr4+5634318-5634340|3;[t136845] chr4+5634319-5634341|13;[t510967] chr4+5634320-5634339|3;[t510968] chr4+5634320-5634340|1;[t510969] chr4+5634320-5634342|11;[t451261] chr4+5634343-5634365|1;[t389751] chr4+5634352-5634374|1;[t482561] chr4+5634356-5634378|4;[t…
novelMiR_1401	-1.24	chr4	+	16636178-16636377	6	16636347-16636367	ggactgagtttggacacaaagatcctccggggttcgagacttacttggcagacaagttaggtcaattcttgatacatcaagatgatagcttgttcaacaagccggtatcagagattttgccgaaaagggttatatgcatctggaaacctagagagtctccaaagccgagccgtggtggaattctctggaactcagattat	...((((((((.....((.((((((.(((.((((((.................................................................................................................................)))))).))).)))..))).)))))))))).....	ccgtggtggaattctctggaa	tggacacaaagatcctccggggttcgagacttacttggcagacaagttaggtcaattcttgatacatcaagatgatagcttgttcaacaagccggtatcagagattttgccgaaaagggttatatgcatctggaaacctagagagtctccaaagccgagccgtggtggaattctctggaa	[t542932] chr4+16636347-16636367|6;
novelMiR_2614	-1.24	chr3	-	6433008-6433108	5	6433018-6433040	taatttaatagagtatcaaaaacatatggatattaatatcatctacaacttattttaatttttaatatatccatatgtttttgataccctattaaattatc	(((((((((((.(((((((((((((((((((((.................................))))))))))))))))))))).)))))))))))..	atccatatgtttttgatacccta	gagtatcaaaaacatatggatattaatatcatctacaacttattttaatttttaatatatccatatgtttttgatacccta	[t323692] chr3-6433018-6433040|5;
novelMiR_2760	-1.24	chr3	-	13951913-13952129	6	13951923-13951944	ggagccatatgcttgtccttggagcagctgttgtagcatttgtttcatatcagcgtttggagaagcaggaccgtggtgttgccgaggtgcaaacccaggtggtggttgcttctggtagttctcttgaaattgctgttttggaacaaaaccttgattgtagggaccaaaaagtttgttctgaccttgttgttgctgtggaggatacacttgatcctga	(((..((..((..(((((((.(((((((.(((..((((.......................................................................................................................................))))..)))......)))))).).)))))))))..)).)))...	gttgttgctgtggaggatacac	gcttgtccttggagcagctgttgtagcatttgtttcatatcagcgtttggagaagcaggaccgtggtgttgccgaggtgcaaacccaggtggtggttgcttctggtagttctcttgaaattgctgttttggaacaaaaccttgattgtagggaccaaaaagtttgttctgaccttgttgttgctgtggaggatacac	[t986099] chr3-13951923-13951944|6;
novelMiR_68	-1.25	chr1	+	8441153-8441339	6	8441307-8441329	gtttacgaagactgagaagaaaaaaacgagcatcgtccatcgagatccaaatcctcagtttcattttcatctctctctctcgtattgatcagctactcgaaactccggtaacggattttcacaatcccggcggcgaaactcttcttcccggctaagttttcattttcttcagattcctcgtaaagtt	.(((((((.(((((((((((..(((((................................................................................................................................)))))..))))).))))..)).)))))))...	agttttcattttcttcagattcc	actgagaagaaaaaaacgagcatcgtccatcgagatccaaatcctcagtttcattttcatctctctctctcgtattgatcagctactcgaaactccggtaacggattttcacaatcccggcggcgaaactcttcttcccggctaagttttcattttcttcagattcc	[t283540] chr1+8441307-8441329|6;
novelMiR_574	-1.25	chr2	+	5921812-5921950	276	5921920-5921940	acttgattatcatcaagtccggtgaaggttgtaaaaaggtattgaagtttgtgacgtttttttataaatatgaaaaagcagatagagcaggtcaaacaatttctagagacaatgccgaatcttgaacaaatgatattat	.......((((((((((..((((....(((((....(((.((((....................................................)))).)))....)))))))))...))))).....)))))....	acaatgccgaatcttgaacaa	catcaagtccggtgaaggttgtaaaaaggtattgaagtttgtgacgtttttttataaatatgaaaaagcagatagagcaggtcaaacaatttctagagacaatgccgaatcttgaacaa	[t97284] chr2+5921920-5921940|273;[t97286] chr2+5921920-5921942|1;[t420175] chr2+5921921-5921940|2;
novelMiR_82	-1.26	chr1	+	9770645-9770775	7	9770743-9770765	aagtgtttttgtttgtttcaagaacctgaagggtttatgtgagtattgcttttgtgccgcgtcttattttcttgggtactaacaaaagaattataataattttcagaaatgtgacagaccaaattgcttgt	((((..(((.(((((((.((.....(((((((...................................................................)))))))...)).))))))).)))..))))..	attttcagaaatgtgacagacca	gtttgtttcaagaacctgaagggtttatgtgagtattgcttttgtgccgcgtcttattttcttgggtactaacaaaagaattataataattttcagaaatgtgacagacca	[t393230] chr1+9770743-9770765|7;
novelMiR_591	-1.26	chr2	+	6440506-6440648	6	6440617-6440638	tcaacgaagtcttgttaatttcctgatttttatcattttcgaagtttgattgttaggataaagattctgaagattggcgaaggattgaagccttgaagagaacgcaggtggtcgtgagagagagagaggagactttgtttttt	..(((((((((((.((..((((((.((..(((((.(((((.........................................................)))))....)))))..)).)).))))..)).)))))))))))....	tcgtgagagagagagaggagac	cttgttaatttcctgatttttatcattttcgaagtttgattgttaggataaagattctgaagattggcgaaggattgaagccttgaagagaacgcaggtggtcgtgagagagagagaggagac	[t383614] chr2+6440479-6440501|2;[t1105643] chr2+6440617-6440638|6;
novelMiR_835	-1.26	chr3	+	10210189-10210359	27904	10210328-10210349	gagacaaacatttcgcttctgcaaacgaagtggcaaatctttcgaacaagagagatcttctcaagggtttcagggttttagaagacaatccaataaaattgtaatatatatgcttaacctctagagattgaacatcaaagtcgttgtagtatagtggtaagtattcccgcc	.......((...(((((.((((((.(((..(((.....................................................................................................)))...)))))))))...)))))...)).........	gtcgttgtagtatagtggtaag	tttcgcttctgcaaacgaagtggcaaatctttcgaacaagagagatcttctcaagggtttcagggttttagaagacaatccaataaaattgtaatatatatgcttaacctctagagattgaacatcaaagtcgttgtagtatagtggtaag	[t947311] chr3+10210328-10210345|89;[t947313] chr3+10210328-10210346|34;[t947314] chr3+10210328-10210347|251;[t947315] chr3+10210328-10210348|86;[t947318] chr3+10210328-10210349|25573;[t947322] chr3+10210328-10210350|1826;[t1106662] chr3+10210329-10210347|1;[t1106663] chr3+10210329-10210349|26;[t1106664] chr3+10210329-10210351|1;[t611944] chr3+10210330-10210349|1;[t611945] chr3+10210330-10210351|…
novelMiR_2557	-1.26	chr3	-	216909-217126	6	216919-216941	tataggtaaacaactactagtagtatatattagtaaaggatttgttacacttgttcattttattgaagcaatatataatcacttgttaaataaacaggtaccgcgactgcactagctggagtatatttgtacagcagagccaaacgagtccaagtcaaaccaaatccaaaaatgtcttgaattttgtatatagaagctcttagtttattatttatgcg	(((((((((..(((((..(((..(((((((...........................................................................................................................................................)))))))...)))..)))))..)))))))))..	gtatatagaagctcttagtttat	caactactagtagtatatattagtaaaggatttgttacacttgttcattttattgaagcaatatataatcacttgttaaataaacaggtaccgcgactgcactagctggagtatatttgtacagcagagccaaacgagtccaagtcaaaccaaatccaaaaatgtcttgaattttgtatatagaagctcttagtttat	[t928186] chr3-216919-216941|6;
novelMiR_3133	-1.26	chr4	-	9537369-9537531	9	9537379-9537399	cgcagatcaatcaatacattcatggatcacggcatcgtgagaagctgcataatcgccgatgagcttataacggccattagagaagcgaggatctcaatagttatcttctctgagaactatgcttcttccacgtggtgcttgaatgaattggtggagatccaca	....((((.((((((.((((((.(.((((((...................................................................................................)))))).).)))))).))))))...))))....	tggtgcttgaatgaattggtg	tcaatacattcatggatcacggcatcgtgagaagctgcataatcgccgatgagcttataacggccattagagaagcgaggatctcaatagttatcttctctgagaactatgcttcttccacgtggtgcttgaatgaattggtg	[t1171209] chr4-9537381-9537399|1;[t1171210] chr4-9537379-9537399|7;[t1171211] chr4-9537378-9537399|1;
novelMiR_3134	-1.26	chr4	-	9550734-9550896	9	9550744-9550764	cgcagatcaatcaatacattcatggatcacggcatcgtgagaagctgcataatcgccgatgagcttataacggccattagagaagcgaggatctcaatagttatcttctctgagaactatgcttcttccacgtggtgcttgaatgaattggtggagatccaca	....((((.((((((.((((((.(.((((((...................................................................................................)))))).).)))))).))))))...))))....	tggtgcttgaatgaattggtg	tcaatacattcatggatcacggcatcgtgagaagctgcataatcgccgatgagcttataacggccattagagaagcgaggatctcaatagttatcttctctgagaactatgcttcttccacgtggtgcttgaatgaattggtg	[t1171209] chr4-9550746-9550764|1;[t1171210] chr4-9550744-9550764|7;[t1171211] chr4-9550743-9550764|1;
novelMiR_1716	-1.27	chr5	+	18788904-18788993	7	18788961-18788983	atttttgttgtttttgttgttatggttagtacttttactccgttttatagatggatcgggttaaatttgttcaatacataatgaaatgtc	(((((..((((...(((((....((((...((((....((((((.....))))))..))))..))))....))))).))))..))).)).	gggttaaatttgttcaatacata	tttttgttgttatggttagtacttttactccgttttatagatggatcgggttaaatttgttcaatacata	[t893027] chr5+18788961-18788983|7;[t120480] chr5+18789042-18789062|1;
novelMiR_1941	-1.27	chr1	-	13406963-13407068	7	13406973-13406995	tctaatgatggtgcaaagacgggagccatggctctttaacaattggtttgtgcagctactagatgggaggtggctccggctcataactttgtcacaacaatagatc	((((.((.((..((((((....(((((..((((.(((..((.(((((..(.....).))))).))..))).))))..)))))....))))))..)).)).))))..	ctccggctcataactttgtcaca	gtgcaaagacgggagccatggctctttaacaattggtttgtgcagctactagatgggaggtggctccggctcataactttgtcaca	[t643078] chr1-13406973-13406995|7;
novelMiR_2662	-1.27	chr3	-	10891894-10892116	11	10891904-10891926	attttgttttggatatttttagatatttcgggtattgttgggtatttttgaatatatttagatatttttttggttattttgagtatttttattttaatttttttaatataattttcaagtatttttgactatttggtttttgaaaatttaatatatttttaatatataattgtatttcaggtatttttgggtaccttaaatatttttgttcgatatcgattaa	...(((..(((((((.....((((((((.(((((((...((((((((..(((((((.(((..........................................................................................................))).))))))).))))))))...))))))).)))))))).)))))))...)))....	gtaccttaaatatttttgttcga	ggatatttttagatatttcgggtattgttgggtatttttgaatatatttagatatttttttggttattttgagtatttttattttaatttttttaatataattttcaagtatttttgactatttggtttttgaaaatttaatatatttttaatatataattgtatttcaggtatttttgggtaccttaaatatttttgttcga	[t890078] chr3-10891907-10891928|5;[t922140] chr3-10891904-10891926|6;[t1185460] chr3-10891899-10891921|4;[t91531] chr3-10891825-10891847|1;
ath-mir5998a	-1.28	chr5	+	3247252-3247410	39	3247262-3247282	acaaattggaacagtttgtgttttgttttgtgttttgttggattcgttactctccaccgtcgccgccatgtacaattctcaaactctgacttcttggaggcaattcttccaatttgttccaacatcacaaaacaaaacacaaactgttccaatttgttt	........((((((((((((((((((((((((...(((((((...........................................................................))))))).))))))))))))))))))))))))..........	acagtttgtgttttgttttgt	acagtttgtgttttgttttgtgttttgttggattcgttactctccaccgtcgccgccatgtacaattctcaaactctgacttcttggaggcaattcttccaatttgttccaacatcacaaaacaaaacacaaactgttc	[t28554] chr5+3247261-3247281|3;[t114469] chr5+3247262-3247282|36;[t88181] chr5+3247378-3247398|8;[t395801] chr5+3247379-3247399|3;[t88230] chr5+3247383-3247403|18;[t395885] chr5+3247384-3247404|9;[t5271] chr5+3247386-3247406|2;
ath-mir402	-1.29	chr1	+	29016576-29016794	112	29016586-29016607	attttcatgattcgaggcctattaaacctctgttacatctgctttttgaaaagttgtcatttttctgaaatcttcttgcctcaatttccaacagcagattcatctttcattggatgatccgttagtttttgatagaaaaaatgaggtgggaagaaattaagactgacttcgaaatagcctttaaaataggggtttatagacctcgaatcatatcaaacg	........(((((((((.((((.(((((((((((......((((((((((.((((.........................................................................................................))))...))))))).)))......))))))))))))))).)))))))))..........	ttcgaggcctattaaacctctg	ttcgaggcctattaaacctctgttacatctgctttttgaaaagttgtcatttttctgaaatcttcttgcctcaatttccaacagcagattcatctttcattggatgatccgttagtttttgatagaaaaaatgaggtgggaagaaattaagactgacttcgaaatagcctttaaaataggggtttatagacctcgaatc	[t379746] chr1+29016585-29016606|6;[t1208521] chr1+29016586-29016603|5;[t1208522] chr1+29016586-29016604|3;[t1208524] chr1+29016586-29016607|98;
novelMiR_860	-1.29	chr3	+	11111493-11111715	27	11111503-11111525	taatacgggcgatatactacgggtgaaatcctatatgtaataatcaaaatgaaattatgaagtttggatcgatatttaaacttttttgaagtttctaatattataaatattcgaactttataagaaaatgacaaaatgatgaataatttcatgggacgaggttatatggtgggacgggtttggattgaaattaatacgggatggtacactatagatgaaatcc	......(((...(((.(((..((((..((((..(((....(((((.((((...............................................................................................................................)))).)))))......)))..))))..))).)..))))))...)))	gatatactacgggtgaaatccta	gatatactacgggtgaaatcctatatgtaataatcaaaatgaaattatgaagtttggatcgatatttaaacttttttgaagtttctaatattataaatattcgaactttataagaaaatgacaaaatgatgaataatttcatgggacgaggttatatggtgggacgggtttggattgaaattaatacgggatggtacactatagatgaaat	[t764451] chr3+11111503-11111525|26;[t296217] chr3+11111506-11111526|1;
novelMiR_1075	-1.29	chr4	+	58401-58615	5550	58411-58431	agagagctgttgattgagccgcgccaatatcccctgagctagacacgtgtcgctctctatgacctctgctgccttaaccagctgctctgttatccccacgggaccagggttgagccgctttgccggcggaggtgtatggtggtggtggccgtagaagatagccgcaggattctgtgtgtagtgggtttgactttggttgatcagaagaccggaaa	.........((((((.(((((.(.(((...((((((.((((((..(.(((.(((.((((((.((.(..(..((...(((...................................................)))....))..)..).)).))))))....))).))).)..)))).)).))).))).))).)..)))))))))))...........	tgattgagccgcgccaatatc	tgattgagccgcgccaatatcccctgagctagacacgtgtcgctctctatgacctctgctgccttaaccagctgctctgttatccccacgggaccagggttgagccgctttgccggcggaggtgtatggtggtggtggccgtagaagatagccgcaggattctgtgtgtagtgggtttgactttggttgatcaga	[t261332] chr4+58315-58336|1;[t1146797] chr4+58411-58430|105;[t1146799] chr4+58411-58431|5389;[t1146800] chr4+58411-58432|12;[t1146802] chr4+58411-58433|2;[t780493] chr4+58412-58430|3;[t780494] chr4+58412-58431|39;
ath-mir169b	-1.29	chr5	+	8527499-8527625	2323	8527509-8527529	tagagtataatgcagccaaggatgacttgccggaacgttgttaaccatgcatatgaataatgtgatgattaattatgtgatgaacatatttctggcaagttgtccttcggctacattttgctctctt	........((((.(((((((((..(((((((((((...((((...(((.(((((((.((((......)))).))))))))))))))...)))))))))))..))))).)))).))))..........	tgcagccaaggatgacttgcc	tgcagccaaggatgacttgccggaacgttgttaaccatgcatatgaataatgtgatgattaattatgtgatgaacatatttctggcaagttgtccttcggctacatt	[t1149502] chr5+8527509-8527528|37;[t1149503] chr5+8527509-8527529|1191;[t1149504] chr5+8527509-8527530|5;[t793620] chr5+8527510-8527528|5;[t793621] chr5+8527510-8527529|8;[t793623] chr5+8527510-8527530|263;[t446657] chr5+8527511-8527528|47;[t446658] chr5+8527511-8527529|9;[t446660] chr5+8527511-8527530|408;[t446671] chr5+8527511-8527531|337;[t446672] chr5+8527511-8527532|1;[t233479] chr5+8527512…
novelMiR_1500	-1.29	chr5	+	8770536-8770631	7787	8770599-8770621	tcaattcatcaaattaaatgagttatgggttgacccaactcattttgttaaatgggttgggtcaacccataactcatttaaccctaaactcatttg	..............(((((((((((((((((((((((((((((((....)))))))))))))))))))))))))))))))................	aacccataactcatttaacccta	aaattaaatgagttatgggttgacccaactcattttgttaaatgggttgggtcaacccataactcatttaacccta	[t1193799] chr5+8769449-8769471|1;[t259796] chr5+8769451-8769472|1;[t259797] chr5+8769451-8769473|6;[t888933] chr5+8769452-8769469|3;[t888934] chr5+8769452-8769470|1;[t888935] chr5+8769452-8769474|8;[t892734] chr5+8769453-8769470|5;[t892735] chr5+8769453-8769471|1;[t892737] chr5+8769453-8769475|65;[t907328] chr5+8769454-8769476|30;[t967388] chr5+8769455-8769475|3;[t967389] chr5+8769455-8769477|18…
novelMiR_2847	-1.29	chr3	-	16056092-16056190	42	16056158-16056180	ggttcgaggaacgccaagcgcaccaataacctacctggtgggctttggggtccaaggagagaggttagggtcgatgcgctacagcgccaacgggatgcc	.......((..(((..((((((((..((((((.(((..((((((....)))))))))....)))))).)))....)))))...)))))...........	acgccaagcgcaccaataaccta	acgccaagcgcaccaataacctacctggtgggctttggggtccaaggagagaggttagggtcgatgcgctacagcgcca	[t698935] chr3-16056194-16056216|1;[t755324] chr3-16056180-16056199|1;[t263575] chr3-16056178-16056198|2;[t44897] chr3-16056160-16056181|2;[t44898] chr3-16056159-16056181|10;[t163413] chr3-16056159-16056180|5;[t163414] chr3-16056158-16056180|11;[t584927] chr3-16056159-16056179|1;[t802331] chr3-16056160-16056178|4;[t802332] chr3-16056158-16056178|2;[t486750] chr3-16056158-16056177|1;[t414286] chr3…
novelMiR_2	-1.3	chr1	+	395255-395352	6	395322-395342	cagaggcaggtggaggatgaggtaatgaggcacgtgaaggctgtggaggtgacacgagctatgactctcaacaatctacaaaccggcctgcccaatgt	..(.(((((((.(.(..((((((..(((((...((.(.(((((((.......))).)))).).)))))))...)))).))..)).)))))))).....	tcaacaatctacaaaccggcc	tggaggatgaggtaatgaggcacgtgaaggctgtggaggtgacacgagctatgactctcaacaatctacaaaccggcc	[t1047532] chr1+395322-395342|6;[t1058778] chr1+395385-395405|1;
novelMiR_623	-1.3	chr2	+	8038722-8038814	75	8038732-8038754	ttactaaaaacatctcattttaactcttatataagagacatgttatcatttcgtctcttatataagagttaaaatgagatgttcttatcctaa	........((((((((((((((((((((((((((((((((((....)))...)))))))))))))))))))))))))))))))..........	catctcattttaactcttatata	catctcattttaactcttatataagagacatgttatcatttcgtctcttatataagagttaaaatgagatgtt	[t118706] chr2+8038731-8038752|7;[t466415] chr2+8038732-8038752|7;[t466416] chr2+8038732-8038753|3;[t466417] chr2+8038732-8038754|48;[t341063] chr2+8038733-8038754|7;[t1115246] chr2+8038734-8038754|3;[t302392] chr2+8038781-8038803|3;[t219022] chr2+8038786-8038808|8;[t759257] chr2+8038787-8038807|1;[t617126] chr2+8038811-8038833|4;[t617208] chr2+8038823-8038845|3;[t58243] chr2+8038825-8038845|2;[t…
novelMiR_635	-1.3	chr2	+	8875262-8875461	7	8875429-8875451	agttagggtaatagatctgaggcgggtatgatcgattgaagtattggtgaaacccatatctttatatcatcaatgtcgaaacccttttcattgaatctgaagtgaagaagatgttttgaatataattttatatgaagaattaaccgaaagcgtgctttaaggtaagatcaccttcttcgtcggagtaatactttatatat	...(((((((.((..(((((.(.(((..(((((..(((((((((...........................................................................................................))))))))).....)))))...))).).))))).)).))))))).....	tcaccttcttcgtcggagtaata	atagatctgaggcgggtatgatcgattgaagtattggtgaaacccatatctttatatcatcaatgtcgaaacccttttcattgaatctgaagtgaagaagatgttttgaatataattttatatgaagaattaaccgaaagcgtgctttaaggtaagatcaccttcttcgtcggagtaata	[t1056911] chr2+8875429-8875451|7;[t375489] chr2+8875531-8875552|1;
novelMiR_801	-1.3	chr3	+	8070012-8070168	63	8070141-8070158	gctgcaacacttgtggctgctcaatgtgtggaagctgctgaagttatgggagctgagagggatcatttagcttccgttgttagttctgctgttaatgttcgatctgcgggagatatcatgacattaaccgctggagcagccacaggttcttagagtt	........((((((((((((((.....((((................................................................................................))))..))))))))))))))..........	gctggagcagccacaggt	ttgtggctgctcaatgtgtggaagctgctgaagttatgggagctgagagggatcatttagcttccgttgttagttctgctgttaatgttcgatctgcgggagatatcatgacattaaccgctggagcagccacaggt	[t834107] chr3+8070141-8070158|63;
novelMiR_1724	-1.3	chr5	+	19504964-19505056	11	19505024-19505046	caatacataattattaaattttaaaatcactacttttaataaataaatagtcacgctgtaccggtggttaaaatttaatactatttatgatta	.....(((((.((((((((((((..((((((...............................))))))))))))))))))....)))))....	ccggtggttaaaatttaatacta	ttattaaattttaaaatcactacttttaataaataaatagtcacgctgtaccggtggttaaaatttaatacta	[t1021123] chr5+19504994-19505012|1;[t539619] chr5+19505024-19505046|11;
novelMiR_3047	-1.3	chr4	-	4402199-4402324	19	4402209-4402231	tatctatgttttaggtatgggattttgagtctttatgttatttctcgagtcttttagtgtcttttcaggtatactaaacaacgagacaacaacagagataaggagacattttggagcaagagctaa	..(((.(((((((((.(((...((((..((((((.((((...(((((.....((((((((((.....)).))))))))...))))).))))..)))))).))))..))))))))))))))).....	agagataaggagacattttggag	ttaggtatgggattttgagtctttatgttatttctcgagtcttttagtgtcttttcaggtatactaaacaacgagacaacaacagagataaggagacattttggag	[t214519] chr4-4402209-4402231|7;[t745305] chr4-4402208-4402230|3;[t219813] chr4-4402207-4402229|2;[t762006] chr4-4402207-4402228|4;[t762007] chr4-4402206-4402228|2;[t65126] chr4-4402207-4402225|3;[t742335] chr4-4402200-4402222|1;[t849670] chr4-4402161-4402183|1;[t1062435] chr4-4402148-4402169|1;[t449294] chr4-4402146-4402168|1;
ath-mir5649a	-1.31	chr1	+	21360152-21360252	14	21360162-21360182	tcatattatagtaaccaacatattcaatactttcaaatgaagaaaaataattggcatcttcatttgaaagtattgaatatgttggttactataatatgaat	........(((((((((((((((((((((((((((((((((((.............)))))))))))))))))))))))))))))))))))..........	gtaaccaacatattcaatact	gtaaccaacatattcaatactttcaaatgaagaaaaataattggcatcttcatttgaaagtattgaatatgttggttacta	[t916820] chr1+21360162-21360182|14;[t125561] chr1+21360165-21360185|1;[t125562] chr1+21360165-21360186|5;
novelMiR_1069	-1.31	chr3	+	22516855-22517031	5	22516999-22517021	gtcattttttgaaacccaaaagttatggtttattaattctgaattgttttattagataaaaaatgtttagagtgagtctctcggttgcgacccgatcgtattcactccttgaccagcgtttaggaacgagctgggataccggtgttaaaagtataaccgggtttctgaagatgaaaa	.((((((((.(((((((....((((((.(((....................................................................................................................))).)))))).))))))).))))))))...	ttaaaagtataaccgggtttctg	gaaacccaaaagttatggtttattaattctgaattgttttattagataaaaaatgtttagagtgagtctctcggttgcgacccgatcgtattcactccttgaccagcgtttaggaacgagctgggataccggtgttaaaagtataaccgggtttctg	[t1184869] chr3+22516999-22517021|5;
novelMiR_1476	-1.31	chr5	+	4639576-4639722	13	4639586-4639608	ctctctctctctctctctctctctctctctctgcttcacagtctcttttagatgaagaacatttttgtagctgctgaaagatttgagattgaagcttttgcttgtctcgggaacggagagagagagagaggatttaggaagaaaaag	........((...((.(((((((((((((((((.(((.........................................................................))))))))))))))))))))))...))..........	ctctctctctctctctctctctg	ctctctctctctctctctctctgcttcacagtctcttttagatgaagaacatttttgtagctgctgaaagatttgagattgaagcttttgcttgtctcgggaacggagagagagagagaggatttag	[t652144] chr5+4639586-4639608|10;[t652145] chr5+4639588-4639608|2;[t1120087] chr5+4639589-4639609|1;
novelMiR_3429	-1.31	chr5	-	13989975-13990197	27	13989985-13990007	ctttaaaagttaaaaatcatgtagccagtcaaaattttggaatattaatcttttaaaggagctatttgatccagaaaatattcagtagataagtgcattacacttgggtgcgtcaacgaaggaggatactctaggttggtatttcacgaaatcctgtattttacaaaatccggaatatatacagttaaatctggttatcatacaaagcagttaaaaaatttgg	.(((((..(((.......((((((((((..................................................................................................................................................................))))))).)))....)))..)))))........	ctggttatcatacaaagcagtta	aaagttaaaaatcatgtagccagtcaaaattttggaatattaatcttttaaaggagctatttgatccagaaaatattcagtagataagtgcattacacttgggtgcgtcaacgaaggaggatactctaggttggtatttcacgaaatcctgtattttacaaaatccggaatatatacagttaaatctggttatcatacaaagcagtta	[t114079] chr5-13989996-13990017|1;[t345085] chr5-13989987-13990009|4;[t1125249] chr5-13989986-13990008|11;[t666350] chr5-13989985-13990007|12;[t799127] chr5-13989919-13989939|2;[t114017] chr5-13989891-13989913|1;[t840571] chr5-13989768-13989788|8;[t32217] chr5-13989757-13989778|1;[t132971] chr5-13989756-13989777|3;[t108828] chr5-13989752-13989772|2;[t357359] chr5-13989663-13989684|1;[t1162046] c…
novelMiR_3059	-1.32	chr4	-	4713853-4714009	6	4713863-4713885	atcgttaacactattttttctagtttagtttaatcttaatgcatgtatgtccgggacgccacctagtacatgatcttagatattttatatttggcagaatcttgtataattgcttgaaataactcaactgaataaagaactataaccgttacacgcc	..(((((((..(((...((((.((((((((...............................................................................................))))))))..))))..)))...)))).)))..	caactgaataaagaactataacc	ctattttttctagtttagtttaatcttaatgcatgtatgtccgggacgccacctagtacatgatcttagatattttatatttggcagaatcttgtataattgcttgaaataactcaactgaataaagaactataacc	[t411702] chr4-4713863-4713885|6;
novelMiR_629	-1.34	chr2	+	8515772-8515948	5	8515918-8515938	gcaagaagagaggaccaaactcatcagagaagtagatagaagaaggttttacccttttcagattttatgggatgtttttgatattgtgtcattagttggtccaaactcatcgatatcaaagtggtttaaccttggttatctacaaatcagtggatgttgtgtcaattttcttgtcaa	(((((((((...((((((...((((.((...((((((((...((((((..(((.....................................................................)))..))))))..))))))))...))....))))))).)))..)))))))))...	tcagtggatgttgtgtcaatt	aggaccaaactcatcagagaagtagatagaagaaggttttacccttttcagattttatgggatgtttttgatattgtgtcattagttggtccaaactcatcgatatcaaagtggtttaaccttggttatctacaaatcagtggatgttgtgtcaatt	[t1063820] chr2+8515918-8515938|5;
novelMiR_1089	-1.34	chr4	+	1611341-1611458	8	1611351-1611372	gattaaccatgattaaaactaaagacatttgcttttttgggtgtctaaaatgtcttagggaagacatatttgacatcaaaaaaggtgaatgtctttaattttaactatggttagtctt	........(((.((((((.((((((((((..(((((((.((((((.((.(((((((....))))))).)).)))))).)))))))..)))))))))).)))))).)))..........	gattaaaactaaagacatttgc	gattaaaactaaagacatttgcttttttgggtgtctaaaatgtcttagggaagacatatttgacatcaaaaaaggtgaatgtctttaattttaactat	[t353297] chr4+1611349-1611369|3;[t777712] chr4+1611351-1611372|5;[t1178590] chr4+1611430-1611452|1;[t952772] chr4+1611431-1611453|5;
novelMiR_1561	-1.34	chr5	+	11510291-11510420	7	11510388-11510410	taagcggacggtccaagccgttagtgttgctctcgtgaaaagtcacttcgtcatcttgtcctttaaacagtcgcgtccagttgcgatttgagtcggccttcctctgataagctttgattgatgccgctgt	..(((((.(((((.((((.(((((.(((((((.........................................................))).))))......)))))..)))).)))))...)))))..	cttcctctgataagctttgattg	gtccaagccgttagtgttgctctcgtgaaaagtcacttcgtcatcttgtcctttaaacagtcgcgtccagttgcgatttgagtcggccttcctctgataagctttgattg	[t678743] chr5+11510388-11510410|7;
novelMiR_2182	-1.34	chr1	-	27688657-27688795	7	27688667-27688688	tcaggagcttacagatcctacaagaagacaacaaggtttaacgataacttgctttagataccgtttgataagccttgaagatgtgttgtatatatagctaacttgtttctatcttctgtcgatctttagtcctctgatt	(((((..((...(((((..(((.(((((...................................................................................)))))))).)))))..))..).))))..	tctatcttctgtcgatctttag	acagatcctacaagaagacaacaaggtttaacgataacttgctttagataccgtttgataagccttgaagatgtgttgtatatatagctaacttgtttctatcttctgtcgatctttag	[t596603] chr1-27688796-27688818|2;[t1112093] chr1-27688667-27688688|7;
novelMiR_3198	-1.34	chr4	-	16019947-16020168	5	16019957-16019978	tcgtctgtctgatttcatgtgtttctgactatgaagttcaattgcagtgagtgcaggtcagtttcgggggtatcttcagatgctggaaattctgtttcgtcggtggagagaactgttagttttggcattgcctcttcttcccggacggatactgatatgttctgccagaatttcatcttgaattataatcggaaagatgggaaaaaggatgatggagatgat	((((((((((..((((..((.(((((((..(((((((((....((((.....(((.((((((((((((((........(((((..(((...(.((((..((....))..)))).)....)))..)))))........)))))))).....)))))).))).))))..)))))))))............))))))).))..))))..)))).....)))))).	ggaaagatgggaaaaaggatga	gtctgatttcatgtgtttctgactatgaagttcaattgcagtgagtgcaggtcagtttcgggggtatcttcagatgctggaaattctgtttcgtcggtggagagaactgttagttttggcattgcctcttcttcccggacggatactgatatgttctgccagaatttcatcttgaattataatcggaaagatgggaaaaaggatga	[t841035] chr4-16019957-16019978|5;
novelMiR_3157	-1.35	chr4	-	12004041-12004128	319	12004051-12004073	ttttgttttattgggttaattggtgggacacatacataatatatatatagtaaaacctctataaattaatactcgataaattaattat	......(((((((((((((((.(((((.....((((((.......))).))).....))))).)))))..))))))))))........	cctctataaattaatactcgata	ttgggttaattggtgggacacatacataatatatatatagtaaaacctctataaattaatactcgata	[t265697] chr4-12004061-12004080|6;[t914982] chr4-12004059-12004079|2;[t993047] chr4-12004056-12004078|2;[t10407] chr4-12004056-12004076|1;[t10408] chr4-12004054-12004076|2;[t41649] chr4-12004056-12004075|1;[t41652] chr4-12004055-12004075|23;[t41654] chr4-12004053-12004075|63;[t154438] chr4-12004053-12004074|16;[t154440] chr4-12004052-12004074|28;[t554362] chr4-12004053-12004073|19;[t554363] chr4…
novelMiR_3227	-1.36	chr5	-	990002-990218	5	990012-990033	agaatctcacattgttccctattgcttgtctcacaagagaatccttgatctagggttcttgcttccctcccctgtttttttctttaaattcctcctctgttttctttttgttctcgtcggagtaagaagagatggagctaggagatacgacgtcggtgattccagactcgttcatgggatacagagacgacataacaatgcaaatgtcaatggtttt	((((((..(((((((.......((.(((((((.......................................................................................................................................................))))))))).......)).)))))....))))))	gacgacataacaatgcaaatgt	attgttccctattgcttgtctcacaagagaatccttgatctagggttcttgcttccctcccctgtttttttctttaaattcctcctctgttttctttttgttctcgtcggagtaagaagagatggagctaggagatacgacgtcggtgattccagactcgttcatgggatacagagacgacataacaatgcaaatgt	[t729926] chr5-990012-990033|5;
ath-mir773a*	-1.37	chr1	+	13067303-13067524	665	13067313-13067334	ctgtcacctgtttgcttccagcttttgtctccttacctgttcagtgtctaaactctctggtacattcatagttgttgccgcctttgactttttttttctgcacgcaattgtttgcaagaaatatttcttgtgaattttaaattatttatttatttgatgtctcttaccttttctaaagattctaaacaaacacggagtagagttttggaggtctggagaatt	.......((.(..((((((((((((...((((.....((((.((.((((...............................................................................................................................)))).)).)))).....)))).)))))..)))))))..).))....	tttgcttccagcttttgtctcc	tttgcttccagcttttgtctccttacctgttcagtgtctaaactctctggtacattcatagttgttgccgcctttgactttttttttctgcacgcaattgtttgcaagaaatatttcttgtgaattttaaattatttatttatttgatgtctcttaccttttctaaagattctaaacaaacacggagtagagttttggaggtctgga	[t254027] chr1+13067254-13067274|38;[t1240297] chr1+13067313-13067333|22;[t1240298] chr1+13067313-13067334|630;[t1240300] chr1+13067313-13067335|1;[t1222273] chr1+13067314-13067334|12;
novelMiR_1037	-1.37	chr3	+	19085720-19085812	5	19085781-19085802	ttcgttttgcgttagttttcggagaagctataagcttctatctggaggttttgtggacggtgttgttctcggaaaactaaagtatagcagaag	((((((.(((.(((((((((.(((((.((((((((((((....))))).))))))).........))))).))))))))).))).))).))).	gttgttctcggaaaactaaagt	gttagttttcggagaagctataagcttctatctggaggttttgtggacggtgttgttctcggaaaactaaagt	[t986029] chr3+19085781-19085802|5;
novelMiR_2159	-1.37	chr1	-	23943490-23943681	7	23943500-23943520	ttaagtacataataaagtttggttttatggtatgtatatgtatatgatgtaatgtatctattatgtttgttttcgttgagaaaaacgttgataggctcttcttggataattttttccttccatgaaagaagcctttaagcttttgtgtttttttccctaaaccataaattaaacgttgttgctaatttgttc	.(((((...((((((.(((((((((.(((((.................................................................................................................................)))))))))))))).))))))...)))))...	ccataaattaaacgttgttgc	aataaagtttggttttatggtatgtatatgtatatgatgtaatgtatctattatgtttgttttcgttgagaaaaacgttgataggctcttcttggataattttttccttccatgaaagaagcctttaagcttttgtgtttttttccctaaaccataaattaaacgttgttgc	[t500895] chr1-23943500-23943520|7;
novelMiR_2840	-1.37	chr3	-	15809764-15809986	61	15809774-15809796	aatggtgggaggttgataaggaatcgagatgcttctaagcccatcttcatactggtaattcgggaagccaatagagtggtcctgaatagtgcttgttcccaagtccgaagagcaaaagggcacaggaagaacagatgaaggcacgattcatcctcaccacaatgagggcaattagcaagagggttgatgtttcgaatcctcaggttttcgccaacgggaagag	..(((((..((.((((...(((.(((((((...((..(((((..........................................................................................................................................))))))).))))))).))))))).))..)))))..........	ttcgaatcctcaggttttcgcca	gtgggaggttgataaggaatcgagatgcttctaagcccatcttcatactggtaattcgggaagccaatagagtggtcctgaatagtgcttgttcccaagtccgaagagcaaaagggcacaggaagaacagatgaaggcacgattcatcctcaccacaatgagggcaattagcaagagggttgatgtttcgaatcctcaggttttcgcca	[t1208137] chr3-15809774-15809796|30;[t1096346] chr3-15809774-15809795|17;[t570307] chr3-15809774-15809794|8;[t711582] chr3-15809774-15809793|2;[t77580] chr3-15809774-15809792|2;[t330070] chr3-15809774-15809791|2;
ath-mir157d	-1.39	chr1	-	18026827-18027018	19	18026837-18026857	gtgtggttgctgacagaagatagagagcactaaggatgctatgcaaaacagacacagatatgtgtttctaattgtatttcatactttaacctcaaagttgatataaaaaaagaaagaaagatagaagagctagaagactatctgcatctctattcctatgtgctctctatgcttctgtcatcacctttcttt	...........(((((((((((((((((((..((((.....................................................................................................................))))..))))))))))).)))))))).............	gctctctatgcttctgtcatc	tgacagaagatagagagcactaaggatgctatgcaaaacagacacagatatgtgtttctaattgtatttcatactttaacctcaaagttgatataaaaaaagaaagaaagatagaagagctagaagactatctgcatctctattcctatgtgctctctatgcttctgtcatc	[t831647] chr1-18026840-18026857|3;[t831648] chr1-18026839-18026857|3;[t831649] chr1-18026838-18026857|1;[t831650] chr1-18026837-18026857|12;
ath-mir5663	-1.39	chr1	-	18686847-18686972	562	18686942-18686962	tggcaattatagctaaggatttgcattctcatgattgaattctagtatatagtaacattatagaagaaagtctataaacactaaactcaatcatgagaatgcaaatccttagctatatgaccaatt	........((((((((((((((((((((((((((((((................................................))))))))))))))))))))))))))))))..........	agctaaggatttgcattctca	agctaaggatttgcattctcatgattgaattctagtatatagtaacattatagaagaaagtctataaacactaaactcaatcatgagaatgcaaatccttagctat	[t299833] chr1-18686944-18686964|8;[t1026222] chr1-18686946-18686963|5;[t1026223] chr1-18686944-18686963|4;[t1026225] chr1-18686943-18686963|179;[t242554] chr1-18686943-18686962|19;[t242555] chr1-18686942-18686962|329;[t825749] chr1-18686941-18686961|8;[t617683] chr1-18686940-18686960|10;[t418362] chr1-18686866-18686885|11;[t418363] chr1-18686865-18686885|34;[t320202] chr1-18686863-18686883|40;[t…
novelMiR_2140	-1.39	chr1	-	22107911-22108117	18	22107921-22107943	gagcccagtagattccacaagcaacaacttattggatcctaggagtctccatggtcctttccatagcgctaattgtcttctttgttgacaagaccaaccatttgcggtatgaaagtaacaagcaaaccaagagtttaagtccaagtaacaagtgagaattcttcacaaacggatgatggtgttgtttctttcctctatatattttta	.......(((((......((((((((...((((..((((...................................................................................................................................)))))))).))))))))......))))).........	gatggtgttgtttctttcctcta	gattccacaagcaacaacttattggatcctaggagtctccatggtcctttccatagcgctaattgtcttctttgttgacaagaccaaccatttgcggtatgaaagtaacaagcaaaccaagagtttaagtccaagtaacaagtgagaattcttcacaaacggatgatggtgttgtttctttcctcta	[t776136] chr1-22107921-22107943|10;[t1171565] chr1-22107919-22107941|8;[t1245600] chr1-22107867-22107889|5;[t198608] chr1-22107838-22107860|4;[t368016] chr1-22107735-22107757|3;[t379851] chr1-22107611-22107633|6;[t507705] chr1-22107496-22107518|4;
novelMiR_2161	-1.39	chr1	-	24209079-24209170	11	24209089-24209107	ttgttgcaatgttgcaggtcttcgttgttgtcgttcttggttttcaagagaaaatcagcttttcaacttgaaagacactcattgagattctt	......(((((......(((((((..((((......(((((((((....))))))))).....)))).)).)))))...)))))........	caacttgaaagacactcat	gttgcaggtcttcgttgttgtcgttcttggttttcaagagaaaatcagcttttcaacttgaaagacactcat	[t412320] chr1-24209089-24209107|11;
novelMiR_1051	-1.4	chr3	+	20776833-20776988	5	20776958-20776978	ttcttgaatctacaggatagtattatgtgcagtggaccaaagagcaatctctgctcttcaagaaccttaacagaaatcgaatcaaggcaaaaggaagaagaaacaatgcttctcctcgaattcgctgcttgtgatgatcttgactcgttcaagaga	(((((((((...((((((..(((((((.((((((((....................................................................................)))))))).)))))))))))))....))))))))).	tgcttgtgatgatcttgactc	tacaggatagtattatgtgcagtggaccaaagagcaatctctgctcttcaagaaccttaacagaaatcgaatcaaggcaaaaggaagaagaaacaatgcttctcctcgaattcgctgcttgtgatgatcttgactc	[t1158365] chr3+20776958-20776978|5;[t1149268] chr3+20777037-20777054|1;
novelMiR_1278	-1.4	chr4	+	6126596-6126817	6	6126606-6126627	tgcagcctttagctttggtggtgtttattgtgtgggagtttcccttttttacctcaggttgaggtctctggtgttttacttttggttccccttgtgtacctctgtttgagggctctagagttttttattgcttttggaggttaagtttgttttattcacagttcccctcctatctcagcatggctcagcgatactcaaaacaagaaaaggcgaagtggttgg	..(((((....(((((.((..((..((((((............................................................................................................................................................))))))..))..)).....))))).....))))).	agctttggtggtgtttattgtg	agctttggtggtgtttattgtgtgggagtttcccttttttacctcaggttgaggtctctggtgttttacttttggttccccttgtgtacctctgtttgagggctctagagttttttattgcttttggaggttaagtttgttttattcacagttcccctcctatctcagcatggctcagcgatactcaaaacaagaaaaggcgaa	[t495165] chr4+6126473-6126495|3;[t248219] chr4+6126606-6126627|6;
novelMiR_2910	-1.4	chr3	-	22470283-22470428	2363	22470293-22470313	catataactaccaaactgatatgataggatttttttttttttatgatagctgtaaaatgttgttaataggtacaccaagttaattaatagcgtaatgtagaaatattttcaagaagcccgtctagctcagttggtagagcgcaagg	.......(((((((.((((...((..((.((((((...........................................................................))))))))..))....))))))))))).........	gcccgtctagctcagttggta	ccaaactgatatgataggatttttttttttttatgatagctgtaaaatgttgttaataggtacaccaagttaattaatagcgtaatgtagaaatattttcaagaagcccgtctagctcagttggta	[t809060] chr3-22470296-22470313|15;[t809062] chr3-22470295-22470313|47;[t809065] chr3-22470294-22470313|178;[t809066] chr3-22470293-22470313|1745;[t809067] chr3-22470292-22470313|178;[t809068] chr3-22470291-22470313|188;[t523473] chr3-22470293-22470312|5;[t523474] chr3-22470291-22470312|6;[t542109] chr3-22470291-22470311|1;[t542111] chr3-22470289-22470311|1;[t65891] chr3-22470265-22470286|1;[t65…
ath-mir5998b	-1.4	chr5	-	3247250-3247408	39	3247378-3247398	acaaattggaacagtttgtgttttgttttgtgatgttggaacaaattggaagaattgcctccaagaagtcagagtttgagaattgtacatggcggcgacggtggagagtaacgaatccaacaaaacacaaaacaaaacacaaactgttccaatttgttt	........((((((((((((((((((((((((.(((((((...........................................................................)))))))...))))))))))))))))))))))))..........	acagtttgtgttttgttttgt	acagtttgtgttttgttttgtgatgttggaacaaattggaagaattgcctccaagaagtcagagtttgagaattgtacatggcggcgacggtggagagtaacgaatccaacaaaacacaaaacaaaacacaaactgttc	[t28554] chr5-3247379-3247399|3;[t114469] chr5-3247378-3247398|36;[t98324] chr5-3247264-3247284|1;[t88181] chr5-3247262-3247282|8;[t395801] chr5-3247261-3247281|3;[t88230] chr5-3247257-3247277|18;[t395885] chr5-3247256-3247276|9;[t5271] chr5-3247254-3247274|2;
[truncated: 3,163 more rows]

## Sheet: ath-col-aerial
miR_ID	score	chr	strand	hairPin_loci	expression(number of mature reads)	mature_loci	sequence	hairPin 2nd second RNA Structure	mature miR	mature_loop_star_seq	reads_no
[truncated: 872 more rows]

[truncated: 14 more sheets: ath-cold, ath-pdep, ath-pind, ath-EXAMPLE1, ath-EXAMPLE2, ath-EXAMPLE3, mtr-MINF, mtr-MLEF, mtr-MSDL1, mtr-MYR1, ppe-fruit, ppe-flower, ppe-leaf, ppe-root]
