# Supplementary material for: miRPlant: an integrated tool for identification of plant miRNA from RNA sequencing data
Source: BMC Bioinformatics. 2014 Aug 12;15(1):275. doi: 10.1186/1471-2105-15-275 (PMC4141084; doi:10.1186/1471-2105-15-275)
Supplement: Supplementary file 4 — Additional file 4: Detailed result of miRDeep-P prediction. (XLSX 541 KB) [file 12859_2014_6544_MOESM4_ESM.xlsx]

## Sheet: Ath-leaf
ID	score	mature_query	mature_seq	num_reads	chr	strand	mature_start_genome	mature_stop_genome
	790083	col_leaf_r1598838_x34	GGAGCATCATCAAGATTCACA	40	Chr3	-	19859916	19859936
ath-mir396b	129286	col_leaf_r522507_x239432	TTCCACAGCTTTCTTGAACTT	244485	Chr5	+	13611809	13611829
	129281	col_leaf_r1901962_x1	GGTTTCTCCCTCTGGTTCATC	1	Chr5	+	12356398	12356418
	118036	col_leaf_r2276807_x8	ACCCAAATTACTTGAAACCACAA	24	Chr3	-	17171175	17171197
ath-mir166b	92765.7	col_leaf_r1290402_x24425	TCGGACCAGGCTTCATTCCCC	26078	Chr3	+	22922302	22922322
ath-mir167b	92765.6	col_leaf_r2660526_x180013	TGAAGCTGCCAGCATGATCTA	181744	Chr3	+	23406178	23406198
	79979.9	col_leaf_r1843405_x19	TGAAATGGGGATCTAGC	42	Chr5	+	25613736	25613752
ath-mir398b	79975.2	col_leaf_r1961049_x143178	GGGTTGATATGAGAACACACG	156407	Chr5	+	4691035	4691055
	73274	col_leaf_r287561_x10	GAGCTCTATTTATAATCCGCCC	12	Chr4	+	3193927	3193948
	73274	col_leaf_r2480168_x87635	GCAGCACCATTAAGATTCACA	131796	Chr5	-	25787376	25787396
	66571.1	col_leaf_r2580990_x48	AGCCTCTTCTGTTTTGTTG	83	Chr5	-	22771569	22771587
	66570	col_leaf_r2037610_x65744	TGACAGAAGAGAGTGAGCAC	87579	Chr5	-	23518738	23518757
ath-mir390b	59571.9	col_leaf_r2162637_x11219	AAGCTCAGGAGGGATAGCGCC	12587	Chr5	+	23636962	23636982
ath-mir172e	59571.9	col_leaf_r2480168_x87635	GCAGCACCATTAAGATTCACA	116036	Chr5	+	23988485	23988505
ath-mir828	43312.4	col_leaf_r887997_x13	TCTTGCTTAAATGAGTATTCCA	23	Chr4	+	13847021	13847042
ath-mir156b	43311.7	col_leaf_r2037610_x65744	TGACAGAAGAGAGTGAGCAC	76574	Chr4	+	15074946	15074965
	41850.6	col_leaf_r1620908_x20	TTCTTGAAGCGGCCCACCA	24	Chr4	+	18030909	18030927
	41850.2	col_leaf_r2037610_x65744	TGACAGAAGAGAGTGAGCAC	76557	Chr4	-	3169734	3169753
	39162.9	col_leaf_r2037610_x65744	TGACAGAAGAGAGTGAGCAC	76557	Chr2	-	9021554	9021573
	39162.7	col_leaf_r1378513_x17	GTCCTTGACTAATTGGTTTGTAAAG	18	Chr2	-	8920199	8920223
ath-mir156f	39016.7	col_leaf_r2037610_x65744	TGACAGAAGAGAGTGAGCAC	76512	Chr5	+	9136127	9136146
	39016.6	col_leaf_r2480168_x87635	GCAGCACCATTAAGATTCACA	131796	Chr5	-	25787154	25787174
ath-mir156e	39013.8	col_leaf_r2037610_x65744	TGACAGAAGAGAGTGAGCAC	76512	Chr5	+	3867214	3867233
ath-mir166f	39013.7	col_leaf_r1290402_x24425	TCGGACCAGGCTTCATTCCCC	25630	Chr5	+	17516379	17516399
	36510.5	col_leaf_r386670_x290	CTGAAGTGTTTGGGGGAACTC	306	Chr1	-	4157479	4157499
	36501.4	col_leaf_r1806726_x18	TCGCTTGCACGTTAC	18	Chr1	+	2525677	2525691
	25118.1	col_leaf_r1361288_x14	AGGACTGATCATATAAACCCAG	14	Chr5	+	7772763	7772784
	25117.9	col_leaf_r1035188_x41918	TCGATAAACCTCTGCATCCAG	48744	Chr5	-	19234925	19234945
	23577.4	col_leaf_r303754_x36	ACAGTTTGTGTTTTGTTTTGT	39	Chr5	-	23728163	23728183
	23574.8	col_leaf_r1035188_x41918	TCGATAAACCTCTGCATCCAG	45912	Chr5	-	24340335	24340355
	19418.1	col_leaf_r1469987_x8	CATCAGAGATATTTGGGAT	12	Chr2	+	14498032	14498050
	16112.6	col_leaf_r2157690_x6	ACATGGTGGGTTTTAGTTTA	17	Chr5	+	24153082	24153101
ath-mir408	14690.3	col_leaf_r627963_x246	ACAGGGAACAAGCAGAGCATG	397	Chr2	+	19319867	19319887
ath-mir403	14690.3	col_leaf_r2815640_x17070	TTAGATTCACGCACAAACTCG	26641	Chr2	+	19415155	19415175
	13649.8	col_leaf_r678887_x4384	GCGTACAAGGAGTCAAGCATG	4493	Chr5	-	7966443	7966463
ath-mir166b	13328.5	col_leaf_r1290402_x24425	TCGGACCAGGCTTCATTCCCC	26078	Chr3	+	22922302	22922322
ath-mir393b	13324.8	col_leaf_r2153683_x8427	ATCATGCGATCTCTTTGGATT	8625	Chr3	+	20691779	20691799
	13078.4	col_leaf_r144924_x7	TAGCTCGCAGCCAGAGCA	18	Chr5	+	17486064	17486081
ath-mir166f	13078.3	col_leaf_r1290402_x24425	TCGGACCAGGCTTCATTCCCC	25630	Chr5	+	17516379	17516399
	11752.6	col_leaf_r532565_x4	GTGTTTATGATTCTACTAAAGGTC	4	Chr4	+	6818752	6818775
ath-mir5026	11739.8	col_leaf_r648828_x21069	ACTCATAAGATCGTGACACGT	21973	Chr4	+	7844613	7844633
	11380.3	col_leaf_r243789_x9	AATCTCCAAGAGCTTCAGCTAAGT	9	Chr5	+	22696062	22696085
ath-mir403	8550	col_leaf_r2815640_x17070	TTAGATTCACGCACAAACTCG	26641	Chr2	+	19415155	19415175
ath-mir164a	8549.7	col_leaf_r747239_x16493	TGGAGAAGCAGGGCACGTGCA	16645	Chr2	+	19520771	19520791
ath-mir777	7069.7	col_leaf_r160910_x98	TACGCATTGAGTTTCGTTGCTT	107	Chr1	+	26638084	26638105
	5152	col_leaf_r2091633_x3904	TAGCCAAGGATGACTTGCCTG	5351	Chr3	-	13587508	13587528
	4855.2	col_leaf_r1164755_x216	AACTACATTTATATAAAAAGA	227	Chr3	-	13105082	13105102
	4814.1	col_leaf_r2091633_x3904	TAGCCAAGGATGACTTGCCTG	5351	Chr3	-	13581301	13581321
	4780.2	col_leaf_r2091633_x3904	TAGCCAAGGATGACTTGCCTG	4927	Chr3	-	13581673	13581693
	4701.1	col_leaf_r2011545_x326	TTGAGCCGTGCCAATATCACG	550	Chr1	-	26466101	26466121
	4528	col_leaf_r2091633_x3904	TAGCCAAGGATGACTTGCCTG	4361	Chr3	-	13584316	13584336
	4527.9	col_leaf_r2091633_x3904	TAGCCAAGGATGACTTGCCTG	5301	Chr3	-	13583951	13583971
ath-mir171a	4402.8	col_leaf_r2755091_x5389	TGATTGAGCCGCGCCAATATC	5553	Chr3	+	19073522	19073542
	4296.3	col_leaf_r2260629_x11	GCCTGCACATGTTTCGTGGAT	11	Chr1	+	18589703	18589723
ath-mir847	4296.3	col_leaf_r1218480_x7871	TCACTCCTCTTCTTCTTGATG	8151	Chr1	+	2165676	2165696
	3855.5	col_leaf_r2091633_x3904	TAGCCAAGGATGACTTGCCTG	4361	Chr3	-	13584170	13584190
	3750.3	col_leaf_r1768961_x4	GGCTGAAGATACTGGTGAGTT	4	Chr1	+	20714541	20714561
ath-mir394a	3532.9	col_leaf_r2130619_x4865	TTGGCATTCTGTCCACCTCC	6892	Chr1	+	7058208	7058227
ath-mir864	3532.2	col_leaf_r2583493_x76	TTAAAGTCAATAATACCTTGAA	88	Chr1	+	6740569	6740590
	3432.8	col_leaf_r520953_x10	AGCTAAAGAACTCAAGCGGAT	13	Chr5	-	7846291	7846311
	2972	col_leaf_r2468614_x244	CTTGTATGATCACTAACCATT	265	Chr3	-	18962863	18962883
ath-mir390a	2929	col_leaf_r1561242_x13644	CGCTATCCATCCTGAGTTTCA	21114	Chr2	+	16062024	16062044
	2908.4	col_leaf_r1349422_x6	CAGTGGAAACTTACTTAGCATAGACTC	8	Chr3	+	3644170	3644196
	2001.3	col_leaf_r2556945_x5	GTCTGGCACGATGAACTT	12	Chr1	+	10728788	10728805
	1992.3	col_leaf_r1697345_x2	GCCGTGGCCGTGATCGTGGTCC	2	Chr1	-	8656517	8656538
	1754.6	col_leaf_r226368_x23	CGGCTCTGATACCAATTGATG	24	Chr4	-	6367438	6367458
	1754.4	col_leaf_r142999_x2277	TGAGCCAAGGATGACTTGCCG	2512	Chr4	-	7102121	7102141
ath-mir847	1630.4	col_leaf_r1218480_x7871	TCACTCCTCTTCTTCTTGATG	8151	Chr1	+	2165676	2165696
	1321.5	col_leaf_r2706529_x14	GGATCCGTGGAGAGAATTCAGAGA	21	Chr2	+	28496	28519
ath-mir398a	1321.3	col_leaf_r2444392_x1926	GGAGTGGCATGTGAACACATA	2082	Chr2	+	1040951	1040971
ath-mir398a	1321.3	col_leaf_r2444392_x1926	GGAGTGGCATGTGAACACATA	2082	Chr2	+	1040951	1040971
ath-mir160a	755.1	col_leaf_r1506304_x3451	GCGTATGAGGAGCCATGCATA	3531	Chr2	+	16340343	16340363
ath-mir775	580.5	col_leaf_r400912_x358	TTCGATGTCTAGCAGTGCCA	716	Chr1	+	29422547	29422566
ath-mir402	544.7	col_leaf_r521597_x98	TTCGAGGCCTATTAAACCTCTG	114	Chr1	+	29016587	29016608
	539.7	col_leaf_r2037610_x65744	TGACAGAAGAGAGTGAGCAC	76557	Chr2	-	9021680	9021699
	539.4	col_leaf_r2475249_x600	GACAGAAGAGAGTGAGCACA	1049	Chr2	-	11285866	11285885
ath-mir394a	516.4	col_leaf_r2130619_x4865	TTGGCATTCTGTCCACCTCC	6892	Chr1	+	7058208	7058227
ath-mir5026	440.6	col_leaf_r648828_x21069	ACTCATAAGATCGTGACACGT	21998	Chr4	+	7844613	7844633
ath-mir160b	440.4	col_leaf_r2650245_x538	TGCCTGGCTCCCTGTATGCCA	690	Chr4	+	9888987	9889007
	408.2	col_leaf_r2011545_x326	TTGAGCCGTGCCAATATCACG	549	Chr1	-	26466337	26466357
	407.1	col_leaf_r440666_x273	GGTTTCGTGGTGTAGTTGGTTATC	307	Chr1	-	26160390	26160413
	402	col_leaf_r2011545_x326	TTGAGCCGTGCCAATATCACG	549	Chr1	-	26466127	26466147
	400.9	col_leaf_r2706529_x14	GGATCCGTGGAGAGAATTCAGAGA	21	Chr2	+	2569853	2569876
ath-mir398c	387.4	col_leaf_r1961049_x143178	GGGTTGATATGAGAACACACG	156404	Chr5	+	4694707	4694727
ath-mir400	359.8	col_leaf_r2842366_x2689	TATGAGAGTATTATAAGTCAC	3723	Chr1	+	11785948	11785968
ath-mir164c	354.1	col_leaf_r2712164_x537	CACGTGTTCTACTACTCCAAC	609	Chr5	+	9852748	9852768
	353.8	col_leaf_r377961_x12	CTGGAATGATGATGCTTAGCC	32	Chr5	+	9816531	9816551
ath-mir391	317.2	col_leaf_r809751_x26672	ACGGTATCTCTCCTACGTAGC	29952	Chr5	+	24293212	24293232
ath-mir399c	317.2	col_leaf_r400479_x330	TGCCAAAGGAGAGTTGCCCTG	400	Chr5	+	24962569	24962589
ath-mir395b	302.3	col_leaf_r109984_x194	GTTCCCTTTAACGCTTCATT	392	Chr1	+	9364484	9364503
ath-mir395b	302.3	col_leaf_r109984_x194	GTTCCCTTTAACGCTTCATT	392	Chr1	+	9364484	9364503
	301.8	col_leaf_r430816_x39	GTCATGCTTCAGCTTGCTTA	77	Chr1	+	8217366	8217385
ath-mir395c	300.1	col_leaf_r109984_x194	GTTCCCTTTAACGCTTCATT	392	Chr1	+	9367093	9367112
	253.5	col_leaf_r2144808_x19	CGTAAAGTTTATCGGTGTA	25	Chr2	+	18853319	18853337
ath-mir167a	227.8	col_leaf_r2660526_x180013	TGAAGCTGCCAGCATGATCTA	181819	Chr3	+	8108091	8108111
	216.8	col_leaf_r213743_x44	TGCTCATTTACTTTCTTCTTAGA	50	Chr1	-	1703501	1703523
	216	col_leaf_r386670_x290	CTGAAGTGTTTGGGGGAACTC	301	Chr1	-	4154813	4154833
	215.6	col_leaf_r2623883_x34	CCTTTCATGCTCTTTGGT	36	Chr1	-	20909011	20909028
	214.8	col_leaf_r386670_x290	CTGAAGTGTTTGGGGGAACTC	301	Chr1	-	4154764	4154784
ath-mir842	206	col_leaf_r2172915_x102	CATGGTCAGATCCGTCATCCC	252	Chr1	+	22577196	22577216
ath-mir859	205.5	col_leaf_r1079738_x7	TTCACAGTAGATAGATATCGAC	7	Chr1	+	22149813	22149834
	139.1	col_leaf_r1356947_x5	GTGCTTATTGACGGTCTTGTGCTG	12	Chr1	+	26190299	26190322
ath-mir395f	138.7	col_leaf_r2140486_x188	CTGAAGTGTTTGGGGGGACTC	195	Chr1	+	26273940	26273960
	135.8	col_leaf_r142999_x2277	TGAGCCAAGGATGACTTGCCG	2981	Chr1	-	10388280	10388300
ath-mir159b	104.7	col_leaf_r1040029_x6027	TTTGGATTGAAGGGAGCTCTT	6451	Chr1	+	6220814	6220834
ath-mir395f	77.8	col_leaf_r2140486_x188	CTGAAGTGTTTGGGGGGACTC	195	Chr1	+	26273940	26273960
ath-mir777	77.6	col_leaf_r160910_x98	TACGCATTGAGTTTCGTTGCTT	107	Chr1	+	26638084	26638105
ath-mir395c	73.7	col_leaf_r109984_x194	GTTCCCTTTAACGCTTCATT	392	Chr1	+	9367093	9367112
ath-mir160b	71.8	col_leaf_r2650245_x538	TGCCTGGCTCCCTGTATGCCA	690	Chr4	+	9888987	9889007
	67.8	col_leaf_r347625_x9283	TCCGATGTCGTCCAGCGGTTAGGATA	12702	Chr1	+	27688164	27688189
ath-mir402	67.8	col_leaf_r521597_x98	TTCGAGGCCTATTAAACCTCTG	114	Chr1	+	29016587	29016608
ath-mir393a	67.7	col_leaf_r1293784_x1139	ATCATGCTATCTCTTTGGATT	1396	Chr2	+	16652206	16652226
	47.5	col_leaf_r1188582_x27	GGAGGGATGGCTGAGTACT	27	Chr5	-	1508321	1508339
	46	col_leaf_r2148488_x43	TTGACAGAAGAAAGAGAGCAC	74	Chr5	-	4378582	4378602
	33	col_leaf_r213743_x44	TGCTCATTTACTTTCTTCTTAGA	50	Chr1	-	1703871	1703893
	23.4	col_leaf_r1463688_x1	GGACTTCATCTCGTCAGTGT	1	Chr2	+	14225620	14225639
	15.3	col_leaf_r494521_x16	TGACAGAAGAGAGAGAGCA	24	Chr1	-	10620421	10620439
ath-mir838	14.8	col_leaf_r1331589_x170	TTTTCTTCTACTTCTTGCACA	176	Chr1	+	28636	28656
	14.5	col_leaf_r2333262_x3	TCCTCGTCTTCTTGACCATAAGCT	3	Chr4	-	4268984	4269007
	10.4	col_leaf_r2706529_x14	GGATCCGTGGAGAGAATTCAGAGA	21	Chr2	+	48916	48939
	8.6	col_leaf_r1119977_x4	GAGTTTCACATCTAATACCT	4	Chr1	+	16647027	16647046
ath-mir158b	5.1	col_leaf_r2094530_x4647	CCCAAATGTAGACAAAGCA	7349	Chr1	+	20772275	20772293
	3.5	col_leaf_r847991_x83	GAAACCCTGTAGGTGGAGCA	96	Chr5	+	14897660	14897679
	3.4	col_leaf_r2601136_x7	CTTGATCTTAAGTGCATTTGACGA	10	Chr1	+	14284341	14284364
	3.2	col_leaf_r2706529_x14	GGATCCGTGGAGAGAATTCAGAGA	21	Chr2	-	15454489	15454512
	3.2	col_leaf_r526816_x3	GGCGGGAAAGTTTTTTTGGAAATT	3	Chr3	+	12351876	12351899
	3.2	col_leaf_r1698987_x43	ATTGCTTCATAATGGTGAACTCTCTTA	69	Chr4	+	6764146	6764172
	3.1	col_leaf_r1207788_x717	ATGGGGTAGCAGATCACCTT	781	Chr1	+	16588620	16588639
	3.1	col_leaf_r2075516_x28	AGAGAAACAATCGGTTATGCAACA	28	Chr5	-	14054852	14054875
ath-mir773a	3	col_leaf_r2460417_x630	TTTGCTTCCAGCTTTTGTCTCC	665	Chr1	+	13067314	13067335
	2.7	col_leaf_r992440_x9	GATGCTCATAAAGGACCTACATATATA	13	Chr4	-	3625665	3625691
	2.6	col_leaf_r965108_x3	GTGGCTTGTCTTAAAAAACTCTG	3	Chr5	-	14708613	14708635
	2.5	col_leaf_r755613_x425	TTAGATGACCATCAACAAACT	453	Chr3	-	1336814	1336834
ath-mir5012	2.2	col_leaf_r2036274_x17	TTTTACTGCTACTTGTGTTCC	17	Chr2	+	8432748	8432768
	2.2	col_leaf_r1790779_x3	AGGCTTTTAATGGTACGGAGATGT	3	Chr3	+	11929568	11929591
	2.2	col_leaf_r142999_x2277	TGAGCCAAGGATGACTTGCCG	2512	Chr4	-	7101885	7101905
	2.2	col_leaf_r2037610_x65744	TGACAGAAGAGAGTGAGCAC	87579	Chr5	-	23518952	23518971
	2.1	col_leaf_r494521_x16	TGACAGAAGAGAGAGAGCA	24	Chr1	-	10620695	10620713
	2.1	col_leaf_r2776802_x3385	AGCGGGGTAGAGGAATTGGTCAACT	4647	Chr2	+	3462079	3462103
ath-mir398a	2.1	col_leaf_r2444392_x1926	GGAGTGGCATGTGAACACATA	2082	Chr2	+	1040951	1040971
	2.1	col_leaf_r1515284_x5	TCCACATATCAATGATTTGGCCTACAT	5	Chr2	+	6811612	6811638
ath-mir164a	2.1	col_leaf_r747239_x16493	TGGAGAAGCAGGGCACGTGCA	16645	Chr2	+	19520771	19520791
	2.1	col_leaf_r2475249_x600	GACAGAAGAGAGTGAGCACA	1049	Chr2	-	11285624	11285643
	2.1	col_leaf_r1164755_x216	AACTACATTTATATAAAAAGA	222	Chr3	+	10354840	10354860
	2.1	col_leaf_r2218809_x307	AACTCATTTAACAACTCAACCCAT	652	Chr3	+	11727401	11727424
	2.1	col_leaf_r1598838_x34	GGAGCATCATCAAGATTCACA	40	Chr3	-	19860124	19860144
	2.1	col_leaf_r2674456_x22	CAACTCTAACTTCAACCCAATCGA	30	Chr4	-	12038265	12038288
	2.1	col_leaf_r928279_x273	ACAATGCCGAATCTTGAACAA	306	Chr4	+	2179152	2179172
ath-mir396b	2.1	col_leaf_r522507_x239432	TTCCACAGCTTTCTTGAACTT	244485	Chr5	+	13611809	13611829
	2	col_leaf_r2706529_x14	GGATCCGTGGAGAGAATTCAGAGA	21	Chr2	+	63103	63126
ath-mir399f	2	col_leaf_r1714532_x22	TGCCAAAGGAGATTTGCCCGG	26	Chr2	+	14445085	14445105
	2	col_leaf_r1256218_x8	GAGACATATAATAACAAAATTTCC	8	Chr2	+	2248443	2248466
	2	col_leaf_r2674456_x22	CAACTCTAACTTCAACCCAATCGA	30	Chr4	-	12038163	12038186
	2	col_leaf_r2142597_x2	ACGATCTAATAAAATAAACCTGAT	2	Chr5	+	1264564	1264587
	2	col_leaf_r2706529_x14	GGATCCGTGGAGAGAATTCAGAGA	21	Chr5	+	10246202	10246225
	2	col_leaf_r2706529_x14	GGATCCGTGGAGAGAATTCAGAGA	21	Chr5	+	10248995	10249018
	1.9	col_leaf_r2239646_x5	TGCGAGAGGTCCCGAGTTCA	14	Chr1	+	17157397	17157416
ath-mir842	1.9	col_leaf_r2172915_x102	CATGGTCAGATCCGTCATCCC	252	Chr1	+	22577196	22577216
	1.9	col_leaf_r2706529_x14	GGATCCGTGGAGAGAATTCAGAGA	21	Chr2	+	23105	23128
	1.9	col_leaf_r2706529_x14	GGATCCGTGGAGAGAATTCAGAGA	21	Chr2	+	28496	28519
	1.9	col_leaf_r2299677_x470	TGACAGAAGAGAGAGAGCAC	587	Chr2	-	2109018	2109037
	1.9	col_leaf_r430926_x2	ATACCGAAGCAAGACTAGTAACAT	2	Chr2	-	16514526	16514549
	1.9	col_leaf_r2706529_x14	GGATCCGTGGAGAGAATTCAGAGA	21	Chr2	+	2569853	2569876
	1.9	col_leaf_r1514469_x4784	GGCAAGTTGTCCTTGGCTACA	5763	Chr3	-	19100759	19100779
	1.9	col_leaf_r68874_x8	AATCATCGGCGTTTTA	22	Chr4	+	13771658	13771673
ath-mir156b	1.9	col_leaf_r2037610_x65744	TGACAGAAGAGAGTGAGCAC	76574	Chr4	+	15074946	15074965
	1.9	col_leaf_r1029761_x2	AGACACCACAGATATAAAGTACTA	2	Chr4	-	11982526	11982549
	1.9	col_leaf_r2706529_x14	GGATCCGTGGAGAGAATTCAGAGA	21	Chr4	-	16916446	16916469
	1.9	col_leaf_r1436892_x9	CTTGTATTAGGGATCACGAGCT	9	Chr5	-	20392743	20392764
ath-mir169b	1.9	col_leaf_r228797_x1191	TGCAGCCAAGGATGACTTGCC	2315	Chr5	+	8527510	8527530
	1.8	col_leaf_r1806726_x18	TCGCTTGCACGTTAC	18	Chr1	+	2525677	2525691
	1.8	col_leaf_r2706529_x14	GGATCCGTGGAGAGAATTCAGAGA	21	Chr4	-	16916368	16916391
	1.8	col_leaf_r552986_x628	TGATTGAGCCGTGTCAATATC	646	Chr5	-	563854	563874
	1.7	col_leaf_r352547_x30	GTTAACGAGTTTGAAG	36	Chr1	-	21208987	21209002
	1.7	col_leaf_r1166611_x1365	AGCGACAGTCAAACGAACAACACA	2461	Chr1	+	14031568	14031591
	1.7	col_leaf_r2706529_x14	GGATCCGTGGAGAGAATTCAGAGA	21	Chr2	+	23105	23128
	1.7	col_leaf_r1341314_x4	ACACTGCTCTTGATTCTCATCGAC	4	Chr4	+	17443366	17443389
ath-mir172e	1.7	col_leaf_r2480168_x87635	GCAGCACCATTAAGATTCACA	116036	Chr5	+	23988485	23988505
ath-mir398b	1.7	col_leaf_r1961049_x143178	GGGTTGATATGAGAACACACG	156407	Chr5	+	4691035	4691055
ath-mir398c	1.7	col_leaf_r1961049_x143178	GGGTTGATATGAGAACACACG	156404	Chr5	+	4694707	4694727
	1.6	col_leaf_r1207788_x717	ATGGGGTAGCAGATCACCTT	778	Chr1	+	16588620	16588639
	1.6	col_leaf_r184213_x19	TATAACACGAACTGAG	19	Chr1	+	2958260	2958275
	1.6	col_leaf_r386670_x290	CTGAAGTGTTTGGGGGAACTC	301	Chr1	-	4154988	4155008
	1.6	col_leaf_r2776802_x3385	AGCGGGGTAGAGGAATTGGTCAACT	4647	Chr2	+	3462079	3462103
	1.6	col_leaf_r2706529_x14	GGATCCGTGGAGAGAATTCAGAGA	21	Chr2	+	42579	42602
	1.6	col_leaf_r458723_x38	GTGCTATGATTGTAAAAGTAATTC	81	Chr3	+	10328660	10328683
	1.6	col_leaf_r632467_x10	CCCTAGACGCTTTCAAGTTTACA	15	Chr3	+	12759964	12759986
	1.6	col_leaf_r2255554_x83	TCTTATACTCAATCATACACATA	174	Chr4	+	3046643	3046665
ath-mir3933	1.6	col_leaf_r1124554_x2	TAGAAGAAGCAAAATGACGACT	2	Chr5	+	15758108	15758129
	1.6	col_leaf_r1522897_x6	CTTCTCCCAAGCAGCCTCAGACATAT	17	Chr5	+	16424365	16424390
ath-mir156e	1.6	col_leaf_r2037610_x65744	TGACAGAAGAGAGTGAGCAC	76512	Chr5	+	3867214	3867233
	1.5	col_leaf_r73502_x52	TTCATCAAATTTAAGAGACTT	57	Chr1	+	10708170	10708190
	1.5	col_leaf_r20840_x10	ATATTAAATTAATTTCACACATGC	10	Chr1	+	13201919	13201942
	1.5	col_leaf_r1519816_x8	AATATGATGACCTCAGTTTG	12	Chr2	+	13604116	13604135
ath-mir319c	1.5	col_leaf_r941624_x74	GGAGATTCTTTCAGTCCAGTC	102	Chr2	+	17029713	17029733
	1.5	col_leaf_r2706529_x14	GGATCCGTGGAGAGAATTCAGAGA	21	Chr2	+	16745	16768
	1.5	col_leaf_r1666771_x15	TCCACAGTTTCTTTTCTTTTTCTT	15	Chr2	-	4598834	4598857
	1.5	col_leaf_r623064_x28	CAAAGTTTGGTCACA	41	Chr2	-	7331260	7331274
ath-mir167b	1.5	col_leaf_r2660526_x180013	TGAAGCTGCCAGCATGATCTA	181744	Chr3	+	23406178	23406198
	1.5	col_leaf_r1607987_x1392	TCGGACCAGGCTTCATCCCCC	1639	Chr4	-	18214999	18215019
	1.5	col_leaf_r2706529_x14	GGATCCGTGGAGAGAATTCAGAGA	21	Chr5	+	10251788	10251811
ath-mir399c	1.5	col_leaf_r400479_x330	TGCCAAAGGAGAGTTGCCCTG	400	Chr5	+	24962569	24962589
	1.5	col_leaf_r1279351_x6	AGCCAGGTTTTCTAATGGAGCATGA	9	Chr5	-	12552506	12552530
ath-mir399a	1.4	col_leaf_r125417_x130	TGCCAAAGGAGATTTGCCCTG	132	Chr1	+	10227166	10227186
	1.4	col_leaf_r1862061_x5	AAATTGGTCTGGTGATGCTAACGATA	5	Chr1	+	21108647	21108672
ath-mir157b	1.4	col_leaf_r696403_x51461	TTGACAGAAGATAGAGAGCAC	67945	Chr1	+	24921105	24921125
ath-mir777	1.4	col_leaf_r160910_x98	TACGCATTGAGTTTCGTTGCTT	107	Chr1	+	26638084	26638105
	1.4	col_leaf_r2706529_x14	GGATCCGTGGAGAGAATTCAGAGA	21	Chr2	+	16745	16768
	1.4	col_leaf_r1575015_x15	ACAGTGTATTTATGTGTAT	15	Chr3	+	13066256	13066274
	1.4	col_leaf_r1819077_x16	CTTCTCCTGGAAACAAA	16	Chr3	-	1037266	1037282
	1.4	col_leaf_r2091633_x3904	TAGCCAAGGATGACTTGCCTG	5541	Chr3	-	13587527	13587547
	1.4	col_leaf_r1920576_x21	TAGGGTGAATACTGTGGT	24	Chr3	-	17112768	17112785
	1.4	col_leaf_r2037610_x65744	TGACAGAAGAGAGTGAGCAC	76557	Chr4	-	3169494	3169513
ath-mir164c	1.4	col_leaf_r2712164_x537	CACGTGTTCTACTACTCCAAC	609	Chr5	+	9852748	9852768
	1.4	col_leaf_r478875_x187	ACCAAGGAGTCTGACATGTG	1426	Chr5	-	6510975	6510994
	1.3	col_leaf_r386670_x290	CTGAAGTGTTTGGGGGAACTC	306	Chr1	-	21064395	21064415
	1.3	col_leaf_r1322614_x11	TTTAAATCTGAGTGACA	20	Chr1	+	7555481	7555497
	1.3	col_leaf_r430816_x39	GTCATGCTTCAGCTTGCTTA	77	Chr1	+	8217366	8217385
	1.3	col_leaf_r1481715_x5	GAGTGGTTTGTCAGCTTGATCTTT	5	Chr1	+	15844051	15844074
ath-mir169e	1.3	col_leaf_r142999_x2277	TGAGCCAAGGATGACTTGCCG	2998	Chr1	+	20041587	20041607
	1.3	col_leaf_r696403_x51461	TTGACAGAAGATAGAGAGCAC	67945	Chr1	-	5514336	5514356
	1.3	col_leaf_r1697345_x2	GCCGTGGCCGTGATCGTGGTCC	2	Chr1	-	8584001	8584022
	1.3	col_leaf_r1697345_x2	GCCGTGGCCGTGATCGTGGTCC	2	Chr1	-	8620259	8620280
	1.3	col_leaf_r269134_x10	AGGAAAGATTCTACAAAATTCAGG	21	Chr2	+	6205106	6205129
	1.3	col_leaf_r2299677_x470	TGACAGAAGAGAGAGAGCAC	587	Chr2	-	2109388	2109407
	1.3	col_leaf_r2395779_x65	CTGATACATACTCTTACAAGGATAG	67	Chr2	-	6147923	6147947
	1.3	col_leaf_r2037610_x65744	TGACAGAAGAGAGTGAGCAC	76557	Chr2	-	9021924	9021943
	1.3	col_leaf_r533447_x7	AGGGCCTTTCTTAATCCCAGCTAAGT	12	Chr3	-	277960	277985
	1.3	col_leaf_r985052_x44	AACGCCAAGCGCACCAATAACCTA	96	Chr3	-	7426094	7426117
	1.3	col_leaf_r968397_x1510475	TCCCAAATGTAGACAAAGCA	1548267	Chr3	-	20093428	20093447
	1.3	col_leaf_r1641117_x11	GCGAAAACTCTCATTAGAACTTT	11	Chr4	+	4731958	4731980
ath-mir319a	1.3	col_leaf_r2444395_x70	AGAGCTTCCTTGAGTCCATTC	113	Chr4	+	12352961	12352981
ath-mir5998a	1.3	col_leaf_r303754_x36	ACAGTTTGTGTTTTGTTTTGT	39	Chr5	+	3247263	3247283
	1.3	col_leaf_r568287_x11498	CCCGTCTTGTATCAACTGAAT	17650	Chr5	-	8616724	8616744
	1.3	col_leaf_r1279351_x6	AGCCAGGTTTTCTAATGGAGCATGA	9	Chr5	-	12493316	12493340
	1.3	col_leaf_r1279351_x6	AGCCAGGTTTTCTAATGGAGCATGA	9	Chr5	-	12493206	12493230
	1.3	col_leaf_r1279351_x6	AGCCAGGTTTTCTAATGGAGCATGA	9	Chr5	-	12552616	12552640
	1.3	col_leaf_r1035188_x41918	TCGATAAACCTCTGCATCCAG	48744	Chr5	-	19234691	19234711
ath-mir169b	1.3	col_leaf_r228797_x1191	TGCAGCCAAGGATGACTTGCC	2315	Chr5	+	8527510	8527530
	1.2	col_leaf_r1697345_x2	GCCGTGGCCGTGATCGTGGTCC	2	Chr1	+	21689204	21689225
	1.2	col_leaf_r1023011_x58	GGCTTTCTACCACTTGAT	114	Chr1	+	24944260	24944277
	1.2	col_leaf_r1015903_x98	AAGATTGGGTGTAGGGA	98	Chr2	-	5210682	5210698
	1.2	col_leaf_r942353_x550	ACACTGAAGGACCTAAACTAAC	692	Chr2	-	18926824	18926845
	1.2	col_leaf_r2091633_x3904	TAGCCAAGGATGACTTGCCTG	5541	Chr3	-	13587885	13587905
ath-mir156f	1.2	col_leaf_r2037610_x65744	TGACAGAAGAGAGTGAGCAC	76512	Chr5	+	9136127	9136146
ath-mir166g	1.2	col_leaf_r1290402_x24425	TCGGACCAGGCTTCATTCCCC	25594	Chr5	+	25504883	25504903
	1.2	col_leaf_r2148488_x43	TTGACAGAAGAAAGAGAGCAC	74	Chr5	-	4378344	4378364
	1.2	col_leaf_r2021082_x524	AACCGCAACCAGATCTTAAAAGCC	1043	Chr5	-	14949598	14949621
	1.1	col_leaf_r741588_x925	TTAGAGTTTTCTGGATACTTA	942	Chr1	-	23004253	23004273
	1.1	col_leaf_r2868308_x16	ACTTGCCGCGGAATTTGCCATCTT	17	Chr1	-	23445394	23445417
ath-mir775	1.1	col_leaf_r400912_x358	TTCGATGTCTAGCAGTGCCA	856	Chr1	+	29422547	29422566
	1.1	col_leaf_r722906_x5	TCAAGCAATCACAATAGAGGCA	11	Chr1	-	702288	702309
	1.1	col_leaf_r2706529_x14	GGATCCGTGGAGAGAATTCAGAGA	21	Chr2	+	63103	63126
	1.1	col_leaf_r2276807_x8	ACCCAAATTACTTGAAACCACAA	24	Chr3	-	7581768	7581790
	1.1	col_leaf_r60878_x706	CTTCAAATGATGTTGTTG	1322	Chr4	+	4570975	4570992
ath-mir781a	1	col_leaf_r741588_x925	TTAGAGTTTTCTGGATACTTA	938	Chr1	+	7423524	7423544
	1	col_leaf_r1166611_x1365	AGCGACAGTCAAACGAACAACACA	2461	Chr1	+	14031568	14031591
ath-mir859	1	col_leaf_r1079738_x7	TTCACAGTAGATAGATATCGAC	7	Chr1	+	22149813	22149834
BUILD SUCCESSFUL (total time: 3 seconds)

## Sheet: Ath-aerial
ID	score	mature_query	mature_seq	num_reads	chr	strand	mature_start_genome	mature_stop_genome
	206480	col_aerial_r460168_x4	ATAGATATCCGTTCCGTTTGGTTC	11	Chr1	+	16741882	16741905
	23555.2	col_aerial_r618776_x822	TGCCTGGCTCCCTGTATGCCA	943	Chr5	-	7966265	7966285
ath-mir393b	13441.9	col_aerial_r999621_x110	ATCATGCGATCTCTTTGGATT	122	Chr3	+	20691779	20691799
ath-mir166b	13343.1	col_aerial_r797899_x5146	TCGGACCAGGCTTCATTCCCC	5362	Chr3	+	22922302	22922322
	4803.5	col_aerial_r446360_x183	TCGATAAACCTCTGCATCCAG	196	Chr5	-	24340373	24340393
	4803.4	col_aerial_r633306_x8604	AGAATCTTGATGATGCTGCAT	9336	Chr5	-	25787324	25787344
	2758.5	col_aerial_r973245_x9	GGGTCTAATGTGGTGCTTTAAGCAG	11	Chr5	+	17302502	17302526
ath-mir166f	2758.4	col_aerial_r797899_x5146	TCGGACCAGGCTTCATTCCCC	5372	Chr5	+	17516379	17516399
ath-mir166g	2746.1	col_aerial_r797899_x5146	TCGGACCAGGCTTCATTCCCC	5380	Chr5	+	25504883	25504903
ath-mir399c	2746	col_aerial_r592926_x187	GGGCATCTTTCTATTGGCAGG	196	Chr5	+	24962498	24962518
ath-mir167a	2745	col_aerial_r691196_x25194	TGAAGCTGCCAGCATGATCTA	26077	Chr3	+	8108091	8108111
ath-mir159c	2695.4	col_aerial_r80998_x2311	TTTGGATTGAAGGGAGCT	3511	Chr2	+	18994827	18994844
ath-mir408	2695	col_aerial_r764276_x4856	ATGCACTGCCTCTTCCCTGGC	5225	Chr2	+	19319934	19319954
ath-mir398c	1270.4	col_aerial_r118332_x754	TGTGTTCTCAGGTCACCCCTG	782	Chr5	+	4694779	4694799
ath-mir396b	1270.3	col_aerial_r739471_x2097	TTCCACAGCTTTCTTGAACTT	2326	Chr5	+	13611809	13611829
ath-mir1886	633.1	col_aerial_r575262_x222	TGAGATGAAATCTTTGATTGG	222	Chr2	+	15611883	15611903
	570.9	col_aerial_r956599_x2	GCCTTGCGATTCTCGTTCGTGAA	3	Chr5	+	12369159	12369181
ath-mir160a	530.1	col_aerial_r618776_x822	TGCCTGGCTCCCTGTATGCCA	944	Chr2	+	16340283	16340303
ath-mir319c	530.1	col_aerial_r593074_x858	TTGGACTGAAGGGAGCTCCTT	1029	Chr2	+	17029871	17029891
	501.7	col_aerial_r618776_x822	TGCCTGGCTCCCTGTATGCCA	943	Chr5	-	7966507	7966527
	501.2	col_aerial_r709441_x15	TCTAATTTGGTGTTTCTTCGA	31	Chr5	-	5579754	5579774
ath-mir390a	485.9	col_aerial_r1012327_x752	AAGCTCAGGAGGGATAGCGCC	795	Chr2	+	16061972	16061992
	472.1	col_aerial_r415103_x4	AGCATTGAAGCTGGTTGGCAGGTA	8	Chr5	+	22890466	22890489
ath-mir390b	472.1	col_aerial_r1012327_x752	AAGCTCAGGAGGGATAGCGCC	795	Chr5	+	23636962	23636982
ath-mir395f	295.4	col_aerial_r837401_x43	CTGAAGTGTTTGGGGGGACTC	45	Chr1	+	26273940	26273960
	259.9	col_aerial_r864783_x4	GGAGTTGTTTCAGGTGTTTTGGA	12	Chr5	+	12158795	12158817
ath-mir164a	255.3	col_aerial_r266910_x468	TGGAGAAGCAGGGCACGTGCA	496	Chr2	+	19520771	19520791
ath-mir403	255.1	col_aerial_r642009_x177	TGTTTTGTGCTTGAATCTAATT	186	Chr2	+	19415078	19415099
ath-mir172e	253	col_aerial_r91271_x57	GGAATCTTGATGATGCTGCAT	98	Chr5	+	23988567	23988587
	220.8	col_aerial_r468958_x482	TGAGAATCTTGATGATGCTGC	690	Chr3	-	19859838	19859858
	204.5	col_aerial_r356175_x358	TCGGACCAGGCTTCATCCCCC	370	Chr4	-	18215139	18215159
	204.4	col_aerial_r51984_x27	AACATGTGATTGTTATGCAGGTGA	29	Chr4	-	17994757	17994780
	168.4	col_aerial_r289296_x297	GCTCACTGCTCTATCTGTCAGA	325	Chr4	-	3169667	3169688
ath-mir156b	168.3	col_aerial_r675846_x43	TGCTCACCTCTCTTTCTGTCAGT	75	Chr4	+	15075005	15075027
ath-mir391	107.2	col_aerial_r792841_x343	ACGGTATCTCTCCTACGTAGC	362	Chr5	+	24293212	24293232
ath-mir399c	106.6	col_aerial_r592926_x187	GGGCATCTTTCTATTGGCAGG	196	Chr5	+	24962498	24962518
ath-mir408	106.3	col_aerial_r764276_x4856	ATGCACTGCCTCTTCCCTGGC	5225	Chr2	+	19319934	19319954
ath-mir403	106.3	col_aerial_r642009_x177	TGTTTTGTGCTTGAATCTAATT	186	Chr2	+	19415078	19415099
ath-mir5012	93.1	col_aerial_r832761_x27	TTTTACTGCTACTTGTGTTCC	30	Chr2	+	8432748	8432768
	77.7	col_aerial_r413361_x2	TTGTTCTTGCTATCCGTGAGATGG	2	Chr2	-	13357629	13357652
ath-mir166g	77	col_aerial_r797899_x5146	TCGGACCAGGCTTCATTCCCC	5380	Chr5	+	25504883	25504903
ath-mir172d	74.3	col_aerial_r468958_x482	TGAGAATCTTGATGATGCTGC	689	Chr3	+	20587990	20588010
	72	col_aerial_r433970_x49	GCTCACTCTCTTTTTGTCATA	133	Chr5	-	23518886	23518906
	71.9	col_aerial_r388011_x1	TCCTAAAGGATGTGGAGTTCT	1	Chr5	-	21384991	21385011
ath-mir172e	71.2	col_aerial_r91271_x57	GGAATCTTGATGATGCTGCAT	98	Chr5	+	23988567	23988587
ath-mir390b	71.1	col_aerial_r1012327_x752	AAGCTCAGGAGGGATAGCGCC	795	Chr5	+	23636962	23636982
ath-mir167b	67.7	col_aerial_r691196_x25194	TGAAGCTGCCAGCATGATCTA	26048	Chr3	+	23406178	23406198
	61	col_aerial_r319642_x94	CGGCTCTGATACCAATTGATG	98	Chr4	-	6367394	6367414
	53.7	col_aerial_r548130_x34	CTGAAGTGTTTGGGGGAACTC	35	Chr1	-	4157483	4157503
	48.1	col_aerial_r316605_x31	TTTGATTTTACTGTATAACTTG	44	Chr4	+	13295926	13295947
ath-mir156b	41.3	col_aerial_r675846_x43	TGCTCACCTCTCTTTCTGTCAGT	75	Chr4	+	15075005	15075027
ath-mir828	41	col_aerial_r192367_x3	TCTTGCTTAAATGAGTATTCCA	3	Chr4	+	13847021	13847042
	38.2	col_aerial_r14072_x3741	TCATTGAGTGCATCGTTGATG	3764	Chr4	-	10706487	10706507
	35.9	col_aerial_r675868_x26	ACCCTCCTTGGTTCTGAATGTAGC	51	Chr5	-	13575976	13575999
ath-mir159b	32.8	col_aerial_r695893_x388522	TTTGGATTGAAGGGAGCTCTT	404010	Chr1	+	6220814	6220834
ath-mir169e	32.3	col_aerial_r305333_x40	AGCCAAGGATGACTTGCCGA	50	Chr1	+	20041589	20041608
	30.9	col_aerial_r961782_x25	TTGAGCCGTGCCAATATCAC	36	Chr1	-	26466344	26466363
	30.7	col_aerial_r366989_x134	ATGACTGGTAAACCAGCGGGTGCG	158	Chr1	-	24726582	24726605
	28.6	col_aerial_r904232_x26	ACAGTAGTATCTGTACAGTGGTGT	37	Chr1	+	22167003	22167026
ath-mir842	28.6	col_aerial_r726035_x16	TCATGGTCAGATCCGTCATCC	30	Chr1	+	22577195	22577215
ath-mir395b	24.5	col_aerial_r837401_x43	CTGAAGTGTTTGGGGGGACTC	45	Chr1	+	9364541	9364561
	24.4	col_aerial_r946139_x13	TTTAGGTTTTGGGATTTATGGTA	13	Chr1	-	15191024	15191046
ath-mir395b	24.4	col_aerial_r837401_x43	CTGAAGTGTTTGGGGGGACTC	45	Chr1	+	9364541	9364561
ath-mir395c	24.2	col_aerial_r837401_x43	CTGAAGTGTTTGGGGGGACTC	45	Chr1	+	9367150	9367170
	22.3	col_aerial_r283183_x141	TTTCGTTGTCTGTTCGACCTT	164	Chr1	-	3654141	3654161
	22.2	col_aerial_r548130_x34	CTGAAGTGTTTGGGGGAACTC	35	Chr1	-	4154946	4154966
ath-mir399a	21.9	col_aerial_r176659_x2	TGCCAAAGGAGATTTGCCCTG	2	Chr1	+	10227166	10227186
ath-mir825	17.1	col_aerial_r90025_x235	TTCTCAAGAAGGTGCATGAAC	242	Chr2	+	11159775	11159795
ath-mir164c	17.1	col_aerial_r261762_x25	TGGAGAAGCAGGGCACGTGC	28	Chr5	+	9852685	9852704
ath-mir399f	16.8	col_aerial_r378095_x23	TGCCAAAGGAGATTTGCCCGG	26	Chr2	+	14445085	14445105
	16.8	col_aerial_r127447_x4	AGTTTTACTCTTAGCTGATGGTTC	13	Chr5	-	16233203	16233226
	14	col_aerial_r971020_x1	TTCAAGGAACGGATTTTGTTA	1	Chr5	-	10817533	10817553
ath-mir169b	13.8	col_aerial_r196981_x18	CAGCCAAGGATGACTTGCCGG	21	Chr5	+	8527512	8527532
ath-mir157b	12.2	col_aerial_r634563_x18	GCTCTCTAGCCTTCTGTCATC	20	Chr1	+	24921176	24921196
	12.1	col_aerial_r325156_x12	TTGAAGAGGACTTGGAA	41	Chr1	+	24870403	24870419
	7.9	col_aerial_r810274_x22	AGTCAAATGCATTGGACTGTGACA	38	Chr4	+	4015537	4015560
	7.9	col_aerial_r952744_x10	AAACTGCCGTCGGGTATTGGTGTC	12	Chr4	+	5031402	5031425
	7	col_aerial_r662025_x8	TTTTATCTTTTGAATATGAGGTGT	22	Chr2	-	3318000	3318023
ath-mir396b	6.7	col_aerial_r739471_x2097	TTCCACAGCTTTCTTGAACTT	2326	Chr5	+	13611809	13611829
ath-mir2111b	6.6	col_aerial_r99864_x6	TAATCTGCATCCTGAGGTTTA	11	Chr5	+	400403	400423
ath-mir164b	6.5	col_aerial_r266910_x468	TGGAGAAGCAGGGCACGTGCA	498	Chr5	+	287587	287607
	6.2	col_aerial_r370495_x6	GCTCACTGCTCTTTCTGTCAGA	7	Chr2	-	9021858	9021879
	6.1	col_aerial_r457475_x13	TTGGATGACTATTACGTGAAATGT	25	Chr2	+	1963228	1963251
	5.5	col_aerial_r154694_x6	TATTTTGTTGGTTTCTA	13	Chr3	+	2308585	2308601
	4.5	col_aerial_r833756_x66	TCCCGTATTTATTATGGTCGGTGA	77	Chr5	+	17850912	17850935
	4.5	col_aerial_r622012_x1	ATCATATGCTACTAGACTCTCTTG	1	Chr5	-	13785160	13785183
	4.4	col_aerial_r837813_x112	AGGCTTTTAAGATCTGGTTGCGGT	174	Chr5	+	11669276	11669299
	4.4	col_aerial_r655556_x3	CGACCGTTCGAACTTTGTTTAGGT	3	Chr5	+	17985987	17986010
	3.8	col_aerial_r850873_x7	ATTAGTATATTTGATGGTTTACGA	11	Chr1	-	21557588	21557611
	3.8	col_aerial_r325725_x1	GGCAGTCTCCTTGGCTAT	4	Chr1	-	23732215	23732232
	3.8	col_aerial_r569072_x4	GCAGTCTCCTTGGCTATCCT	9	Chr3	-	13584059	13584078
	3.8	col_aerial_r659657_x1	GGCAGTCTCCTTGGCTA	4	Chr3	-	13587391	13587407
	3.5	col_aerial_r837813_x112	AGGCTTTTAAGATCTGGTTGCGGT	175	Chr5	+	12025941	12025964
ath-mir399a	3.3	col_aerial_r176659_x2	TGCCAAAGGAGATTTGCCCTG	2	Chr1	+	10227166	10227186
ath-mir828	3.2	col_aerial_r192367_x3	TCTTGCTTAAATGAGTATTCCA	3	Chr4	+	13847021	13847042
	3.1	col_aerial_r533588_x51	TTTGTTGGTTTTAGCCTGTTTTA	59	Chr1	-	15750958	15750980
	3.1	col_aerial_r7727_x74	TTCCAAGATCGTTGATGTTGCTA	130	Chr4	+	13473187	13473209
	3	col_aerial_r269704_x29	TTTAGTTGACGGAATTGTGGC	32	Chr3	-	11712194	11712214
ath-mir779	2.6	col_aerial_r88625_x151	TGATTGGAAATTTCGTTGACT	151	Chr2	+	9560867	9560887
ath-mir824	2.6	col_aerial_r274507_x10	AGACCATTTGTGAGAAGGGA	19	Chr4	+	12625130	12625149
	2.4	col_aerial_r659657_x1	GGCAGTCTCCTTGGCTA	4	Chr3	-	13587269	13587285
	2.4	col_aerial_r143375_x39563	TCGCTTGGTGCAGGTCGGGAA	45959	Chr5	-	8616671	8616691
ath-mir319c	2.3	col_aerial_r593074_x858	TTGGACTGAAGGGAGCTCCTT	1029	Chr2	+	17029871	17029891
	2.3	col_aerial_r388011_x1	TCCTAAAGGATGTGGAGTTCT	1	Chr5	-	21385123	21385143
	2.2	col_aerial_r647503_x17	AGGCTTTTAAGATCAGGTTGCGGT	18	Chr1	+	14474324	14474347
	2.2	col_aerial_r662025_x8	TTTTATCTTTTGAATATGAGGTGT	22	Chr1	-	1599558	1599581
	2.2	col_aerial_r498197_x12	AATGTTGGTGCTATAACTCTTTAC	17	Chr2	+	4657047	4657070
	2.2	col_aerial_r569072_x4	GCAGTCTCCTTGGCTATCCT	9	Chr3	-	13581570	13581589
	2.2	col_aerial_r446360_x183	TCGATAAACCTCTGCATCCAG	198	Chr5	-	19234699	19234719
ath-mir5995b	2.1	col_aerial_r444781_x15	ACATATGATCTGCATCTTTGC	15	Chr2	+	10026980	10027000
ath-mir862	2.1	col_aerial_r364830_x12	TCCAATAGGTCGAGCATGTGC	13	Chr2	+	10718107	10718127
	2.1	col_aerial_r256198_x8	TTTGGAGATTATGGAGCATTCTAG	26	Chr3	+	12333253	12333276
	2.1	col_aerial_r679188_x51	AGGGCTGCGAGGCTTACCTGGTGA	75	Chr3	+	16337036	16337059
	2.1	col_aerial_r994248_x6	GGCAGTCTCTTTGGCTATCT	6	Chr3	-	13581064	13581083
	2.1	col_aerial_r569072_x4	GCAGTCTCCTTGGCTATCCT	9	Chr3	-	13584215	13584234
	2.1	col_aerial_r468958_x482	TGAGAATCTTGATGATGCTGC	690	Chr3	-	19860038	19860058
ath-mir850	2.1	col_aerial_r853012_x9	TTAGTTGTCGTCGTATCTTTG	10	Chr4	+	7845860	7845880
	2.1	col_aerial_r177090_x23	ATATGTTTTCTTAATTTGTGTGCA	25	Chr5	-	2592486	2592509
	2.1	col_aerial_r433970_x49	GCTCACTCTCTTTTTGTCATA	133	Chr5	-	23518660	23518680
	2	col_aerial_r562214_x1	TGCGAAACTGGATCCTGA	1	Chr1	-	24442375	24442392
ath-mir399f	2	col_aerial_r378095_x23	TGCCAAAGGAGATTTGCCCGG	26	Chr2	+	14445085	14445105
	2	col_aerial_r370495_x6	GCTCACTGCTCTTTCTGTCAGA	7	Chr2	-	9021614	9021635
	2	col_aerial_r492890_x8	AGTGAATAGATTTCTGAGGATGGG	16	Chr3	-	11411147	11411170
ath-mir157b	1.9	col_aerial_r634563_x18	GCTCTCTAGCCTTCTGTCATC	20	Chr1	+	24921176	24921196
	1.9	col_aerial_r325725_x1	GGCAGTCTCCTTGGCTAT	4	Chr1	-	23732003	23732020
	1.9	col_aerial_r562214_x1	TGCGAAACTGGATCCTGA	1	Chr1	-	24442229	24442246
	1.9	col_aerial_r209879_x2	ACAAGAGTTTTTAAGAGTTTTGGC	2	Chr3	+	16224129	16224152
ath-mir172d	1.9	col_aerial_r468958_x482	TGAGAATCTTGATGATGCTGC	689	Chr3	+	20587990	20588010
	1.9	col_aerial_r569072_x4	GCAGTCTCCTTGGCTATCCT	9	Chr3	-	13581418	13581437
	1.9	col_aerial_r420593_x67	TGGGTGGTGATCATATAAGAT	98	Chr3	-	18962805	18962825
ath-mir852	1.9	col_aerial_r56520_x13	AGATAAGCGCCTTAGTTCTGA	25	Chr4	+	8336304	8336324
	1.9	col_aerial_r289296_x297	GCTCACTGCTCTATCTGTCAGA	325	Chr4	-	3169429	3169450
	1.9	col_aerial_r971020_x1	TTCAAGGAACGGATTTTGTTA	1	Chr5	-	10817755	10817775
	1.9	col_aerial_r446360_x183	TCGATAAACCTCTGCATCCAG	196	Chr5	-	24340611	24340631
ath-mir169e	1.8	col_aerial_r305333_x40	AGCCAAGGATGACTTGCCGA	50	Chr1	+	20041589	20041608
	1.8	col_aerial_r715654_x3	ATGGAATGACGGGTTTTGATCGAT	4	Chr3	-	12307302	12307325
	1.8	col_aerial_r655919_x23	AGCTTTACTCTTAGCTGATGGTTC	57	Chr5	-	15327347	15327370
ath-mir164c	1.8	col_aerial_r261762_x25	TGGAGAAGCAGGGCACGTGC	28	Chr5	+	9852685	9852704
ath-mir842	1.7	col_aerial_r726035_x16	TCATGGTCAGATCCGTCATCC	30	Chr1	+	22577195	22577215
	1.7	col_aerial_r575943_x32	TACCAACCTTTCATCGTTCCC	37	Chr1	-	5148657	5148677
	1.7	col_aerial_r583479_x88	GCAAGTTGACCTTGGCTCTGT	107	Chr1	-	10388223	10388243
	1.7	col_aerial_r961782_x25	TTGAGCCGTGCCAATATCAC	36	Chr1	-	26466106	26466125
ath-mir398a	1.7	col_aerial_r792101_x21	AAGGAGTGGCATGTGAACACA	26	Chr2	+	1040949	1040969
ath-mir1886	1.7	col_aerial_r575262_x222	TGAGATGAAATCTTTGATTGG	222	Chr2	+	15611883	15611903
ath-mir843	1.7	col_aerial_r150571_x124	TTTAGGTCGAGCTTCATTGGA	130	Chr3	+	17742148	17742168
ath-mir172d	1.7	col_aerial_r468958_x482	TGAGAATCTTGATGATGCTGC	689	Chr3	+	20587990	20588010
	1.7	col_aerial_r420593_x67	TGGGTGGTGATCATATAAGAT	98	Chr3	-	18962983	18963003
	1.6	col_aerial_r548130_x34	CTGAAGTGTTTGGGGGAACTC	35	Chr1	-	4154686	4154706
ath-mir5654	1.6	col_aerial_r152458_x14	TGGAAGATGCTTTGGGATTTATT	16	Chr1	+	11786349	11786371
	1.6	col_aerial_r258249_x14	AAGATTCTGTAGCTTCTGTTGGTC	22	Chr2	+	3869675	3869698
	1.6	col_aerial_r127346_x93	TTGTTTAGGTCCCTTAGTTTCT	135	Chr2	-	18926852	18926873
	1.6	col_aerial_r356175_x358	TCGGACCAGGCTTCATCCCCC	370	Chr4	-	18214997	18215017
	1.6	col_aerial_r199723_x11	AAGTCTAGTTTTGACTTGTGAAGT	13	Chr5	-	11742152	11742175
	1.6	col_aerial_r446360_x183	TCGATAAACCTCTGCATCCAG	198	Chr5	-	19234933	19234953
ath-mir837	1.5	col_aerial_r499627_x26	ATCAGTTTCTTGTTCGTTTCA	27	Chr1	+	6520996	6521016
ath-mir775	1.5	col_aerial_r568075_x324	TTCGATGTCTAGCAGTGCCA	560	Chr1	+	29422547	29422566
	1.5	col_aerial_r946139_x13	TTTAGGTTTTGGGATTTATGGTA	13	Chr1	-	15091737	15091759
	1.5	col_aerial_r946139_x13	TTTAGGTTTTGGGATTTATGGTA	13	Chr1	-	15188856	15188878
	1.5	col_aerial_r548130_x34	CTGAAGTGTTTGGGGGAACTC	35	Chr1	-	21064398	21064418
	1.5	col_aerial_r244782_x57	ATGACTGGTAAACCAGCAGGTGCG	67	Chr2	+	6316456	6316479
ath-mir862	1.5	col_aerial_r364830_x12	TCCAATAGGTCGAGCATGTGC	13	Chr2	+	10718107	10718127
ath-mir825	1.5	col_aerial_r90025_x235	TTCTCAAGAAGGTGCATGAAC	242	Chr2	+	11159775	11159795
	1.5	col_aerial_r316605_x31	TTTGATTTTACTGTATAACTTG	44	Chr4	+	13295926	13295947
	1.5	col_aerial_r108973_x86	TGGTGCTTGAATGAATTGGTG	122	Chr5	+	20970307	20970327
	1.5	col_aerial_r643979_x18	AATTTGGTCATTTTGTTCAAGGGA	44	Chr5	-	13755690	13755713
	1.5	col_aerial_r842118_x52	AGGCTTTTAAGATCTGGTTGC	55	Chr5	-	15014311	15014331
ath-mir773a	1.4	col_aerial_r423592_x1066	TTTGCTTCCAGCTTTTGTCTCC	1088	Chr1	+	13067314	13067335
	1.4	col_aerial_r96129_x32	AGGACTTATTTACAATGGCTGCCA	33	Chr1	-	13568361	13568384
	1.4	col_aerial_r946139_x13	TTTAGGTTTTGGGATTTATGGTA	13	Chr1	-	15093905	15093927
	1.4	col_aerial_r533588_x51	TTTGTTGGTTTTAGCCTGTTTTA	59	Chr1	-	15746832	15746854
	1.4	col_aerial_r533588_x51	TTTGTTGGTTTTAGCCTGTTTTA	59	Chr1	-	15749100	15749122
ath-mir825	1.4	col_aerial_r90025_x235	TTCTCAAGAAGGTGCATGAAC	242	Chr2	+	11159775	11159795
	1.4	col_aerial_r366320_x40	ATATACTATTATCTGAACTGTTGC	43	Chr2	-	12081442	12081465
	1.4	col_aerial_r863541_x5	TACTTTGGGTTGGGATGTGTCTA	13	Chr3	-	9846299	9846321
	1.4	col_aerial_r40535_x79	GTCAGTTATTCTTGGTTTTGTTGG	223	Chr3	-	10839611	10839634
	1.4	col_aerial_r617893_x274	CTTTGTCTACAATTTTGGAAA	401	Chr3	-	20093473	20093493
	1.4	col_aerial_r861753_x10	TTGTTGGTTTTGAAGTTGTTATA	18	Chr4	+	3351848	3351870
ath-mir169b	1.4	col_aerial_r196981_x18	CAGCCAAGGATGACTTGCCGG	21	Chr5	+	8527512	8527532
	1.4	col_aerial_r633992_x525	GCTTGGCTCAGGCGGT	853	Chr5	-	12680195	12680210
	1.4	col_aerial_r622012_x1	ATCATATGCTACTAGACTCTCTTG	1	Chr5	-	13785236	13785259
	1.4	col_aerial_r308847_x9	ATACTCCTTTGGATTCTGGATTGC	25	Chr5	-	15639002	15639025
	1.3	col_aerial_r662025_x8	TTTTATCTTTTGAATATGAGGTGT	22	Chr1	-	1599436	1599459
	1.3	col_aerial_r453081_x1250181	TTTGGATTGAAGGGAGCTCTA	1268099	Chr1	-	2714234	2714254
ath-mir395c	1.3	col_aerial_r837401_x43	CTGAAGTGTTTGGGGGGACTC	45	Chr1	+	9367150	9367170
	1.3	col_aerial_r533588_x51	TTTGTTGGTTTTAGCCTGTTTTA	59	Chr1	-	15603949	15603971
	1.3	col_aerial_r533588_x51	TTTGTTGGTTTTAGCCTGTTTTA	59	Chr1	-	15749052	15749074
	1.3	col_aerial_r533588_x51	TTTGTTGGTTTTAGCCTGTTTTA	59	Chr1	-	15751006	15751028
ath-mir164a	1.3	col_aerial_r266910_x468	TGGAGAAGCAGGGCACGTGCA	496	Chr2	+	19520771	19520791
	1.3	col_aerial_r248314_x1	ATTCATGGGATTGGCGGTCTATTG	1	Chr3	-	12574713	12574736
	1.3	col_aerial_r271200_x3	TTGGTTTGGTTTTTGTTCGGATA	3	Chr4	+	105806	105828
	1.3	col_aerial_r952744_x10	AAACTGCCGTCGGGTATTGGTGTC	12	Chr4	+	5031402	5031425
	1.3	col_aerial_r841794_x2	GCAGAGTTTTTCAATCGTGGGCA	2	Chr5	+	11158061	11158083
	1.3	col_aerial_r778705_x9	ATTTGATGTTGTATCTACTAAGGA	21	Chr5	+	11374583	11374606
	1.3	col_aerial_r655556_x3	CGACCGTTCGAACTTTGTTTAGGT	3	Chr5	+	17985987	17986010
	1.2	col_aerial_r755005_x5	ATGGTCTTTAGAAGGTCTGTACCT	13	Chr1	+	15856572	15856595
	1.2	col_aerial_r533588_x51	TTTGTTGGTTTTAGCCTGTTTTA	59	Chr1	-	15603901	15603923
	1.2	col_aerial_r444781_x15	ACATATGATCTGCATCTTTGC	15	Chr2	-	9671444	9671464
ath-mir173	1.2	col_aerial_r647935_x71	TCTGTGATTCTCTGTGTAAGC	90	Chr3	+	8236224	8236244
	1.2	col_aerial_r40535_x79	GTCAGTTATTCTTGGTTTTGTTGG	223	Chr3	-	10846185	10846208
	1.2	col_aerial_r662025_x8	TTTTATCTTTTGAATATGAGGTGT	22	Chr4	+	6429291	6429314
	1.2	col_aerial_r837813_x112	AGGCTTTTAAGATCTGGTTGCGGT	175	Chr5	+	12025941	12025964
ath-mir2111b	1.2	col_aerial_r99864_x6	TAATCTGCATCCTGAGGTTTA	11	Chr5	+	400403	400423
	1.2	col_aerial_r489562_x9	AAAGTCTTGTGGGACTGCGATGGT	9	Chr5	-	11482307	11482330
	1.2	col_aerial_r489562_x9	AAAGTCTTGTGGGACTGCGATGGT	9	Chr5	-	11482343	11482366
	1.1	col_aerial_r588278_x3	AGAATGAGCAGAATCGTTAGGGTT	14	Chr1	+	13889977	13890000
	1.1	col_aerial_r647503_x17	AGGCTTTTAAGATCAGGTTGCGGT	18	Chr1	+	14474324	14474347
	1.1	col_aerial_r24488_x3	ACTTCGGATTTGAATGCCACTGGG	8	Chr1	+	15691346	15691369
	1.1	col_aerial_r227727_x2	TTACGGATTTACGTTTTTGGCGGA	7	Chr1	+	16541046	16541069
	1.1	col_aerial_r533588_x51	TTTGTTGGTTTTAGCCTGTTTTA	59	Chr1	-	15746880	15746902
	1.1	col_aerial_r932065_x1	ATTAGTGCCTGTCTTGGTTGTTAT	1	Chr1	+	12509140	12509163
ath-mir398a	1.1	col_aerial_r792101_x21	AAGGAGTGGCATGTGAACACA	26	Chr2	+	1040949	1040969
	1.1	col_aerial_r722152_x9	ATCATCGATTGTCAAAAGGTGCGA	12	Chr3	+	10886941	10886964
	1.1	col_aerial_r583479_x88	GCAAGTTGACCTTGGCTCTGT	107	Chr4	-	7102063	7102083
ath-mir166f	1.1	col_aerial_r797899_x5146	TCGGACCAGGCTTCATTCCCC	5372	Chr5	+	17516379	17516399
	1.1	col_aerial_r24488_x3	ACTTCGGATTTGAATGCCACTGGG	8	Chr5	-	13933944	13933967
	1.1	col_aerial_r842118_x52	AGGCTTTTAAGATCTGGTTGC	55	Chr5	-	15014107	15014127
	1	col_aerial_r583479_x88	GCAAGTTGACCTTGGCTCTGT	107	Chr1	-	10387969	10387989
	1	col_aerial_r420360_x4	GTCTTTGGGTCAAAGACTGTGCAA	10	Chr2	+	6271643	6271666
ath-mir160b	1	col_aerial_r618776_x822	TGCCTGGCTCCCTGTATGCCA	854	Chr4	+	9888987	9889007
	1	col_aerial_r679188_x51	AGGGCTGCGAGGCTTACCTGGTGA	75	Chr4	-	13904092	13904115
	1	col_aerial_r705085_x106	TATTGGCCTGGTTCACTCAGA	106	Chr5	-	563888	563908
BUILD SUCCESSFUL (total time: 2 seconds)

## Sheet: Ath-cold
ID	score	mature_query	mature_seq	num_reads	chr	strand	mature_start_genome	mature_stop_genome
	27621.6	cold_r4644182_x7279	TCGCTTGGTGCAGGTCGGGAA	12442	Chr5	-	8616656	8616676
	23490.2	cold_r4561472_x45772	TCATTGAGTGCATCGTTGATG	46061	Chr4	-	10706489	10706509
	23490	cold_r4984314_x9	TGGGAGTGTGGAGTTTGTCGGAAG	12	Chr4	-	10021854	10021877
	21089.7	cold_r4875729_x136	TGCAGAACTCACCTCGTGCGGGCCTCCCT	547	Chr1	+	22603257	22603285
	20287.9	cold_r4810015_x17	TGAGAATCTTGATGATGCTGC	23	Chr3	-	19859836	19859856
	16049.4	cold_r5179858_x507	TTAGATGACCATCAACAAACT	521	Chr3	-	1336772	1336792
ath-mir166b	16024.7	cold_r4646634_x6452	TCGGACCAGGCTTCATTCCCC	6963	Chr3	+	22922302	22922322
ath-mir399f	15744.8	cold_r4885801_x4013	TGCCAAAGGAGATTTGCCCGG	4861	Chr2	+	14445085	14445105
ath-mir396b	8637.6	cold_r5246602_x3247	TTCCACAGCTTTCTTGAACTT	3521	Chr5	+	13611809	13611829
	6618.2	cold_r2689350_x517	CGTACAAGGAGTCAAGCATGA	531	Chr5	-	7966312	7966332
	5903.3	cold_r3895132_x10	GTATGAATGGAAACTCTTGAATAA	10	Chr4	-	1695205	1695228
	3726.3	cold_r2872137_x1489	CTGCCCTATCAACTTTCGATGGTAGGA	2507	Chr2	+	4015	4041
	3631	cold_r4998844_x1	TGGGTATGCATAGTGTCGTCGATA	1	Chr3	+	21634234	21634257
	3407.6	cold_r4323598_x60	TACGTGATTAGACAGTTATTTGGA	78	Chr2	+	72652	72675
	3322.6	cold_r5518322_x28	TTTGGAGCATCGAGTGAAGATCTAATA	56	Chr2	-	7939448	7939474
	2246.3	cold_r1184013_x5	AGCCTGTGATGTTTGAGATTGTCCGT	12	Chr1	-	515687	515712
ath-mir159b	2222.7	cold_r5521732_x35319	TTTGGATTGAAGGGAGCTCTT	40065	Chr1	+	6220814	6220834
ath-mir2111b	2141.1	cold_r4273743_x536	TAATCTGCATCCTGAGGTTTA	609	Chr5	+	400403	400423
ath-mir828	1926.3	cold_r4750115_x73	TCTTGCTTAAATGAGTATTCCA	76	Chr4	+	13847021	13847042
	1318.5	cold_r3195340_x7	GAGAGAGAGAGAGAGAGGGAGAGA	13	Chr2	+	16956951	16956974
	772.7	cold_r421347_x25	AAGCGTGCTTGGGCGAGAGTAGTT	39	Chr3	+	13801224	13801247
ath-mir171a	771.3	cold_r4475640_x1034	TATTGGCCTGGTTCACTCAGA	1039	Chr3	+	19073453	19073473
ath-mir399c	598	cold_r3716730_x172	GGGCATCTTTCTATTGGCAGG	173	Chr5	+	24962498	24962518
ath-mir408	577.8	cold_r1828133_x938	ATGCACTGCCTCTTCCCTGGC	1023	Chr2	+	19319934	19319954
	531.9	cold_r4360519_x998	TAGCCAAGGATGACTTGCCTGA	1024	Chr3	-	13581300	13581321
	531.3	cold_r2088982_x91	ATTGTGTGAACAAAAGAACTTTGT	94	Chr2	+	2462843	2462866
	529.4	cold_r4360519_x998	TAGCCAAGGATGACTTGCCTGA	1019	Chr3	-	13583842	13583863
	527.8	cold_r4360519_x998	TAGCCAAGGATGACTTGCCTGA	1019	Chr3	-	13583956	13583977
	526.7	cold_r4360519_x998	TAGCCAAGGATGACTTGCCTGA	1024	Chr3	-	13581192	13581213
ath-mir403	473	cold_r5180624_x630	TTAGATTCACGCACAAACTCG	1064	Chr2	+	19415155	19415175
	423.7	cold_r3202256_x14	GAGAGGGAGAGAGAGAGAGAGAGA	18	Chr5	-	20588147	20588170
	417.4	cold_r2227619_x148	CAATGGTGATTGAGTCTGGGACA	190	Chr4	+	2891560	2891582
	328.6	cold_r3943512_x135	GTCTAATGTTTTTTAAGTGTTGGA	144	Chr2	-	19626969	19626992
	313.6	cold_r4997947_x109	TGGGTAACGGGTAATTTCTGGACC	142	Chr5	+	355692	355715
ath-mir2111b	313.5	cold_r4273743_x536	TAATCTGCATCCTGAGGTTTA	609	Chr5	+	400403	400423
	307	cold_r4875729_x136	TGCAGAACTCACCTCGTGCGGGCCTCCCT	547	Chr1	+	22603257	22603285
	306	cold_r4977743_x32	TGGCTTCATCAGATAGTCTATGTGGATT	58	Chr5	-	3292146	3292173
	303.9	cold_r4875729_x136	TGCAGAACTCACCTCGTGCGGGCCTCCCT	547	Chr1	+	22603257	22603285
ath-mir842	299.3	cold_r4557340_x251	TCATGGTCAGATCCGTCATCC	426	Chr1	+	22577195	22577215
	278.3	cold_r5179858_x507	TTAGATGACCATCAACAAACT	521	Chr3	-	1337122	1337142
ath-mir167b	277.7	cold_r4778328_x31004	TGAAGCTGCCAGCATGATCTA	31379	Chr3	+	23406178	23406198
	271.6	cold_r5203372_x18	TTATATGATGAGGAATATAAGAATCTGATT	46	Chr3	+	9031462	9031491
	270.3	cold_r2383263_x15831	CATTATTATTACTGATCAGTAAAA	29871	Chr2	+	15722242	15722265
	236.9	cold_r4004514_x3	GTGCTTATTGACGGTCTTGTGCTGGTTA	11	Chr1	+	26190541	26190568
ath-mir777	236.7	cold_r4316243_x393	TACGCATTGAGTTTCGTTGCTT	458	Chr1	+	26638084	26638105
ath-mir399a	235.8	cold_r3739867_x120	GGGTAAGATCTCTATTGGCAGG	159	Chr1	+	10227086	10227107
ath-mir842	231	cold_r4557340_x251	TCATGGTCAGATCCGTCATCC	426	Chr1	+	22577195	22577215
ath-mir859	230.5	cold_r4710881_x36	TCTCTCTGTTGTGAAGTCAAA	38	Chr1	+	22149736	22149756
ath-mir824	178.3	cold_r4343746_x108942	TAGACCATTTGTGAGAAGGGA	109636	Chr4	+	12625129	12625149
ath-mir390a	142.3	cold_r423545_x214	AAGCTCAGGAGGGATAGCGCC	276	Chr2	+	16061972	16061992
ath-mir775	134.3	cold_r5568487_x78	TTTTCGATGTCTAGCAGTGCCAA	208	Chr1	+	29422545	29422567
	130.3	cold_r3433127_x10	GCAAATGATGAGTAGAATCTTATCCTACACA	28	Chr1	+	6697179	6697209
	127.2	cold_r735797_x201	ACAGCAGGCACCAAAAAAATGGGA	217	Chr2	+	6658631	6658654
	108.2	cold_r1335226_x14	AGGTGAAGGATCTCAGCACGGGGG	15	Chr1	+	9477447	9477470
	104.4	cold_r65330_x1	AAAAGGTTTCGGCATAATGGAACGGACT	1	Chr1	-	7740173	7740200
	104.4	cold_r1173000_x99	AGCCAAGGATGACTTGCCGA	115	Chr1	-	10388275	10388294
	103.2	cold_r1522855_x1	ATACAGAATCGTCCTCGCCGGACA	1	Chr1	+	17641722	17641745
ath-mir169e	103.2	cold_r1173000_x99	AGCCAAGGATGACTTGCCGA	117	Chr1	+	20041589	20041608
	100.1	cold_r4303013_x10	TACATTGACCTCCAAGATCTC	12	Chr1	-	24109132	24109152
	97.5	cold_r1140492_x9	AGATTCGAGCTTGATTTGAACGAT	10	Chr5	+	24847695	24847718
	95.2	cold_r722427_x87	ACACTGAAGGACCTAAACTAAC	147	Chr2	-	18926780	18926801
ath-mir852	87.1	cold_r392739_x24	AAGATAAGCGCCTTAGTTCTGA	35	Chr4	+	8336303	8336324
ath-mir775	83.8	cold_r5568487_x78	TTTTCGATGTCTAGCAGTGCCAA	207	Chr1	+	29422545	29422567
ath-mir864	83.1	cold_r5133704_x71	TTAAAGTCAATAATACCTTGAA	142	Chr1	+	6740569	6740590
	63.3	cold_r255697_x16	AACAGAGATTGATCAAATTCAGCG	24	Chr1	+	1486845	1486868
ath-mir5654	63.1	cold_r4930494_x106	TGGAAGATGCTTTGGGATTTATT	112	Chr1	+	11786349	11786371
	60.1	cold_r5307917_x3696	TTGACAGAAGATAGAGAGCAC	4110	Chr1	-	5514330	5514350
	34.5	cold_r1025795_x37	AGAATCTTGATGATGCTGCAT	57	Chr5	-	25787086	25787106
	34.1	cold_r4631732_x631	TCGATAAACCTCTGCATCCAG	782	Chr5	-	24340365	24340385
	30.7	cold_r1905549_x220	ATGGTGTATACTGATGCCTCGAGA	230	Chr4	-	13453982	13454005
	27.8	cold_r1025795_x37	AGAATCTTGATGATGCTGCAT	57	Chr5	-	25787242	25787262
ath-mir164a	27.5	cold_r4943527_x901	TGGAGAAGCAGGGCACGTGCA	920	Chr2	+	19520771	19520791
	19.8	cold_r1801273_x1	ATGAGCGGATAGGAAAAGTGTCAAT	1	Chr4	+	98366	98390
ath-mir852	19.6	cold_r392739_x24	AAGATAAGCGCCTTAGTTCTGA	35	Chr4	+	8336303	8336324
	11.8	cold_r4579141_x34933	TCCCAAATGTAGACAAAGCA	38276	Chr3	-	20093408	20093427
	3.4	cold_r1197105_x153	AGCGGGGTAGAGGAATTGGTCAACTCATCAG	352	Chr2	+	3462079	3462109
	3.3	cold_r5401629_x1	TTGTCTTCATAGGTTAGGTACAAGT	1	Chr5	+	2400720	2400744
ath-mir393a	2.5	cold_r1685901_x183	ATCATGCTATCTCTTTGGATT	220	Chr2	+	16652206	16652226
	2.3	cold_r4502065_x42	TCAAGGAACGGATTTTGTTAAC	64	Chr5	-	10817531	10817552
ath-mir860	2.3	cold_r4505952_x146	TCAATAGATTGGACTATGTAT	196	Chr5	+	9098877	9098897
	2.2	cold_r4561472_x45772	TCATTGAGTGCATCGTTGATG	46061	Chr4	-	10706261	10706281
ath-mir169e	2.1	cold_r1173000_x99	AGCCAAGGATGACTTGCCGA	117	Chr1	+	20041589	20041608
	2.1	cold_r1147340_x33	AGATTTGGGATACTGCTGGACAAG	57	Chr1	-	10958614	10958637
	2.1	cold_r4986362_x2	TGGGATTGATTGATTGATTGATTTTTTGG	2	Chr3	-	19498453	19498481
	2.1	cold_r3559670_x7835	GCTCACTGCTCTATCTGTCAGA	8696	Chr4	-	3169659	3169680
	2.1	cold_r5356209_x28178	TTGGACTGAAGGGAGCTCCCT	53976	Chr5	-	10314851	10314871
	2	cold_r5507470_x133	TTTGATTTTACTGTATAACTTGTA	281	Chr4	+	13295926	13295949
	1.9	cold_r3559717_x3149	GCTCACTGCTCTTTCTGTCAGA	3634	Chr2	-	9021732	9021753
	1.9	cold_r3439934_x43	GCAAGTTGACCTTGGCTCTGT	84	Chr4	-	7102067	7102087
	1.9	cold_r3195340_x7	GAGAGAGAGAGAGAGAGGGAGAGA	13	Chr4	-	8375592	8375615
	1.9	cold_r1345176_x1	AGGTTATTAACCGAAAGGATAGTGA	1	Chr4	-	13200584	13200608
	1.9	cold_r1324953_x66	AGGTAATGCAAGATTTGTGTTGGC	89	Chr4	+	2339206	2339229
ath-mir864	1.8	cold_r5133704_x71	TTAAAGTCAATAATACCTTGAA	142	Chr1	+	6740569	6740590
	1.8	cold_r4805160_x33	TGACTGCATTAACTTGATCGT	63	Chr4	-	11423283	11423303
	1.8	cold_r630179_x106	AATGTGTATGATTGAGTATAAGAA	119	Chr4	-	15539143	15539166
	1.8	cold_r2227619_x148	CAATGGTGATTGAGTCTGGGACA	189	Chr4	+	2891560	2891582
	1.7	cold_r5131310_x42	TTAAACCGGTACAGAATTGATTGC	76	Chr1	+	12751191	12751214
ath-mir156b	1.7	cold_r4791998_x2519	TGACAGAAGAGAGTGAGCAC	2880	Chr4	+	15074946	15074965
ath-mir397a	1.7	cold_r4561379_x89	TCATTGAGTGCAGCGTTGATGT	259	Chr4	+	2625961	2625982
ath-mir398b	1.7	cold_r3751690_x15175	GGGTTGATATGAGAACACACG	16654	Chr5	+	4691035	4691055
	1.7	cold_r681056_x27	ACAAAATCCGTCTTTGAAGA	34	Chr5	-	10817829	10817848
	1.6	cold_r2591058_x213	CGATCCCCGGCAACGGCGCCA	318	Chr2	+	3740938	3740958
	1.6	cold_r4360519_x998	TAGCCAAGGATGACTTGCCTGA	1024	Chr3	-	13587397	13587418
	1.6	cold_r1266260_x256	AGGATGGGCTAAGGGACTTAAGAA	512	Chr3	-	10939788	10939811
	1.6	cold_r3439934_x43	GCAAGTTGACCTTGGCTCTGT	84	Chr4	-	7101823	7101843
	1.6	cold_r660202_x35	AATTGGGTTTATGCTAGAGTT	36	Chr4	-	12038454	12038474
ath-mir398c	1.6	cold_r3751690_x15175	GGGTTGATATGAGAACACACG	16717	Chr5	+	4694707	4694727
	1.5	cold_r2852959_x264	CTGAAGTGTTTGGGGGAACTC	300	Chr1	-	21064270	21064290
ath-mir167d	1.5	cold_r4778360_x6768	TGAAGCTGCCAGCATGATCTGG	7118	Chr1	+	11137557	11137578
	1.5	cold_r5317094_x127	TTGAGCCGTGCCAATATCACG	170	Chr1	-	7497479	7497499
	1.5	cold_r1528552_x1	ATACATTCTCGTTGCAGGAATTCTGTGC	2	Chr1	-	11744654	11744681
	1.5	cold_r4782268_x23	TGAAGTGATGATTGAACTTTGTTTCC	104	Chr3	+	21559245	21559270
ath-mir852	1.5	cold_r392739_x24	AAGATAAGCGCCTTAGTTCTGA	35	Chr4	+	8336303	8336324
	1.5	cold_r3195264_x13	GAGAGAGAGAGAGAGAGAGAGAAC	15	Chr4	+	15527767	15527790
	1.5	cold_r498037_x89	AAGTGTTTGACGTGCTCGATCTGC	157	Chr4	+	2178980	2179003
ath-mir157b	1.4	cold_r5307917_x3696	TTGACAGAAGATAGAGAGCAC	4110	Chr1	+	24921105	24921125
ath-mir777	1.4	cold_r4316243_x393	TACGCATTGAGTTTCGTTGCTT	458	Chr1	+	26638084	26638105
	1.4	cold_r3221380_x30	GAGCGAGAGACTGAGAAATAGAAGGAGCG	41	Chr1	+	28126929	28126957
	1.4	cold_r735797_x201	ACAGCAGGCACCAAAAAAATGGGA	217	Chr2	+	6658631	6658654
	1.4	cold_r2357037_x13	CATCGGTGATGAATCCATGAAAAAATTG	22	Chr2	-	3807882	3807909
	1.4	cold_r5246584_x2917	TTCCACAGCTTTCTTGAACTG	4169	Chr2	-	15556017	15556037
ath-mir397a	1.4	cold_r4561379_x89	TCATTGAGTGCAGCGTTGATGT	259	Chr4	+	2625961	2625982
	1.4	cold_r4631732_x631	TCGATAAACCTCTGCATCCAG	789	Chr5	-	19234691	19234711
	1.4	cold_r688933_x25	ACAACAGTTGGTCGATTGCGATGA	33	Chr5	+	21852050	21852073
	1.4	cold_r4475640_x1034	TATTGGCCTGGTTCACTCAGA	1036	Chr5	-	564034	564054
	1.3	cold_r1173000_x99	AGCCAAGGATGACTTGCCGA	115	Chr1	-	10388025	10388044
	1.3	cold_r3353288_x8	GATGATGACTCTTCTAGCCATTGA	13	Chr5	+	15095669	15095692
	1.3	cold_r4502065_x42	TCAAGGAACGGATTTTGTTAAC	64	Chr5	-	10817777	10817798
	1.2	cold_r5317094_x127	TTGAGCCGTGCCAATATCACG	173	Chr1	-	26466343	26466363
ath-mir777	1.2	cold_r4316243_x393	TACGCATTGAGTTTCGTTGCTT	458	Chr1	+	26638084	26638105
	1.2	cold_r1126664_x3	AGATGATGAGGACATAGACATTCTGAATCA	14	Chr1	+	9155956	9155985
	1.2	cold_r4694821_x2	TCTCAAACTACATGAAGCTGTTGGG	6	Chr3	-	14189696	14189720
ath-mir167a	1.2	cold_r4778328_x31004	TGAAGCTGCCAGCATGATCTA	31362	Chr3	+	8108091	8108111
ath-mir398c	1.2	cold_r3751690_x15175	GGGTTGATATGAGAACACACG	16716	Chr5	+	4694707	4694727
	1.2	cold_r2737088_x51	CTAACTGAGAGTTCTTTTGAGCAG	55	Chr5	+	17230114	17230137
	1.2	cold_r1249648_x6	AGGAGAGAGAGAGAGAGAGAGAGA	11	Chr5	+	23523468	23523491
ath-mir5654	1.1	cold_r4930494_x106	TGGAAGATGCTTTGGGATTTATT	112	Chr1	+	11786349	11786371
	1.1	cold_r1066378_x13	AGAGAGAGAGAGAGAGAAGAGAGA	30	Chr1	+	29147540	29147563
ath-mir781a	1.1	cold_r5178776_x100	TTAGAGTTTTCTGGATACTTA	102	Chr1	+	7423524	7423544
ath-mir779	1.1	cold_r4864034_x126	TGATTGGAAATTTCGTTGACT	127	Chr2	+	9560867	9560887
	1.1	cold_r4410220_x11	TATACTGACTTTTCTGATTGTTGATAG	13	Chr2	-	7430654	7430680
ath-mir393b	1.1	cold_r1685815_x1404	ATCATGCGATCTCTTTGGATT	1453	Chr3	+	20691779	20691799
ath-mir164c	1.1	cold_r4943538_x26	TGGAGAAGCAGGGCACGTGCG	47	Chr5	+	9852685	9852705
	1.1	cold_r1290748_x111	AGGCTTTTAAGATCTGGTTGCGGT	156	Chr5	+	12025941	12025964
	1	cold_r3209722_x17	GAGATGCAGCTCAATTTGGGACTTAG	24	Chr1	-	475461	475486
ath-mir398a	1	cold_r441975_x356	AAGGAGTGGCATGTGAACACA	443	Chr2	+	1040949	1040969
ath-mir160b	1	cold_r3539693_x80	GCGTACAGAGTAGTCAAGCATG	136	Chr4	+	9889048	9889069
BUILD SUCCESSFUL (total time: 3 seconds)

## Sheet: Ath-pind
ID	score	mature_query	mature_seq	num_reads	chr	strand	mature_start_genome	mature_stop_genome
ath-mir160b	22313.8	pind_r1489374_x227	TGCCTGGCTCCCTGTATGCCA	242	Chr4	+	9888987	9889007
	5206.2	pind_r1468510_x1	TGATATTGGGTTTGACTCTAATA	1	Chr3	-	20769163	20769185
ath-mir167a	5206.2	pind_r1445718_x9855	TGAAGCTGCCAGCATGATCTA	10054	Chr3	+	8108091	8108111
ath-mir166b	5133.8	pind_r1413883_x1350	TCGGACCAGGCTTCATTCCCC	1386	Chr3	+	22922302	22922322
ath-mir167b	5133.8	pind_r1445718_x9855	TGAAGCTGCCAGCATGATCTA	10057	Chr3	+	23406178	23406198
	1388.7	pind_r1625612_x2385	TTGACAGAAGATAGAGAGCAC	2622	Chr1	-	5514552	5514572
	1388.5	pind_r838837_x33	CTGAAGTGTTTGGGGGAACTC	48	Chr1	-	4157479	4157499
ath-mir157b	1388.2	pind_r1625612_x2385	TTGACAGAAGATAGAGAGCAC	2622	Chr1	+	24921105	24921125
ath-mir842	1388.1	pind_r723477_x4	CATGGTCAGATCCGTCATCCC	5	Chr1	+	22577196	22577216
	1347.6	pind_r1075348_x1943	GCTCACTGCTCTATCTGTCAGA	2226	Chr4	-	3169663	3169684
	1347	pind_r546997_x1	ATCCCAGTGGAAGCGCTGAAGCT	4	Chr4	-	2214924	2214946
	742.9	pind_r1568953_x8	TGTGGCTGCTAACTGTACACAT	12	Chr3	+	3579290	3579311
ath-mir164b	707.4	pind_r1511547_x323	TGGAGAAGCAGGGCACGTGCA	343	Chr5	+	287587	287607
ath-mir166f	707.4	pind_r1413883_x1350	TCGGACCAGGCTTCATTCCCC	1384	Chr5	+	17516379	17516399
	647.4	pind_r1597582_x49	TTATAAGCCATCTTACTAGTT	50	Chr2	-	9755890	9755910
	632.2	pind_r1457699_x11	TGAGAATCTTGATGATGCTGC	17	Chr3	-	19859836	19859856
ath-mir5995b	562.6	pind_r252971_x49	ACATATGATCTGCATCTTTGCATT	52	Chr2	+	10026980	10027003
ath-mir399f	562.3	pind_r1483261_x910	TGCCAAAGGAGATTTGCCCGG	957	Chr2	+	14445085	14445105
ath-mir398c	518.2	pind_r1164785_x397	GGGTTGATATGAGAACACACG	522	Chr5	+	4694707	4694727
	518.2	pind_r1413375_x447	TCGCTTGGTGCAGGTCGGGAAC	993	Chr5	-	8616789	8616810
ath-mir408	501.9	pind_r582870_x76	ATGCACTGCCTCTTCCCTGGC	84	Chr2	+	19319934	19319954
ath-mir403	501.9	pind_r1593903_x436	TTAGATTCACGCACAAACTCG	681	Chr2	+	19415155	19415175
	472.2	pind_r1148144_x95	GGGCGAATACTCCTATGGCAGA	95	Chr2	-	5255154	5255175
	472.2	pind_r1450714_x375	TGACAGAAGAGAGTGAGCAC	414	Chr2	-	9021554	9021573
	453.2	pind_r93034_x5	AACCCTGCGGTGACGTTTGGTT	16	Chr2	+	15618213	15618234
ath-mir2111b	439.5	pind_r1301700_x27	TAATCTGCATCCTGAGGTTTA	45	Chr5	+	400403	400423
ath-mir390b	439.5	pind_r149089_x775	AAGCTCAGGAGGGATAGCGCC	841	Chr5	+	23636962	23636982
ath-mir5026	430.8	pind_r311200_x721	ACTCATAAGATCGTGACACGT	802	Chr4	+	7844613	7844633
ath-mir826	429.8	pind_r1349272_x9	TAGTCCGGTTTTGGATACGTG	11	Chr4	+	1340529	1340549
	407.1	pind_r1335911_x388	TAGCCAAGGATGACTTGCCTG	438	Chr3	-	13584168	13584188
	407.1	pind_r1335911_x388	TAGCCAAGGATGACTTGCCTG	782	Chr3	-	13587510	13587530
	406.9	pind_r235156_x1	ACAACGGTTTCTACTCGTTTGA	5	Chr3	+	5563681	5563702
	405	pind_r1335911_x388	TAGCCAAGGATGACTTGCCTG	779	Chr3	-	13583955	13583975
	404.9	pind_r1335911_x388	TAGCCAAGGATGACTTGCCTG	782	Chr3	-	13581303	13581323
	384.6	pind_r1541473_x17549	TGGTCAGGATACTCGGCTCT	43342	Chr4	+	10302018	10302037
	348.1	pind_r37532_x1	AAACTGAGAATCTTCGTTTGCTTT	1	Chr5	+	12692323	12692346
	333.4	pind_r1489374_x227	TGCCTGGCTCCCTGTATGCCA	266	Chr5	-	7966385	7966405
ath-mir167a	315.5	pind_r1445718_x9855	TGAAGCTGCCAGCATGATCTA	10054	Chr3	+	8108091	8108111
ath-mir173	315	pind_r1614466_x481	TTCGCTTGCAGAGAGAAATCAC	511	Chr3	+	8236162	8236183
	286.6	pind_r1410064_x126	TCGATAAACCTCTGCATCCAG	142	Chr5	-	19234689	19234709
	286.6	pind_r1450714_x375	TGACAGAAGAGAGTGAGCAC	521	Chr5	-	23518954	23518973
	260.8	pind_r1448465_x1	TGAATCTCACTCAATCGATGAAACTT	1	Chr3	+	3200006	3200031
	234.3	pind_r1335911_x388	TAGCCAAGGATGACTTGCCTG	438	Chr3	-	13584316	13584336
	234.1	pind_r1335911_x388	TAGCCAAGGATGACTTGCCTG	779	Chr3	-	13583843	13583863
	232.7	pind_r1306025_x23	TACAAGGGTGAAGAGAAAGAGT	56	Chr5	-	26419626	26419647
ath-mir169b	232.6	pind_r701846_x379	CAGCCAAGGATGACTTGCCGG	436	Chr5	+	8527512	8527532
	227.1	pind_r838837_x33	CTGAAGTGTTTGGGGGAACTC	48	Chr1	-	21064396	21064416
ath-mir169b	214.8	pind_r701846_x379	CAGCCAAGGATGACTTGCCGG	436	Chr5	+	8527512	8527532
ath-mir156f	213.9	pind_r1450714_x375	TGACAGAAGAGAGTGAGCAC	413	Chr5	+	9136127	9136146
ath-mir156e	213.6	pind_r1450714_x375	TGACAGAAGAGAGTGAGCAC	413	Chr5	+	3867214	3867233
ath-mir166g	213.4	pind_r1413883_x1350	TCGGACCAGGCTTCATTCCCC	1383	Chr5	+	25504883	25504903
	201.5	pind_r129206_x2	AAGACGAAGATCGTTTGTACTCT	3	Chr5	-	4152956	4152978
ath-mir391	191.3	pind_r299558_x85	ACGGTATCTCTCCTACGTAGC	91	Chr5	+	24293212	24293232
ath-mir399c	190.7	pind_r1483240_x203	TGCCAAAGGAGAGTTGCCCTG	235	Chr5	+	24962569	24962589
ath-mir396b	180.3	pind_r1608753_x559	TTCCACAGCTTTCTTGAACTT	609	Chr5	+	13611809	13611829
ath-mir164a	174.8	pind_r1511547_x323	TGGAGAAGCAGGGCACGTGCA	340	Chr2	+	19520771	19520791
ath-mir403	174.6	pind_r1593903_x436	TTAGATTCACGCACAAACTCG	681	Chr2	+	19415155	19415175
	145.4	pind_r468460_x34	AGTATTTAAGTCTCTGATGATC	211	Chr5	+	4866373	4866394
ath-mir160a	143.1	pind_r1489374_x227	TGCCTGGCTCCCTGTATGCCA	265	Chr2	+	16340283	16340303
ath-mir390a	142.8	pind_r149089_x775	AAGCTCAGGAGGGATAGCGCC	841	Chr2	+	16061972	16061992
ath-mir171a	138.1	pind_r1474632_x328	TGATTGAGCCGCGCCAATATC	334	Chr3	+	19073522	19073542
ath-mir852	130.6	pind_r135305_x28	AAGATAAGCGCCTTAGTTCTGA	62	Chr4	+	8336303	8336324
ath-mir160b	130.6	pind_r1489374_x227	TGCCTGGCTCCCTGTATGCCA	242	Chr4	+	9888987	9889007
ath-mir160b	129.9	pind_r1489374_x227	TGCCTGGCTCCCTGTATGCCA	242	Chr4	+	9888987	9889007
	112.2	pind_r1413375_x447	TCGCTTGGTGCAGGTCGGGAAC	993	Chr5	-	8616787	8616808
ath-mir156e	110.9	pind_r1450714_x375	TGACAGAAGAGAGTGAGCAC	413	Chr5	+	3867214	3867233
ath-mir399a	108.8	pind_r1483269_x127	TGCCAAAGGAGATTTGCCCTG	144	Chr1	+	10227166	10227186
ath-mir395c	108.6	pind_r838842_x46	CTGAAGTGTTTGGGGGGACTC	64	Chr1	+	9367150	9367170
ath-mir164a	97	pind_r1511547_x323	TGGAGAAGCAGGGCACGTGCA	340	Chr2	+	19520771	19520791
	96.9	pind_r822278_x685	CTAAAGAATACCGTGTGCTCTCCA	2513	Chr4	-	17470484	17470507
	96.7	pind_r1148144_x95	GGGCGAATACTCCTATGGCAGA	95	Chr2	-	5255408	5255429
	89.1	pind_r1410064_x126	TCGATAAACCTCTGCATCCAG	139	Chr5	-	24340481	24340501
	89.1	pind_r342297_x149	AGAATCTTGATGATGCTGCAT	164	Chr5	-	25787324	25787344
ath-mir399f	82.7	pind_r1483261_x910	TGCCAAAGGAGATTTGCCCGG	957	Chr2	+	14445085	14445105
ath-mir1886	82.5	pind_r1459577_x151	TGAGATGAAATCTTTGATTGG	152	Chr2	+	15611883	15611903
	80.6	pind_r357702_x11	AGAGATAAGGAGACATTTTGGAGC	13	Chr4	+	3149012	3149035
	80.4	pind_r1410064_x126	TCGATAAACCTCTGCATCCAG	142	Chr5	-	19234925	19234945
	80.1	pind_r1505565_x94	TGGAACAGTTTGTGTTTTGTT	103	Chr5	-	23728169	23728189
	80.1	pind_r1410064_x126	TCGATAAACCTCTGCATCCAG	139	Chr5	-	24340355	24340375
	80.1	pind_r1410064_x126	TCGATAAACCTCTGCATCCAG	139	Chr5	-	24340363	24340383
ath-mir159c	72.4	pind_r1666502_x32	TTTGGATTGAAGGGAGCT	67	Chr2	+	18994827	18994844
ath-mir408	72.4	pind_r582870_x76	ATGCACTGCCTCTTCCCTGGC	84	Chr2	+	19319934	19319954
	59.2	pind_r1075377_x405	GCTCACTGCTCTTTCTGTCAGA	509	Chr2	-	9021616	9021637
	58	pind_r1450714_x375	TGACAGAAGAGAGTGAGCAC	521	Chr5	-	23518726	23518745
ath-mir5998a	57.9	pind_r1505565_x94	TGGAACAGTTTGTGTTTTGTT	103	Chr5	+	3247259	3247279
	54.8	pind_r1002443_x5	GATGGGGAAGAACATGTGTGGTA	16	Chr5	+	24282001	24282023
	46	pind_r1625612_x2385	TTGACAGAAGATAGAGAGCAC	2622	Chr1	-	5514332	5514352
	45.7	pind_r1627635_x45	TTGAGCCGTGCCAATATCACG	67	Chr1	-	7497609	7497629
ath-mir777	44.6	pind_r1318791_x135	TACGCATTGAGTTTCGTTGCTT	164	Chr1	+	26638084	26638105
	41.1	pind_r244226_x39	ACACTGAAGGACCTAAACTAAC	50	Chr2	-	18926948	18926969
	40.7	pind_r1536754_x48	TGGGTGGTGATCATATAAGAT	72	Chr3	-	18963029	18963049
	40.1	pind_r1627635_x45	TTGAGCCGTGCCAATATCACG	66	Chr1	-	26466339	26466359
	39.9	pind_r1289746_x20	TAACTATTTTGAGAAGAAGTG	21	Chr1	-	25607060	25607080
ath-mir850	38.6	pind_r1292926_x8	TAAGATCCGGACTACAACAAAG	13	Chr4	+	7845757	7845778
ath-mir852	38.5	pind_r135305_x28	AAGATAAGCGCCTTAGTTCTGA	62	Chr4	+	8336303	8336324
ath-mir395b	34.7	pind_r838842_x46	CTGAAGTGTTTGGGGGGACTC	64	Chr1	+	9364541	9364561
	34.6	pind_r205230_x1	AATGACCAAGGTTAAATGGCGGGA	1	Chr1	-	29645908	29645931
ath-mir395b	34.6	pind_r838842_x46	CTGAAGTGTTTGGGGGGACTC	64	Chr1	+	9364541	9364561
ath-mir395c	34.4	pind_r838842_x46	CTGAAGTGTTTGGGGGGACTC	64	Chr1	+	9367150	9367170
	33	pind_r1417305_x1	TCGGTATGCTGATGAAAGTGA	1	Chr1	-	8118504	8118524
	33	pind_r387685_x25	AGCCAAGGATGACTTGCCGA	43	Chr1	-	10388275	10388294
ath-mir156f	32.6	pind_r1450714_x375	TGACAGAAGAGAGTGAGCAC	413	Chr5	+	9136127	9136146
	31.8	pind_r1508463_x1	TGGACAAGCTACTCCTTGTGCA	1	Chr2	-	16053516	16053537
	30.3	pind_r104193_x1	AACGCTACTTACTCTCTCTCTCTCA	1	Chr1	+	3202059	3202083
ath-mir169e	30.3	pind_r387685_x25	AGCCAAGGATGACTTGCCGA	43	Chr1	+	20041589	20041608
ath-mir394a	29.5	pind_r1666842_x9	TTTGGCATTCTGTCCACCTCC	17	Chr1	+	7058207	7058227
ath-mir775	26.9	pind_r1674765_x32	TTTTCGATGTCTAGCAGTGCCAA	54	Chr1	+	29422545	29422567
	26.8	pind_r838837_x33	CTGAAGTGTTTGGGGGAACTC	48	Chr1	-	4154946	4154966
	26.5	pind_r665621_x15	CAAATTAAAGCTTCAAGGTAG	22	Chr1	-	18593480	18593500
	26.4	pind_r838837_x33	CTGAAGTGTTTGGGGGAACTC	48	Chr1	-	4154682	4154702
	26.3	pind_r838837_x33	CTGAAGTGTTTGGGGGAACTC	48	Chr1	-	4157733	4157753
ath-mir5998a	25.6	pind_r1505565_x94	TGGAACAGTTTGTGTTTTGTT	103	Chr5	+	3247259	3247279
ath-mir390b	25.5	pind_r149089_x775	AAGCTCAGGAGGGATAGCGCC	841	Chr5	+	23636962	23636982
ath-mir393a	25.1	pind_r543605_x29	ATCATGCTATCTCTTTGGATT	34	Chr2	+	16652206	16652226
ath-mir160a	24.9	pind_r1489374_x227	TGCCTGGCTCCCTGTATGCCA	265	Chr2	+	16340283	16340303
	23.7	pind_r1084840_x1	GCTGTGACTGAAGATGATTGTCT	2	Chr4	-	5011277	5011299
	23.6	pind_r1460760_x11	TGAGCCAAGGATGACTTGCCG	23	Chr4	-	7102127	7102147
	21.9	pind_r593784_x26	ATGGCATGAAAGAAGGTGAGAATT	31	Chr4	-	11797904	11797927
	21.7	pind_r1462489_x7	TGAGGAAGGCTTTGGATGATGGTA	11	Chr4	-	11233436	11233459
ath-mir864	21.1	pind_r1585023_x18	TTAAAGTCAATAATACCTTGAA	35	Chr1	+	6740569	6740590
ath-mir864	19.9	pind_r1585023_x18	TTAAAGTCAATAATACCTTGAA	35	Chr1	+	6740569	6740590
	18.4	pind_r805241_x2	CGGGTAAAGAGTACGTTTGTGT	3	Chr3	-	2304074	2304095
	14.1	pind_r1634198_x219	TTGGACTGAAGGGAGCTCCCT	268	Chr5	-	10314900	10314920
	13.6	pind_r1381200_x11	TCAAGGAACGGATTTTGTTAAC	15	Chr5	-	10817753	10817774
ath-mir172e	12.2	pind_r1026240_x7	GCAGCACCATTAAGATTCACA	9	Chr5	+	23988485	23988505
ath-mir5026	11	pind_r311200_x721	ACTCATAAGATCGTGACACGT	801	Chr4	+	7844613	7844633
ath-mir172e	9	pind_r1026240_x7	GCAGCACCATTAAGATTCACA	9	Chr5	+	23988485	23988505
ath-mir2111b	8.9	pind_r1301700_x27	TAATCTGCATCCTGAGGTTTA	45	Chr5	+	400403	400423
ath-mir398a	7.2	pind_r156539_x40	AAGGAGTGGCATGTGAACACA	50	Chr2	+	1040949	1040969
ath-mir158b	6.2	pind_r1397814_x15	TCCCCAAATGTAGACAAAGCA	23	Chr1	+	20772273	20772293
ath-mir842	6.1	pind_r723477_x4	CATGGTCAGATCCGTCATCCC	5	Chr1	+	22577196	22577216
	3.4	pind_r1508463_x1	TGGACAAGCTACTCCTTGTGCA	1	Chr1	-	15521909	15521930
	3.3	pind_r1136095_x1	GGCTTGTCAAAACGAGTACTTGGT	1	Chr1	-	12754928	12754951
	2.6	pind_r1324109_x1	TACTCCATTCGATAATTGCGCT	1	Chr1	-	10665336	10665357
	2.6	pind_r1484505_x1	TGCCATCTTGTAGGCCTTGTCAAC	1	Chr3	-	10244973	10244996
	2.6	pind_r168308_x2	AAGGTGTTTCTAAGGCTGTGAC	5	Chr5	+	4099922	4099943
ath-mir319c	2.3	pind_r1634206_x296	TTGGACTGAAGGGAGCTCCTT	465	Chr2	+	17029871	17029891
ath-mir393a	2.2	pind_r543605_x29	ATCATGCTATCTCTTTGGATT	34	Chr2	+	16652206	16652226
ath-mir319c	2.2	pind_r1634206_x296	TTGGACTGAAGGGAGCTCCTT	465	Chr2	+	17029871	17029891
ath-mir864	2.1	pind_r1585023_x18	TTAAAGTCAATAATACCTTGAA	35	Chr1	+	6740569	6740590
	2.1	pind_r283532_x1	ACGACGACGACGATATCGCATCGTC	2	Chr1	-	11669903	11669927
	2.1	pind_r1536754_x48	TGGGTGGTGATCATATAAGAT	72	Chr3	-	18962805	18962825
ath-mir169e	2	pind_r387685_x25	AGCCAAGGATGACTTGCCGA	43	Chr1	+	20041589	20041608
	2	pind_r190513_x2	AATATAGCAAAGATTACGAAAAGG	11	Chr3	+	14172509	14172532
	2	pind_r319338_x3	ACTGGAGTTATGACAGCTGAAA	6	Chr4	+	18002746	18002767
	2	pind_r1612611_x1	TTCGAATTCGTCGACTGTTGT	1	Chr4	-	1300073	1300093
ath-mir164c	1.9	pind_r1511551_x38	TGGAGAAGCAGGGCACGTGCG	54	Chr5	+	9852685	9852705
	1.8	pind_r1117300_x4	GGATTGAGCTTAAGGCAAGATGGTA	32	Chr1	-	28015281	28015305
	1.8	pind_r205230_x1	AATGACCAAGGTTAAATGGCGGGA	1	Chr1	-	29645928	29645951
	1.8	pind_r1502080_x21	TGCTTATTGACGGTCTTGTGCTGGTT	57	Chr1	+	26190300	26190325
	1.8	pind_r1627635_x45	TTGAGCCGTGCCAATATCACG	67	Chr1	-	7497373	7497393
	1.8	pind_r1620081_x5	TTCTGCTATGTTGCTGCTCATT	6	Chr2	+	9560903	9560924
	1.8	pind_r1448465_x1	TGAATCTCACTCAATCGATGAAACTT	1	Chr3	+	3200006	3200031
	1.8	pind_r1593772_x41	TTAGATGACCATCAACAAACT	43	Chr3	-	1336814	1336834
	1.8	pind_r593784_x26	ATGGCATGAAAGAAGGTGAGAATT	31	Chr4	-	11798048	11798071
	1.8	pind_r226149_x40	AATTGGGTTTATGCTAGAGTT	43	Chr4	-	12038452	12038472
	1.8	pind_r1374956_x164	TATTGGCCTGGTTCACTCAGA	172	Chr5	-	563943	563963
	1.8	pind_r168308_x2	AAGGTGTTTCTAAGGCTGTGAC	5	Chr5	+	4095208	4095229
ath-mir399a	1.7	pind_r1483269_x127	TGCCAAAGGAGATTTGCCCTG	144	Chr1	+	10227166	10227186
ath-mir5654	1.7	pind_r1506472_x28	TGGAAGATGCTTTGGGATTTATT	35	Chr1	+	11786349	11786371
ath-mir773a	1.7	pind_r1665394_x148	TTTGCTTCCAGCTTTTGTCTCC	154	Chr1	+	13067314	13067335
	1.7	pind_r1508463_x1	TGGACAAGCTACTCCTTGTGCA	1	Chr1	+	14808639	14808660
	1.7	pind_r1083080_x438	GCTGGAGTAGCTCAGTTGGT	571	Chr1	+	19424556	19424575
	1.7	pind_r1396998_x934	TCCCAAATGTAGACAAAGCA	1216	Chr3	-	20093410	20093429
	1.7	pind_r312739_x1	ACTCCTGTAAGAAAGGTTGGGATG	1	Chr3	-	10244971	10244994
	1.7	pind_r1413872_x179	TCGGACCAGGCTTCATCCCCC	186	Chr4	-	18214997	18215017
ath-mir398b	1.7	pind_r1164785_x397	GGGTTGATATGAGAACACACG	524	Chr5	+	4691035	4691055
ath-mir398c	1.7	pind_r1164785_x397	GGGTTGATATGAGAACACACG	522	Chr5	+	4694707	4694727
	1.6	pind_r1335911_x388	TAGCCAAGGATGACTTGCCTG	438	Chr1	-	23732086	23732106
	1.6	pind_r990531_x18	GATCCCCGGCAACGGCGCCA	68	Chr2	+	3740939	3740958
ath-mir398a	1.6	pind_r156539_x40	AAGGAGTGGCATGTGAACACA	50	Chr2	+	1040949	1040969
	1.6	pind_r587529_x1	ATGCTCCGAGTGATCAATTAGTCG	1	Chr4	-	15128662	15128685
ath-mir773a	1.5	pind_r1665394_x148	TTTGCTTCCAGCTTTTGTCTCC	154	Chr1	+	13067314	13067335
	1.5	pind_r387685_x25	AGCCAAGGATGACTTGCCGA	43	Chr1	-	10388025	10388044
	1.5	pind_r1237774_x1	GTGGTCGAGTGAAGTGATCGAGTG	1	Chr1	-	15248395	15248418
	1.5	pind_r1608742_x587	TTCCACAGCTTTCTTGAACTG	833	Chr2	-	15556005	15556025
	1.5	pind_r1053405_x306	GCGAGAGTAGTACTAGGCTGGG	1375	Chr3	+	13594138	13594159
ath-mir393b	1.5	pind_r543569_x239	ATCATGCGATCTCTTTGGATT	256	Chr3	+	20691779	20691799
	1.5	pind_r1053166_x255	GCGAGAGTAGTAATAGGAT	822	Chr3	-	9723207	9723225
	1.5	pind_r1049518_x180	GCGAAAGTAGTACTAGGATGGG	450	Chr3	-	9751941	9751962
	1.5	pind_r1049518_x180	GCGAAAGTAGTACTAGGATGGG	450	Chr3	-	9754866	9754887
	1.5	pind_r1484505_x1	TGCCATCTTGTAGGCCTTGTCAAC	1	Chr3	-	10245117	10245140
	1.5	pind_r439335_x8	AGGCTTTTAAGATCTGGTTGCGGT	18	Chr5	+	11669276	11669299
ath-mir399c	1.5	pind_r1483240_x203	TGCCAAAGGAGAGTTGCCCTG	235	Chr5	+	24962569	24962589
ath-mir395f	1.4	pind_r838842_x46	CTGAAGTGTTTGGGGGGACTC	64	Chr1	+	26273940	26273960
	1.4	pind_r1237774_x1	GTGGTCGAGTGAAGTGATCGAGTG	1	Chr1	-	15248426	15248449
ath-mir167b	1.4	pind_r1445718_x9855	TGAAGCTGCCAGCATGATCTA	10057	Chr3	+	23406178	23406198
	1.4	pind_r1049518_x180	GCGAAAGTAGTACTAGGATGGG	450	Chr3	-	9709117	9709138
	1.4	pind_r1053237_x11	GCGAGAGTAGTACTAAGATGGG	38	Chr3	-	9743926	9743947
	1.4	pind_r1049518_x180	GCGAAAGTAGTACTAGGATGGG	450	Chr3	-	9751835	9751856
	1.4	pind_r1049518_x180	GCGAAAGTAGTACTAGGATGGG	451	Chr3	-	9754738	9754759
	1.4	pind_r1293549_x1	TAAGCAATGTTGGTCAAGTCTGCT	2	Chr4	-	8000330	8000353
	1.4	pind_r1393571_x36	TCATTGAGTGCATCGTTGATG	43	Chr4	-	10706491	10706511
	1.4	pind_r1462489_x7	TGAGGAAGGCTTTGGATGATGGTA	11	Chr4	-	11233636	11233659
	1.3	pind_r1131690_x9	GGCGTTTGGTCTAGTGGTATGATTCT	52	Chr1	+	2879305	2879330
ath-mir161	1.3	pind_r1623537_x7780	TTGAAAGTGACTACATCGGGG	12255	Chr1	+	17825731	17825751
	1.3	pind_r1075377_x405	GCTCACTGCTCTTTCTGTCAGA	509	Chr2	-	9021854	9021875
	1.3	pind_r1051115_x465	GCGACAGTAGTACTAGGATGGG	1221	Chr3	+	13598180	13598201
	1.3	pind_r1053388_x154	GCGAGAGTAGTACTAGGATTGG	332	Chr3	-	9246669	9246690
	1.3	pind_r1049518_x180	GCGAAAGTAGTACTAGGATGGG	450	Chr3	-	9709223	9709244
	1.3	pind_r1049518_x180	GCGAAAGTAGTACTAGGATGGG	451	Chr3	-	9751707	9751728
	1.3	pind_r1451698_x9	TGACCAGAAGCTGGAAGATGAG	9	Chr3	-	13628274	13628295
	1.3	pind_r1527510_x1	TGGCTTCTCATCGAGGCTTCTGA	1	Chr5	+	1447981	1448003
	1.3	pind_r388517_x9	AGCCAGTCACATGTTAGCTT	34	Chr5	+	1808578	1808597
	1.2	pind_r1289746_x20	TAACTATTTTGAGAAGAAGTG	21	Chr1	-	25607430	25607450
	1.2	pind_r1627635_x45	TTGAGCCGTGCCAATATCACG	66	Chr1	-	26466101	26466121
	1.2	pind_r933598_x1	GACTCTCCTCTTCTTACACTCCGT	1	Chr1	+	16661083	16661106
	1.2	pind_r1324109_x1	TACTCCATTCGATAATTGCGCT	1	Chr1	-	10665586	10665607
ath-mir1886	1.2	pind_r1459577_x151	TGAGATGAAATCTTTGATTGG	152	Chr2	+	15611883	15611903
ath-mir173	1.2	pind_r1614466_x481	TTCGCTTGCAGAGAGAAATCAC	511	Chr3	+	8236162	8236183
	1.2	pind_r109399_x6	AACGTGTCGTATGTGTATCACGCT	27	Chr3	-	2644380	2644403
	1.2	pind_r1335911_x388	TAGCCAAGGATGACTTGCCTG	782	Chr3	-	13587396	13587416
	1.2	pind_r1451698_x9	TGACCAGAAGCTGGAAGATGAG	9	Chr3	-	13628158	13628179
	1.2	pind_r1075348_x1943	GCTCACTGCTCTATCTGTCAGA	2226	Chr4	-	3169429	3169450
	1.2	pind_r1658131_x1	TTTCGGTCTGATCGGTGAAGGTC	1	Chr4	-	17123101	17123123
	1.2	pind_r342297_x149	AGAATCTTGATGATGCTGCAT	164	Chr5	-	25787088	25787108
	1.2	pind_r1381200_x11	TCAAGGAACGGATTTTGTTAAC	15	Chr5	-	10817531	10817552
	1.2	pind_r1115245_x1347	GGATGCGATCATACAAGCACT	2259	Chr5	-	14119064	14119084
	1.2	pind_r1115245_x1347	GGATGCGATCATACAAGCACT	2259	Chr5	-	14119814	14119834
	1.1	pind_r1289746_x20	TAACTATTTTGAGAAGAAGTG	21	Chr1	-	25607294	25607314
	1.1	pind_r1266261_x1	GTTTAGCGATAGTATATGGTTTA	1	Chr1	+	18338310	18338332
ath-mir157b	1.1	pind_r1625612_x2385	TTGACAGAAGATAGAGAGCAC	2622	Chr1	+	24921105	24921125
	1.1	pind_r1084840_x1	GCTGTGACTGAAGATGATTGTCT	2	Chr3	+	12955741	12955763
	1.1	pind_r1051115_x465	GCGACAGTAGTACTAGGATGGG	1221	Chr3	+	13598180	13598201
	1.1	pind_r1053166_x255	GCGAGAGTAGTAATAGGAT	822	Chr3	+	13683442	13683460
ath-mir156b	1.1	pind_r1450714_x375	TGACAGAAGAGAGTGAGCAC	412	Chr4	+	15074946	15074965
	1.1	pind_r846705_x1	CTGTCTTCGTGTCTCTGCTA	1	Chr4	-	10015325	10015344
	1.1	pind_r571716_x1	ATGAAATGAGATTTTGGCTTTGG	1	Chr4	-	17165946	17165968
ath-mir166f	1.1	pind_r1413883_x1350	TCGGACCAGGCTTCATTCCCC	1384	Chr5	+	17516379	17516399
	1	pind_r1117300_x4	GGATTGAGCTTAAGGCAAGATGGTA	32	Chr1	-	28015633	28015657
	1	pind_r1460760_x11	TGAGCCAAGGATGACTTGCCG	23	Chr4	-	7101887	7101907
BUILD SUCCESSFUL (total time: 3 seconds)

## Sheet: Ath-pdep
ID	score	mature_query	mature_seq	num_reads	chr	strand	mature_start_genome	mature_stop_genome
	126168	pdep_r3356618_x295	GGATGCGATCATACCAGCATTA	479	Chr3	-	9245756	9245777
ath-mir167a	126168	pdep_r4241488_x244596	TGAAGCTGCCAGCATGATCTA	245527	Chr3	+	8108091	8108111
ath-mir166b	125337	pdep_r4135147_x18915	TCGGACCAGGCTTCATTCCCC	19208	Chr3	+	22922302	22922322
	31773.7	pdep_r1958546_x1	ATGATATGCTGATTGGTCCAGA	1	Chr1	-	1503041	1503062
ath-mir842	31769.1	pdep_r4068678_x23	TCATGGTCAGATCCGTCATCC	56	Chr1	+	22577195	22577215
	23303.3	pdep_r4326811_x1635	TGCCTGGCTCCCTGTATGCCA	1929	Chr5	-	7966375	7966395
	13285.1	pdep_r1537571_x6	AGTAGATAAAAAATGGCATGGCGC	8	Chr4	+	16402334	16402357
	13284.7	pdep_r3272418_x13618	GCTCACTGCTCTATCTGTCAGA	16656	Chr4	-	3169659	3169680
	10321	pdep_r163899_x1	AAACGGACTAACAGTAGGAGACTCA	1	Chr2	-	8643311	8643335
	10321	pdep_r4253584_x7064	TGACAGAAGAGAGTGAGCAC	9398	Chr2	-	9021552	9021571
	10032.4	pdep_r1505323_x277	AGGTCATCTAACAAAGCAAGATAGGTTA	343	Chr3	+	616494	616521
ath-mir398c	9790.4	pdep_r4465523_x2406	TGTGTTCTCAGGTCACCCCTG	2464	Chr5	+	4694779	4694799
ath-mir156b	8929.6	pdep_r4253584_x7064	TGACAGAAGAGAGTGAGCAC	9435	Chr4	+	15074946	15074965
	8929.2	pdep_r1050257_x1	ACGGGAGTCCTTGAAGCTGCCA	1	Chr4	+	14178304	14178325
	8446.8	pdep_r1729899_x112	ATAGCATATAAGGAACAGATTTGTGA	495	Chr5	+	5448583	5448608
	7853.8	pdep_r1610482_x1	AGTTCTAATGTTTGTGTTGCAG	1	Chr5	-	21314099	21314120
	6947.8	pdep_r1239331_x312	AGACTTGATGAACCATTCGCCGTG	1338	Chr5	+	12866109	12866132
	5793	pdep_r4400865_x128	TGGTAAGATTGCTTATAAGCT	219	Chr2	-	9755963	9755983
ath-mir396b	4773.4	pdep_r4588327_x12372	TTCCACAGCTTTCTTGAACTT	13104	Chr5	+	13611809	13611829
	4067.7	pdep_r2989201_x10	GAGAGATGGAGAAAGAAGAAGGAG	20	Chr4	+	9891421	9891444
ath-mir319a	4067.7	pdep_r4669742_x5358	TTGGACTGAAGGGAGCTCCCT	7838	Chr4	+	12353110	12353130
	3276.9	pdep_r4665216_x33	TTGCTTATTAGGTTCAGTGTTGGTATT	128	Chr2	+	19367693	19367719
	2866.6	pdep_r1195354_x1	AGAAGGCTTTTTGCTGGAGAACCAT	1	Chr5	+	2108991	2109015
ath-mir164a	2837.1	pdep_r4359565_x5336	TGGAGAAGCAGGGCACGTGCA	5561	Chr2	+	19520771	19520791
ath-mir403	2836.9	pdep_r4534249_x2549	TTAGATTCACGCACAAACTCGT	4744	Chr2	+	19415155	19415176
ath-mir172e	2722.1	pdep_r3191668_x165	GCAGCACCATTAAGATTCACA	184	Chr5	+	23988485	23988505
	2122.4	pdep_r3281838_x1	GCTGATAATGTCTTTGTTGTTA	1	Chr5	-	18633494	18633515
	2122.2	pdep_r4122928_x3439	TCGATAAACCTCTGCATCCAG	3991	Chr5	-	19234931	19234951
	2106	pdep_r4349277_x85	TGGAACAGTTTGTGTTTTGTT	94	Chr5	-	23728171	23728191
	2025.6	pdep_r4509675_x1	TTAATGCCAGCTTTGAAGAGTT	1	Chr5	-	6458961	6458982
	2004.1	pdep_r4501041_x9	TTAACTGACTCAACATGTGCAG	11	Chr5	+	16945898	16945919
ath-mir398c	2000.5	pdep_r4465523_x2406	TGTGTTCTCAGGTCACCCCTG	2464	Chr5	+	4694779	4694799
ath-mir398b	1999.9	pdep_r4465523_x2406	TGTGTTCTCAGGTCACCCCTG	2464	Chr5	+	4691108	4691128
	1570.3	pdep_r3587647_x5	GTCTGTTTTCTCTCTTTTCAAGA	21	Chr4	-	17538166	17538188
	1270.9	pdep_r3094669_x1	GATCCATCGTCATCATATACTCGT	1	Chr2	+	18989364	18989387
ath-mir408	1270.5	pdep_r1973193_x1335	ATGCACTGCCTCTTCCCTGGC	1429	Chr2	+	19319934	19319954
	1154.3	pdep_r3904746_x1635	TAGCCAAGGATGACTTGCCTGA	2188	Chr3	-	13587397	13587418
	1133.5	pdep_r4588292_x4256	TTCCACAGCTTTCTTGAACTG	5585	Chr2	-	15556003	15556023
	1130.5	pdep_r3904745_x461	TAGCCAAGGATGACTTGCCTG	566	Chr3	-	13584166	13584186
	1130	pdep_r3904746_x1635	TAGCCAAGGATGACTTGCCTGA	2188	Chr3	-	13587507	13587528
	1122.8	pdep_r3904745_x461	TAGCCAAGGATGACTTGCCTG	760	Chr3	-	13581527	13581547
ath-mir5654	1096	pdep_r4351035_x467	TGGAAGATGCTTTGGGATTTATT	519	Chr1	+	11786349	11786371
ath-mir1886	1017.7	pdep_r4271441_x339	TGAGATGAAATCTTTGATTGG	342	Chr2	+	15611883	15611903
	1012.7	pdep_r3216619_x74	GCCCGTATAGCTCAGTGGTAGA	244	Chr2	-	1702527	1702548
ath-mir169b	851.4	pdep_r2340308_x1178	CAGCCAAGGATGACTTGCCGG	1276	Chr5	+	8527512	8527532
	851	pdep_r1631664_x1	AGTTTTGATTCCAATCACTCCTGGCA	1	Chr5	-	11427284	11427309
	771.8	pdep_r4779951_x1	TTTGATGAAGTTGACCTTAGCA	1	Chr3	+	586849	586870
	761.9	pdep_r1068327_x2	ACGTTGGCTCGAGAGATGGGACGC	3	Chr1	+	567301	567324
	755.3	pdep_r4383719_x5	TGGCTTCTACTTGGCTTATGCGAT	5	Chr1	-	19982233	19982256
ath-mir164c	513.7	pdep_r4359591_x720	TGGAGAAGCAGGGCACGTGCG	950	Chr5	+	9852685	9852705
	513.4	pdep_r1206079_x340	AGAATCTTGATGATGCTGCAT	368	Chr5	-	25787090	25787110
	417.9	pdep_r4665316_x66	TTGCTTCATAATGGTGAACTCTCTTAGA	145	Chr4	+	6764147	6764174
ath-mir852	417.8	pdep_r535340_x469	AAGATAAGCGCCTTAGTTCTGA	778	Chr4	+	8336303	8336324
	410.4	pdep_r3904746_x1635	TAGCCAAGGATGACTTGCCTGA	2188	Chr3	-	13581192	13581213
	410.3	pdep_r3904745_x461	TAGCCAAGGATGACTTGCCTG	760	Chr3	-	13581623	13581643
	315.5	pdep_r4122928_x3439	TCGATAAACCTCTGCATCCAG	3978	Chr5	-	24340488	24340508
	315.5	pdep_r1206079_x340	AGAATCTTGATGATGCTGCAT	368	Chr5	-	25787316	25787336
	309.7	pdep_r3904746_x1635	TAGCCAAGGATGACTTGCCTGA	2168	Chr3	-	13583842	13583863
	294.4	pdep_r1035367_x1	ACGCCGCAAGATCATCAGAGGACAGCAGA	1	Chr1	-	21862298	21862326
	286.7	pdep_r3798556_x64	TAACTATTTTGAGAAGAAGTG	77	Chr1	-	25607052	25607072
ath-mir167d	270.6	pdep_r4241697_x109201	TGAAGCTGCCAGCATGATCTGG	111088	Chr1	+	11137557	11137578
ath-mir395f	270.5	pdep_r2685324_x343	CTGAAGTGTTTGGGGGGACTC	363	Chr1	+	26273940	26273960
ath-mir777	270.3	pdep_r3865350_x400	TACGCATTGAGTTTCGTTGCTT	523	Chr1	+	26638084	26638105
ath-mir393a	259.5	pdep_r4075526_x354	TCCAAAGGGATCGCATTGATCC	417	Chr2	+	16652112	16652133
ath-mir160a	259.4	pdep_r4326811_x1635	TGCCTGGCTCCCTGTATGCCA	1923	Chr2	+	16340283	16340303
	208.9	pdep_r4263247_x27	TGACTGCATTAACTTGATCGT	53	Chr4	-	11423043	11423063
ath-mir395b	188.9	pdep_r2685324_x343	CTGAAGTGTTTGGGGGGACTC	364	Chr1	+	9364541	9364561
ath-mir393b	181.6	pdep_r1844119_x1088	ATCATGCGATCTCTTTGGATT	1094	Chr3	+	20691779	20691799
	159.7	pdep_r3272522_x7896	GCTCACTGCTCTTTCTGTCAGA	10843	Chr2	-	9021614	9021635
	159.5	pdep_r2350722_x1	CAGGCTTACTAAAAACTTCCTGATGG	1	Chr1	-	9528148	9528173
ath-mir156e	158.5	pdep_r4253584_x7064	TGACAGAAGAGAGTGAGCAC	9343	Chr5	+	3867214	3867233
	157.3	pdep_r1404291_x25	AGCTGTGATGAGAAAGCTAACACGTA	133	Chr4	-	4115598	4115623
	109.9	pdep_r710015_x2	AATATCGGATTCGTTTTGAAGATT	4	Chr4	-	13307095	13307118
ath-mir390b	103.3	pdep_r574254_x15771	AAGCTCAGGAGGGATAGCGCC	16480	Chr5	+	23636962	23636982
ath-mir169e	96.6	pdep_r4273494_x75	TGAGCCAAGGATGACTTGCCG	120	Chr1	+	20041587	20041607
	93.5	pdep_r2965965_x7	GAGAAAGAGAGAAAGAGAGAGGA	25	Chr1	+	18758344	18758366
	64.4	pdep_r4636066_x59397	TTGACAGAAGATAGAGAGCAC	61595	Chr1	-	5514338	5514358
ath-mir860	47.9	pdep_r4023167_x36	TCAATAGATTGGACTATGTAT	52	Chr5	+	9098877	9098897
	46.8	pdep_r4135073_x2990	TCGGACCAGGCTTCATCCCCC	3062	Chr4	-	18215063	18215083
	46.5	pdep_r4272774_x2	TGAGCAATGGATCGATTTCTCCTCA	7	Chr1	+	21378712	21378736
ath-mir842	46.4	pdep_r4068678_x23	TCATGGTCAGATCCGTCATCC	56	Chr1	+	22577195	22577215
ath-mir398a	37.4	pdep_r593408_x412	AAGGAGTGGCATGTGAACACA	474	Chr2	+	1040949	1040969
	30	pdep_r3178447_x103	GCAAGTTGACCTTGGCTCTGTT	187	Chr4	-	7102066	7102087
	29.6	pdep_r4263247_x27	TGACTGCATTAACTTGATCGT	53	Chr4	-	11423283	11423303
	23.3	pdep_r4416995_x61	TGGTTGAATTTCTTAATATGAGCCTC	205	Chr4	-	17138986	17139011
	19.7	pdep_r3904746_x1635	TAGCCAAGGATGACTTGCCTGA	2188	Chr3	-	13587734	13587755
	9.5	pdep_r1395779_x1	AGCTCAGTAATTCATAGTCTCACA	1	Chr4	+	3756451	3756474
ath-mir164a	6.6	pdep_r4359565_x5336	TGGAGAAGCAGGGCACGTGCA	5561	Chr2	+	19520771	19520791
ath-mir775	6.5	pdep_r4825475_x740	TTTTCGATGTCTAGCAGTGCCAA	1386	Chr1	+	29422545	29422567
ath-mir408	5.7	pdep_r1973193_x1335	ATGCACTGCCTCTTCCCTGGC	1429	Chr2	+	19319934	19319954
ath-mir158b	5.5	pdep_r4089452_x151	TCCCCAAATGTAGACAAAGCA	181	Chr1	+	20772273	20772293
	5.4	pdep_r4341149_x1	TGCTGATTCATTGATTACTAATTCTTGG	1	Chr2	+	12485304	12485331
ath-mir156b	5.2	pdep_r4253584_x7064	TGACAGAAGAGAGTGAGCAC	9435	Chr4	+	15074946	15074965
	3.6	pdep_r2691329_x10	CTGATACATACTCTTACAAGGATAG	14	Chr2	-	6147923	6147947
ath-mir393a	3.3	pdep_r4075526_x354	TCCAAAGGGATCGCATTGATCC	417	Chr2	+	16652112	16652133
	2.9	pdep_r2332481_x1	CAGAGCGAAGATTTATTAGTGAT	1	Chr3	-	1519954	1519976
	2.5	pdep_r1137425_x1	ACTTGAATCTTGAGTCTCATCTCCT	1	Chr3	+	19372500	19372524
ath-mir166f	2.3	pdep_r4135147_x18915	TCGGACCAGGCTTCATTCCCC	19182	Chr5	+	17516379	17516399
	2.2	pdep_r4754928_x1	TTTCCCTATGTGTGGTATGAA	1	Chr3	+	416779	416799
	2.2	pdep_r3191038_x2	GCAGATGGACGAGGCCTGAGGAT	8	Chr5	-	23690983	23691005
ath-mir864	2.1	pdep_r4494769_x52	TTAAAGTCAATAATACCTTGAA	89	Chr1	+	6740569	6740590
	2.1	pdep_r836342_x46	AATTGGGTTTATGCTAGAGTT	50	Chr4	-	12038454	12038474
	2.1	pdep_r3704781_x255	GTTGATATGGCCGAGTTGG	449	Chr5	+	3118378	3118396
ath-mir394a	2	pdep_r4793640_x80	TTTGGCATTCTGTCCACCTCC	128	Chr1	+	7058207	7058227
	2	pdep_r4619451_x37	TTCTGCTATGTTGCTGCTCATT	38	Chr2	+	9560903	9560924
	2	pdep_r4664968_x5	TTGCTTAAAGATTTTCTATGT	5	Chr2	+	14100080	14100100
	2	pdep_r1206075_x15	AGAATCTTGATGATGCTGCAG	29	Chr3	-	19859834	19859854
	2	pdep_r3512978_x1	GTACAATGCAGGGATTGGTTT	2	Chr5	-	3691362	3691382
	1.9	pdep_r2991584_x2	GAGAGGACTGCACCAAAGAGGTGA	4	Chr2	+	1872579	1872602
	1.9	pdep_r1302682_x4	AGATAGGGTAAAGATATGTCGATC	10	Chr3	+	3112665	3112688
	1.9	pdep_r4383634_x102	TGGCTTCATCAGATAGTCTATGTGGATT	145	Chr5	-	3291836	3291863
	1.8	pdep_r1283953_x1	AGAGTACATTCTGTGGTTTTATGT	1	Chr1	+	24965950	24965973
ath-mir826	1.8	pdep_r3929040_x13	TAGTCCGGTTTTGGATACGTG	16	Chr4	+	1340529	1340549
ath-mir852	1.8	pdep_r535340_x469	AAGATAAGCGCCTTAGTTCTGA	778	Chr4	+	8336303	8336324
	1.8	pdep_r2008691_x314	ATGGCATGAAAGAAGGTGAGAATT	360	Chr4	-	11797829	11797852
ath-mir164c	1.8	pdep_r4359591_x720	TGGAGAAGCAGGGCACGTGCG	950	Chr5	+	9852685	9852705
ath-mir399a	1.7	pdep_r3425458_x763	GGGTAAGATCTCTATTGGCAGG	812	Chr1	+	10227086	10227107
ath-mir161	1.7	pdep_r4628632_x65926	TTGAAAGTGACTACATCGGGG	125852	Chr1	+	17825731	17825751
ath-mir167b	1.7	pdep_r4241488_x244596	TGAAGCTGCCAGCATGATCTA	245755	Chr3	+	23406178	23406198
ath-mir395c	1.6	pdep_r2685324_x343	CTGAAGTGTTTGGGGGGACTC	364	Chr1	+	9367150	9367170
ath-mir773a	1.6	pdep_r4787930_x2080	TTTGCTTCCAGCTTTTGTCTCC	2129	Chr1	+	13067314	13067335
	1.6	pdep_r3407851_x1	GGGCAAATTGTCAGGTCTGATG	1	Chr1	+	3566458	3566479
ath-mir157b	1.6	pdep_r4636066_x59397	TTGACAGAAGATAGAGAGCAC	61595	Chr1	+	24921105	24921125
	1.6	pdep_r1283953_x1	AGAGTACATTCTGTGGTTTTATGT	1	Chr1	+	24962201	24962224
	1.6	pdep_r3815086_x2	TAAGGTACAGCCAATGTGAGTCATA	8	Chr1	+	29664822	29664846
	1.6	pdep_r2103121_x1	ATTATCATTTGAGAAGCCTATT	1	Chr1	-	8103502	8103523
	1.6	pdep_r3358028_x207	GGATGGATGTCTGAGCGGTTGAA	643	Chr2	+	3503523	3503545
ath-mir5995b	1.6	pdep_r937944_x405	ACATATGATCTGCATCTTTGCATT	436	Chr2	+	10026980	10027003
	1.6	pdep_r3403592_x34	GGGATATGATGACAAAAATACGA	80	Chr2	+	17923081	17923103
	1.6	pdep_r1389821_x1	AGCTAAAGGTTTGGCAATCATA	1	Chr3	+	15208842	15208863
ath-mir167a	1.6	pdep_r4241488_x244596	TGAAGCTGCCAGCATGATCTA	245527	Chr3	+	8108091	8108111
ath-mir824	1.6	pdep_r3890299_x35825	TAGACCATTTGTGAGAAGGGA	36059	Chr4	+	12625129	12625149
	1.6	pdep_r3037195_x1	GAGGTATCCGCAGGTGGAGCTCT	1	Chr4	+	13994912	13994934
	1.6	pdep_r4122928_x3439	TCGATAAACCTCTGCATCCAG	3991	Chr5	-	19234691	19234711
	1.5	pdep_r4643109_x354	TTGAGCCGTGCCAATATCACG	476	Chr1	-	26466343	26466363
	1.5	pdep_r3283633_x6	GCTGCCAAGTTCTGTTACGGTG	20	Chr2	-	6693432	6693453
ath-mir852	1.5	pdep_r535340_x469	AAGATAAGCGCCTTAGTTCTGA	778	Chr4	+	8336303	8336324
	1.5	pdep_r3272418_x13618	GCTCACTGCTCTATCTGTCAGA	16656	Chr4	-	3169425	3169446
ath-mir860	1.5	pdep_r4023167_x36	TCAATAGATTGGACTATGTAT	52	Chr5	+	9098877	9098897
ath-mir5998a	1.5	pdep_r4349277_x85	TGGAACAGTTTGTGTTTTGTT	93	Chr5	+	3247259	3247279
	1.5	pdep_r1239331_x312	AGACTTGATGAACCATTCGCCGTG	1338	Chr5	+	12823390	12823413
	1.5	pdep_r4649198_x1	TTGATCGGTCTAGCTAATGTTCTA	1	Chr5	+	5267176	5267199
	1.4	pdep_r2380832_x2	CATCGTGAAACGTTCGAAGGCCA	6	Chr2	+	19366687	19366709
	1.4	pdep_r4665216_x33	TTGCTTATTAGGTTCAGTGTTGGTATT	128	Chr2	+	19367693	19367719
	1.4	pdep_r2388106_x1	CATGCCAGTTGAGCCCACCAAAGG	1	Chr3	+	2017318	2017341
	1.4	pdep_r2330641_x1	CAGACTTGGAGCTCTCATCGGAT	1	Chr4	+	6574870	6574892
	1.4	pdep_r1413496_x2	AGGAAACAAACCGGAGAATTTGGA	2	Chr5	+	18849480	18849503
	1.4	pdep_r4133107_x27137	TCGCTTGGTGCAGGTCGGGAA	45552	Chr5	-	8616790	8616810
ath-mir777	1.3	pdep_r3865350_x400	TACGCATTGAGTTTCGTTGCTT	523	Chr1	+	26638084	26638105
	1.3	pdep_r3855644_x1	TACCCCGACCTTCAAAATGATCTTTA	3	Chr2	+	17179131	17179156
	1.3	pdep_r3272522_x7896	GCTCACTGCTCTTTCTGTCAGA	10843	Chr2	-	9021850	9021871
	1.3	pdep_r2753399_x2	CTTGTGCATTCAGAGGCTTCTCCTGG	2	Chr3	-	9231057	9231082
ath-mir2111b	1.3	pdep_r3827452_x234	TAATCTGCATCCTGAGGTTTA	291	Chr5	+	400403	400423
	1.3	pdep_r355909_x10	AACAGCATTGAAGCTGGTTGGCAG	25	Chr5	+	22890463	22890486
	1.2	pdep_r3904745_x461	TAGCCAAGGATGACTTGCCTG	565	Chr1	-	23732086	23732106
	1.2	pdep_r2329367_x1	CAGACGAATTCCACGGTCACTGGATTA	1	Chr1	-	29039356	29039382
	1.2	pdep_r3178447_x103	GCAAGTTGACCTTGGCTCTGTT	187	Chr1	-	10388218	10388239
	1.2	pdep_r3358028_x207	GGATGGATGTCTGAGCGGTTGAA	643	Chr2	+	3369355	3369377
	1.2	pdep_r3410447_x1547	GGGCGAATACTCCTATGGCAGA	1580	Chr2	-	5255402	5255423
	1.2	pdep_r4253584_x7064	TGACAGAAGAGAGTGAGCAC	14597	Chr5	-	23518940	23518959
ath-mir164b	1.2	pdep_r4359565_x5336	TGGAGAAGCAGGGCACGTGCA	5585	Chr5	+	287587	287607
	1.2	pdep_r1239331_x312	AGACTTGATGAACCATTCGCCGTG	1324	Chr5	+	12823390	12823413
	1.2	pdep_r1239331_x312	AGACTTGATGAACCATTCGCCGTG	1324	Chr5	+	12823390	12823413
	1.2	pdep_r1239331_x312	AGACTTGATGAACCATTCGCCGTG	1324	Chr5	+	12866109	12866132
	1.2	pdep_r1239331_x312	AGACTTGATGAACCATTCGCCGTG	1324	Chr5	+	12866109	12866132
ath-mir399c	1.2	pdep_r3409131_x3284	GGGCATCTTTCTATTGGCAGG	3315	Chr5	+	24962498	24962518
	1	pdep_r3565281_x2	GTCATTGTGGAGTAATAGACATGA	8	Chr2	+	19569409	19569432
ath-mir319a	1	pdep_r4669742_x5358	TTGGACTGAAGGGAGCTCCCT	7838	Chr4	+	12353110	12353130
BUILD SUCCESSFUL (total time: 3 seconds)

## Sheet: Ath-SAMPLE1
ID	score	mature_query	mature_seq	num_reads	chr	strand	mature_start_genome	mature_stop_genome
	545145	SAMPLE1_r1_x865605	TGACAGAAGAGAGTGAGCAC	1060814	Chr5	-	23518954	23518973
	545145	SAMPLE1_r2017_x324	TCGATAAACCTCTGCATCCAG	353	Chr5	-	19234689	19234709
ath-mir156f	543751	SAMPLE1_r1_x865605	TGACAGAAGAGAGTGAGCAC	1057675	Chr5	+	9136127	9136146
	543751	SAMPLE1_r1206_x595	AGAATCTTGATGATGCTGCAT	632	Chr5	-	25787086	25787106
ath-mir156b	543738	SAMPLE1_r1_x865605	TGACAGAAGAGAGTGAGCAC	1058079	Chr4	+	15074946	15074965
	543738	SAMPLE1_r1124740_x1	AAGGAAGGGGTTACTGCTACTG	1	Chr4	+	13545001	13545022
	543711	SAMPLE1_r517207_x1	TTTAATAGGTGGACTGTAAGTCGG	2	Chr2	-	7983142	7983165
	543711	SAMPLE1_r1_x865605	TGACAGAAGAGAGTGAGCAC	1058020	Chr2	-	9021554	9021573
	543709	SAMPLE1_r1_x865605	TGACAGAAGAGAGTGAGCAC	1058020	Chr4	-	3169720	3169739
	543709	SAMPLE1_r614231_x1	GTCAACGTTGGTGGACT	1	Chr4	-	2516068	2516084
ath-mir166g	543678	SAMPLE1_r10_x225705	TCGGACCAGGCTTCATTCCCC	238898	Chr5	+	25504883	25504903
ath-mir156e	543678	SAMPLE1_r1_x865605	TGACAGAAGAGAGTGAGCAC	1057673	Chr5	+	3867214	3867233
ath-mir156e	543676	SAMPLE1_r1_x865605	TGACAGAAGAGAGTGAGCAC	1057673	Chr5	+	3867214	3867233
	261962	SAMPLE1_r18591_x20	TTGAAGAGGACTTGGA	43	Chr1	+	24870403	24870418
ath-mir157b	261962	SAMPLE1_r8_x382745	TTGACAGAAGATAGAGAGCAC	492357	Chr1	+	24921105	24921125
	261961	SAMPLE1_r8_x382745	TTGACAGAAGATAGAGAGCAC	492357	Chr1	-	5514556	5514576
	261961	SAMPLE1_r60056_x6	CTGAAGTGTTTGGGGGAACTC	10	Chr1	-	4157477	4157497
ath-mir166b	123237	SAMPLE1_r10_x225705	TCGGACCAGGCTTCATTCCCC	238709	Chr3	+	22922302	22922322
ath-mir393b	123237	SAMPLE1_r6260_x79	ATCATGCGATCTCTTTGGATT	100	Chr3	+	20691779	20691799
	123187	SAMPLE1_r15962_x25	TTTGAAGATTATAGAGCATTTTGG	52	Chr5	+	14973292	14973315
ath-mir166f	123187	SAMPLE1_r10_x225705	TCGGACCAGGCTTCATTCCCC	238756	Chr5	+	17516379	17516399
	93037.5	SAMPLE1_r7125_x67	AGAATCTTGATGATGCTGCAG	96	Chr3	-	19859834	19859854
	23250.6	SAMPLE1_r9983_x44	AAGCGGGGATAGCTCAGT	122	Chr4	-	17064261	17064278
	23250.6	SAMPLE1_r25_x40203	TCGGACCAGGCTTCATCCCCC	44335	Chr4	-	18215139	18215159
ath-mir167a	3197.6	SAMPLE1_r656_x1259	TGAAGCTGCCAGCATGATCTA	1371	Chr3	+	8108091	8108111
ath-mir173	3197.5	SAMPLE1_r189_x5569	TTCGCTTGCAGAGAGAAATCAC	6135	Chr3	+	8236162	8236183
	3164.9	SAMPLE1_r26779_x13	TGGATTTATGAAAGA	16	Chr1	+	7144355	7144369
	1402.5	SAMPLE1_r19866_x19	GAAGCATTGGATGACATTGAACGA	28	Chr2	+	18342346	18342369
ath-mir408	1402.1	SAMPLE1_r581_x1479	CAGGGAACAAGCAGAGCATGG	2536	Chr2	+	19319868	19319888
	731.4	SAMPLE1_r82810_x4	AGGGTGTAGATATTCAGATTGCA	12	Chr2	-	19685565	19685587
ath-mir167a	731.4	SAMPLE1_r656_x1259	TGAAGCTGCCAGCATGATCTA	1371	Chr3	+	8108091	8108111
	722.5	SAMPLE1_r6666_x73	TTGACAGAAGAAAGAGAGCAC	96	Chr5	-	4378580	4378600
	581.3	SAMPLE1_r4057_x138	TAGCCAAGGATGACTTGCCTG	281	Chr3	-	13587521	13587541
	580.9	SAMPLE1_r3982_x142	GGCAGTCTCCTTGGCTAT	761	Chr3	-	13587274	13587291
	558.7	SAMPLE1_r1128_x656	TGAGCCAAGGATGACTTGCCG	698	Chr1	-	10388276	10388296
	558.6	SAMPLE1_r24417_x15	AGAGGAAGGAGAAGT	17	Chr1	-	9526441	9526455
	553	SAMPLE1_r919908_x1	ATACTCATTGTTTGGATTCG	1	Chr4	-	4512590	4512609
	552.8	SAMPLE1_r1128_x656	TGAGCCAAGGATGACTTGCCG	689	Chr4	-	7102125	7102145
	544.7	SAMPLE1_r3982_x142	GGCAGTCTCCTTGGCTAT	831	Chr3	-	13584064	13584081
	544.7	SAMPLE1_r3982_x142	GGCAGTCTCCTTGGCTAT	761	Chr3	-	13587384	13587401
	525.5	SAMPLE1_r4057_x138	TAGCCAAGGATGACTTGCCTG	279	Chr3	-	13581193	13581213
	525.5	SAMPLE1_r3982_x142	GGCAGTCTCCTTGGCTAT	831	Chr3	-	13581565	13581582
	524.4	SAMPLE1_r3982_x142	GGCAGTCTCCTTGGCTAT	831	Chr3	-	13584210	13584227
	524.2	SAMPLE1_r4057_x138	TAGCCAAGGATGACTTGCCTG	277	Chr3	-	13583843	13583863
ath-mir399f	415.9	SAMPLE1_r6001_x83	TGCCAAAGGAGATTTGCCCGG	92	Chr2	+	14445085	14445105
	412.4	SAMPLE1_r35773_x10	AGATGTGCAATGTGGATGGTCTA	20	Chr5	+	21821224	21821246
ath-mir390b	412.4	SAMPLE1_r1172_x619	AAGCTCAGGAGGGATAGCGCC	771	Chr5	+	23636962	23636982
	396.1	SAMPLE1_r118868_x3	ATACTAGGATATGACCCGCGGTA	13	Chr4	+	3151462	3151484
	394.3	SAMPLE1_r3982_x142	GGCAGTCTCCTTGGCTAT	577	Chr1	-	23732207	23732224
	394.3	SAMPLE1_r10274_x42	TCCGGATCTGTAGGATCTACGGTG	68	Chr1	+	17342000	17342023
ath-mir169e	394.3	SAMPLE1_r1128_x656	TGAGCCAAGGATGACTTGCCG	698	Chr1	+	20041587	20041607
	390.6	SAMPLE1_r24813_x15	AAGCAAAACTGAACATAAACCGAT	17	Chr5	-	16906844	16906867
	390.4	SAMPLE1_r2017_x324	TCGATAAACCTCTGCATCCAG	353	Chr5	-	19234917	19234937
	351.2	SAMPLE1_r48591_x7	TATATAATCGGGTAGGATACATT	42	Chr5	-	25107417	25107439
	351.2	SAMPLE1_r1206_x595	AGAATCTTGATGATGCTGCAT	632	Chr5	-	25787324	25787344
	326.2	SAMPLE1_r374189_x1	AGGAGTACCAACGAGATTGTCCAC	1	Chr2	-	15526430	15526453
	305.1	SAMPLE1_r3982_x142	GGCAGTCTCCTTGGCTAT	831	Chr3	-	13581423	13581440
	303.5	SAMPLE1_r4057_x138	TAGCCAAGGATGACTTGCCTG	279	Chr3	-	13581303	13581323
ath-mir3440b	303.4	SAMPLE1_r6731_x72	TGGATTGGTCAAGGGAAGCGT	101	Chr3	+	6217560	6217580
	208.4	SAMPLE1_r1724_x395	CTGCTTCTTTCGTCGGAGGGCTA	434	Chr5	+	12856866	12856888
ath-mir396b	208.4	SAMPLE1_r2454_x255	GCTCAAGAAAGCTGTGGGAAA	309	Chr5	+	13611905	13611925
ath-mir390a	197.9	SAMPLE1_r1172_x619	AAGCTCAGGAGGGATAGCGCC	771	Chr2	+	16061972	16061992
ath-mir172e	150.2	SAMPLE1_r2817_x215	GGAATCTTGATGATGCTGCAT	241	Chr5	+	23988567	23988587
ath-mir390b	150.1	SAMPLE1_r1172_x619	AAGCTCAGGAGGGATAGCGCC	771	Chr5	+	23636962	23636982
	105.6	SAMPLE1_r3491_x166	ATTCGACAAAGTGAAGGGTTT	255	Chr5	-	4652728	4652748
	105.5	SAMPLE1_r5500_x93	TGCCTGGCTCCCTGTATGCCA	123	Chr5	-	7966507	7966527
ath-mir852	98.5	SAMPLE1_r29228_x12	AAGATAAGCGCCTTAGTTCTG	26	Chr4	+	8336303	8336323
ath-mir160b	98.3	SAMPLE1_r5500_x93	TGCCTGGCTCCCTGTATGCCA	100	Chr4	+	9888987	9889007
ath-mir164c	92.1	SAMPLE1_r5867_x86	TGGAGAAGCAGGGCACGTGCG	154	Chr5	+	9852685	9852705
ath-mir156f	91.8	SAMPLE1_r1_x865605	TGACAGAAGAGAGTGAGCAC	1057675	Chr5	+	9136127	9136146
	86.7	SAMPLE1_r30241_x12	TGGAGAAGCAGGGCACG	23	Chr5	+	24701688	24701704
	83.8	SAMPLE1_r5257_x99	AAATCTGTTGGGCTT	127	Chr3	-	21993723	21993737
	77.1	SAMPLE1_r15279_x26	TCAGGTGATGAGGTAATACTGCA	142	Chr3	-	23354713	23354735
	73.2	SAMPLE1_r33452_x10	TATGTAATGAGAACA	13	Chr2	+	12480289	12480303
ath-mir399f	72.8	SAMPLE1_r6001_x83	TGCCAAAGGAGATTTGCCCGG	92	Chr2	+	14445085	14445105
ath-mir172d	58.5	SAMPLE1_r7125_x67	AGAATCTTGATGATGCTGCAG	96	Chr3	+	20587992	20588012
ath-mir393b	58	SAMPLE1_r6260_x79	ATCATGCGATCTCTTTGGATT	100	Chr3	+	20691779	20691799
	55.5	SAMPLE1_r452915_x1	AGAAACGCAAGAAGAACCCGGAAG	1	Chr1	-	15338100	15338123
	53.8	SAMPLE1_r7125_x67	AGAATCTTGATGATGCTGCAG	96	Chr3	-	19860044	19860064
	53.6	SAMPLE1_r5711_x89	TGGGTGGTGATCATATAAGAT	95	Chr3	-	18962983	18963003
	52.4	SAMPLE1_r481068_x1	TCGTTCTAGGGTTTCGGATCTT	1	Chr3	+	19587866	19587887
ath-mir172d	52.4	SAMPLE1_r7125_x67	AGAATCTTGATGATGCTGCAG	96	Chr3	+	20587992	20588012
	40.5	SAMPLE1_r10274_x42	TCCGGATCTGTAGGATCTACGGTG	69	Chr1	+	17342000	17342023
ath-mir399a	31.3	SAMPLE1_r17772_x22	GGGTAAGATCTCTATTGGCAGG	47	Chr1	+	10227086	10227107
ath-mir395c	31.1	SAMPLE1_r17864_x22	CTGAAGTGTTTGGGGGGACTC	28	Chr1	+	9367150	9367170
	26.1	SAMPLE1_r1623_x423	TGACAGAAGAGAGAGAGCAC	664	Chr2	-	2109020	2109039
	25.8	SAMPLE1_r16009_x25	GGGCGAATACTCCTATGGCAGA	32	Chr2	-	5255406	5255427
	24.9	SAMPLE1_r35037_x10	AGAAGACCTTATAAAAACTCTTGT	13	Chr4	+	5883955	5883978
	20.7	SAMPLE1_r8_x382745	TTGACAGAAGATAGAGAGCAC	492357	Chr1	-	5514334	5514354
ath-mir863	16.7	SAMPLE1_r23169_x16	TGCGATTGAGAGCAACAAGAC	41	Chr4	+	7846831	7846851
ath-mir852	16.6	SAMPLE1_r29228_x12	AAGATAAGCGCCTTAGTTCTG	26	Chr4	+	8336303	8336323
ath-mir395b	15.8	SAMPLE1_r17864_x22	CTGAAGTGTTTGGGGGGACTC	28	Chr1	+	9364541	9364561
	15.7	SAMPLE1_r30487_x12	AGATATTAGTGCGGTTCAATC	12	Chr1	-	26466154	26466174
ath-mir395b	15.7	SAMPLE1_r17864_x22	CTGAAGTGTTTGGGGGGACTC	28	Chr1	+	9364541	9364561
ath-mir395c	15.6	SAMPLE1_r17864_x22	CTGAAGTGTTTGGGGGGACTC	28	Chr1	+	9367150	9367170
	10.2	SAMPLE1_r42671_x8	AAATAACTGCAGATGAAGTTGATG	12	Chr2	+	6859120	6859143
ath-mir779	10	SAMPLE1_r26852_x13	TCAGCTGAGCTTTCTCGTCATC	15	Chr2	+	9560805	9560826
ath-mir156e	7.8	SAMPLE1_r1_x865605	TGACAGAAGAGAGTGAGCAC	1057673	Chr5	+	3867214	3867233
ath-mir2111b	7.6	SAMPLE1_r44831_x7	TAATCTGCATCCTGAGGTTTA	11	Chr5	+	400403	400423
	7.5	SAMPLE1_r30487_x12	AGATATTAGTGCGGTTCAATC	12	Chr1	-	26466406	26466426
	7.3	SAMPLE1_r128932_x3	ATTGAGACTGAGAAGATGCTTA	21	Chr1	-	26376366	26376387
	7.1	SAMPLE1_r1623_x423	TGACAGAAGAGAGAGAGCAC	660	Chr1	-	20924218	20924237
	7	SAMPLE1_r44173_x8	AGGAAAACAAAACAAATCTGAGGCAT	20	Chr1	-	2442603	2442628
	7	SAMPLE1_r208953_x2	TTGTTTAGGTCCCTTAGTTTC	2	Chr2	-	18926699	18926719
	6.9	SAMPLE1_r60056_x6	CTGAAGTGTTTGGGGGAACTC	10	Chr1	-	21064530	21064550
ath-mir399a	6.4	SAMPLE1_r17772_x22	GGGTAAGATCTCTATTGGCAGG	47	Chr1	+	10227086	10227107
	3.9	SAMPLE1_r101696_x3	CTAGATCATGGTCGAGGAACGGAC	9	Chr3	-	10510246	10510269
	3.5	SAMPLE1_r60056_x6	CTGAAGTGTTTGGGGGAACTC	10	Chr1	-	21064260	21064280
	3.4	SAMPLE1_r12545_x33	AAGTATAAGAACTTAAACCGCAAC	38	Chr5	+	11791846	11791869
	3.3	SAMPLE1_r23756_x15	CGGCGATGATGATGA	29	Chr4	-	905378	905392
	3.2	SAMPLE1_r1_x865605	TGACAGAAGAGAGTGAGCAC	1058020	Chr2	-	9021684	9021703
	3.2	SAMPLE1_r5088_x103	AGAAGACCCTTTAAAAACTCTTGT	123	Chr2	-	16732584	16732607
	2.6	SAMPLE1_r6943_x69	TGAGATTGTGATATTGACGTGTA	107	Chr4	-	10676227	10676249
	2.4	SAMPLE1_r130167_x3	AACCAAGACTGTTAAGATGGATA	10	Chr3	-	11240293	11240315
	2.4	SAMPLE1_r619429_x1	GCTCAGATCGAAGCGTCGTTG	1	Chr3	+	6840719	6840739
	2.3	SAMPLE1_r1292_x551	CGACAGAAGAGAGTGAGCAC	1042	Chr2	-	11285867	11285886
	2.3	SAMPLE1_r57_x17472	TCGCTTGGTGCAGGTCGGGAA	19726	Chr5	-	8616792	8616812
	2.2	SAMPLE1_r20649_x18	TGTGGTGATTTGTAGGGCCGGTA	47	Chr3	+	12734553	12734575
ath-mir396b	2.2	SAMPLE1_r2454_x255	GCTCAAGAAAGCTGTGGGAAA	309	Chr5	+	13611905	13611925
ath-mir169e	2.1	SAMPLE1_r1128_x656	TGAGCCAAGGATGACTTGCCG	698	Chr1	+	20041587	20041607
	2.1	SAMPLE1_r5088_x103	AGAAGACCCTTTAAAAACTCTTGT	123	Chr1	-	8262036	8262059
	2.1	SAMPLE1_r4619_x117	TGGAACAATGTAGGCAAGGGA	977	Chr2	-	9711936	9711956
	2.1	SAMPLE1_r1054214_x1	TATGGACCATGGACCCAAAAGAGGC	1	Chr3	-	14711206	14711230
ath-mir156b	2.1	SAMPLE1_r1_x865605	TGACAGAAGAGAGTGAGCAC	1058079	Chr4	+	15074946	15074965
	2.1	SAMPLE1_r133889_x3	CATGGGTTTCCTTGGACCTGA	6	Chr5	+	21709255	21709275
	2.1	SAMPLE1_r5500_x93	TGCCTGGCTCCCTGTATGCCA	123	Chr5	-	7966265	7966285
	2	SAMPLE1_r186_x5667	AGCTCTGATACCAAATGATGGAAT	6092	Chr1	-	18593519	18593542
	2	SAMPLE1_r55376_x6	AAGCAGATCGCCTGAGAGATTGTT	16	Chr5	-	3352953	3352976
	1.9	SAMPLE1_r12195_x34	AGATATTGGTGCGGTTCAATC	38	Chr1	-	7497425	7497445
	1.9	SAMPLE1_r13723_x29	AAAGTTGGATTTTTGGTGGACGGG	42	Chr1	+	56501	56524
	1.9	SAMPLE1_r452915_x1	AGAAACGCAAGAAGAACCCGGAAG	1	Chr1	-	15338108	15338131
ath-mir157b	1.8	SAMPLE1_r8_x382745	TTGACAGAAGATAGAGAGCAC	492357	Chr1	+	24921105	24921125
ath-mir837	1.8	SAMPLE1_r6245_x79	AAACGAACAAAAAACTGATGG	101	Chr1	+	6521054	6521074
	1.8	SAMPLE1_r291849_x1	TTAGGATTTCTGAGGATGGGATA	2	Chr2	-	15193546	15193568
	1.8	SAMPLE1_r291849_x1	TTAGGATTTCTGAGGATGGGATA	2	Chr2	-	15193336	15193358
	1.8	SAMPLE1_r6927_x69	TCTGAGAGCTTTGTGGAATTCGA	80	Chr3	+	12298240	12298262
	1.8	SAMPLE1_r5261_x99	TACTAAAGAATACCGTGTGCT	542	Chr3	-	14233833	14233853
	1.8	SAMPLE1_r1_x865605	TGACAGAAGAGAGTGAGCAC	1058020	Chr4	-	3169490	3169509
	1.8	SAMPLE1_r2017_x324	TCGATAAACCTCTGCATCCAG	353	Chr5	-	24340480	24340500
ath-mir172e	1.8	SAMPLE1_r2817_x215	GGAATCTTGATGATGCTGCAT	241	Chr5	+	23988567	23988587
	1.8	SAMPLE1_r95553_x3	AACAAGTGGATTACTCAGACATGA	8	Chr5	-	14173632	14173655
ath-mir400	1.7	SAMPLE1_r28517_x12	TATGAGAGTATTATAAGTCAC	15	Chr1	+	11785948	11785968
	1.7	SAMPLE1_r127100_x3	AGATTTGTAGCTGGTGGCTTG	10	Chr1	+	2568363	2568383
ath-mir158b	1.7	SAMPLE1_r401_x2381	TCCCCAAATGTAGACAAAGCA	6070	Chr1	+	20772273	20772293
ath-mir775	1.7	SAMPLE1_r4550_x119	TTCGATGTCTAGCAGTGCCA	275	Chr1	+	29422547	29422566
	1.7	SAMPLE1_r1128_x656	TGAGCCAAGGATGACTTGCCG	698	Chr1	-	10388028	10388048
	1.7	SAMPLE1_r6927_x69	TCTGAGAGCTTTGTGGAATTCGA	80	Chr3	+	12298240	12298262
ath-mir166b	1.7	SAMPLE1_r10_x225705	TCGGACCAGGCTTCATTCCCC	238709	Chr3	+	22922302	22922322
	1.7	SAMPLE1_r57_x17472	TCGCTTGGTGCAGGTCGGGAA	19726	Chr5	-	8616580	8616600
ath-mir398c	1.7	SAMPLE1_r39788_x9	GGGTTGATATGAGAACACACG	15	Chr5	+	4694707	4694727
ath-mir167d	1.6	SAMPLE1_r6591_x74	TGAAGCTGCCAGCATGATCT	121	Chr1	+	11137557	11137576
	1.6	SAMPLE1_r3964_x142	AGGGAATGTGACACGTTTAGGCA	254	Chr1	+	12906178	12906200
ath-mir395f	1.6	SAMPLE1_r17864_x22	CTGAAGTGTTTGGGGGGACTC	28	Chr1	+	26273940	26273960
	1.6	SAMPLE1_r1534_x448	TCCCCGGCAACGGCGCCA	1459	Chr2	+	3740941	3740958
	1.6	SAMPLE1_r620845_x1	AGGAAAGATTCTACAAAATTCAGG	1	Chr2	+	6205106	6205129
ath-mir173	1.6	SAMPLE1_r189_x5569	TTCGCTTGCAGAGAGAAATCAC	6135	Chr3	+	8236162	8236183
	1.6	SAMPLE1_r15438_x26	TCCTTGTTAGAACATACAAAGCCA	46	Chr3	+	13642729	13642752
	1.6	SAMPLE1_r18779_x20	GAAGAAAAATGTAGAAAGTCATG	52	Chr3	-	7850146	7850168
	1.6	SAMPLE1_r3982_x142	GGCAGTCTCCTTGGCTAT	831	Chr3	-	13587633	13587650
	1.6	SAMPLE1_r1137775_x1	ATCGAACTCGTTTAGCATGCATGT	3	Chr4	-	13238672	13238695
	1.6	SAMPLE1_r37251_x9	TGTTTCTGGACTGTTTCAGACGCA	14	Chr4	-	13457203	13457226
	1.6	SAMPLE1_r19941_x19	GAATGAGCAGAATCGTTAGGGTT	85	Chr4	-	15709537	15709559
	1.6	SAMPLE1_r55376_x6	AAGCAGATCGCCTGAGAGATTGTT	16	Chr5	-	3352979	3353002
ath-mir400	1.5	SAMPLE1_r28517_x12	TATGAGAGTATTATAAGTCAC	15	Chr1	+	11785948	11785968
ath-mir408	1.5	SAMPLE1_r581_x1479	CAGGGAACAAGCAGAGCATGG	2536	Chr2	+	19319868	19319888
ath-mir403	1.5	SAMPLE1_r6410_x77	TTAGATTCACGCACAAACTCG	169	Chr2	+	19415155	19415175
ath-mir164a	1.5	SAMPLE1_r1988_x329	TGGAGAAGCAGGGCACGTGCA	399	Chr2	+	19520771	19520791
	1.5	SAMPLE1_r19863_x19	ATACTGTGAGATAAGTTTGGGTC	28	Chr2	-	9457541	9457563
	1.5	SAMPLE1_r89899_x4	TTCGGATCGTGAGATGGTTTG	13	Chr3	-	14206875	14206895
ath-mir160b	1.5	SAMPLE1_r5500_x93	TGCCTGGCTCCCTGTATGCCA	100	Chr4	+	9888987	9889007
ath-mir399c	1.5	SAMPLE1_r4354_x126	TGCCAAAGGAGAGTTGCCCTG	151	Chr5	+	24962569	24962589
ath-mir2111b	1.5	SAMPLE1_r44831_x7	TAATCTGCATCCTGAGGTTTA	11	Chr5	+	400403	400423
	1.5	SAMPLE1_r399791_x1	AATTGAGAACAAAGCTACCTGGA	2	Chr5	-	14973960	14973982
	1.4	SAMPLE1_r127100_x3	AGATTTGTAGCTGGTGGCTTG	10	Chr1	+	2568363	2568383
	1.4	SAMPLE1_r41392_x8	AAGCGGTGTAACGGTGGATCTTA	9	Chr1	-	17567351	17567373
ath-mir160a	1.4	SAMPLE1_r2810_x215	GCGTATGAGGAGCCATGCATA	257	Chr2	+	16340343	16340363
	1.4	SAMPLE1_r31033_x11	GCGGCGACGAAACGAACAGACTA	25	Chr3	+	13377099	13377121
	1.4	SAMPLE1_r1128_x656	TGAGCCAAGGATGACTTGCCG	689	Chr4	-	7101889	7101909
	1.4	SAMPLE1_r29992_x12	AGACTGAAGATCCTACAGAAGATG	13	Chr4	-	14201831	14201854
	1.4	SAMPLE1_r105266_x3	TTAACGGTGCTGTAGAGACGTGTG	13	Chr5	+	19349962	19349985
	1.4	SAMPLE1_r73504_x4	AGAAGAAGGTTGGTTACTGTTTTG	13	Chr5	-	15265155	15265178
	1.3	SAMPLE1_r3982_x142	GGCAGTCTCCTTGGCTAT	577	Chr1	-	23732007	23732024
	1.3	SAMPLE1_r54595_x6	CAGCAGGACGGTGATA	10	Chr1	-	24995747	24995762
	1.3	SAMPLE1_r77801_x4	ACGCAACTGTGGTAGAAGCTTGGG	8	Chr1	+	10724443	10724466
	1.3	SAMPLE1_r53278_x6	AAAGGATTGAGAAAACTTCGGTAA	17	Chr2	+	963168	963191
	1.3	SAMPLE1_r1623_x423	TGACAGAAGAGAGAGAGCAC	664	Chr2	-	2109388	2109407
	1.3	SAMPLE1_r1_x865605	TGACAGAAGAGAGTGAGCAC	1058020	Chr2	-	9021910	9021929
	1.3	SAMPLE1_r2025_x323	GTTCAATAAAGCTGTGGGAAG	452	Chr2	-	15555899	15555919
	1.3	SAMPLE1_r5088_x103	AGAAGACCCTTTAAAAACTCTTGT	123	Chr2	-	15599691	15599714
	1.3	SAMPLE1_r6927_x69	TCTGAGAGCTTTGTGGAATTCGA	80	Chr3	+	12298240	12298262
	1.3	SAMPLE1_r15438_x26	TCCTTGTTAGAACATACAAAGCCA	46	Chr3	+	13642729	13642752
ath-mir167b	1.3	SAMPLE1_r656_x1259	TGAAGCTGCCAGCATGATCTA	1372	Chr3	+	23406178	23406198
	1.3	SAMPLE1_r693098_x1	AGGGTTGTTGTAGTAGATGGG	1	Chr3	-	8679183	8679203
ath-mir164c	1.3	SAMPLE1_r5867_x86	TGGAGAAGCAGGGCACGTGCG	154	Chr5	+	9852685	9852705
ath-mir166f	1.3	SAMPLE1_r10_x225705	TCGGACCAGGCTTCATTCCCC	238756	Chr5	+	17516379	17516399
ath-mir166g	1.3	SAMPLE1_r10_x225705	TCGGACCAGGCTTCATTCCCC	238898	Chr5	+	25504883	25504903
	1.3	SAMPLE1_r9863_x44	TGTGAATTGCAGAAT	46	Chr5	+	4978127	4978141
	1.3	SAMPLE1_r95553_x3	AACAAGTGGATTACTCAGACATGA	8	Chr5	-	14131663	14131686
	1.3	SAMPLE1_r5088_x103	AGAAGACCCTTTAAAAACTCTTGT	122	Chr5	-	15364340	15364363
	1.3	SAMPLE1_r29992_x12	AGACTGAAGATCCTACAGAAGATG	13	Chr5	-	16233620	16233643
	1.2	SAMPLE1_r60056_x6	CTGAAGTGTTTGGGGGAACTC	10	Chr1	-	4154946	4154966
ath-mir781a	1.2	SAMPLE1_r477732_x1	AGTATCCAGAAAACTCTAAAT	1	Chr1	+	7423588	7423608
	1.2	SAMPLE1_r37251_x9	TGTTTCTGGACTGTTTCAGACGCA	14	Chr2	+	5270931	5270954
ath-mir779	1.2	SAMPLE1_r26852_x13	TCAGCTGAGCTTTCTCGTCATC	15	Chr2	+	9560805	9560826
	1.2	SAMPLE1_r16009_x25	GGGCGAATACTCCTATGGCAGA	32	Chr2	-	5255152	5255173
	1.2	SAMPLE1_r3982_x142	GGCAGTCTCCTTGGCTAT	831	Chr3	-	13587779	13587796
	1.2	SAMPLE1_r29992_x12	AGACTGAAGATCCTACAGAAGATG	13	Chr4	+	4282115	4282138
	1.2	SAMPLE1_r35037_x10	AGAAGACCTTATAAAAACTCTTGT	13	Chr4	+	5866649	5866672
	1.2	SAMPLE1_r25_x40203	TCGGACCAGGCTTCATCCCCC	44335	Chr4	-	18214997	18215017
	1.2	SAMPLE1_r5108_x102	AGGCTTTTAAGATCTGGTTGCGGT	144	Chr5	+	12025941	12025964
	1.2	SAMPLE1_r1724_x395	CTGCTTCTTTCGTCGGAGGGCTA	430	Chr5	+	12813397	12813419
	1.2	SAMPLE1_r1724_x395	CTGCTTCTTTCGTCGGAGGGCTA	434	Chr5	+	12814147	12814169
	1.2	SAMPLE1_r1724_x395	CTGCTTCTTTCGTCGGAGGGCTA	430	Chr5	+	12855366	12855388
	1.2	SAMPLE1_r1724_x395	CTGCTTCTTTCGTCGGAGGGCTA	430	Chr5	+	12856116	12856138
ath-mir164b	1.2	SAMPLE1_r1988_x329	TGGAGAAGCAGGGCACGTGCA	402	Chr5	+	287587	287607
ath-mir398c	1.2	SAMPLE1_r39788_x9	GGGTTGATATGAGAACACACG	15	Chr5	+	4694707	4694727
ath-mir775	1.1	SAMPLE1_r4550_x119	TTCGATGTCTAGCAGTGCCA	275	Chr1	+	29422547	29422566
	1.1	SAMPLE1_r374189_x1	AGGAGTACCAACGAGATTGTCCAC	1	Chr1	-	16907837	16907860
ath-mir398a	1.1	SAMPLE1_r55411_x6	AAGGAGTGGCATGTGAACACA	14	Chr2	+	1040949	1040969
	1.1	SAMPLE1_r26701_x13	TTGGAGCATCGAGTGAAGATCTAA	45	Chr2	-	7939336	7939359
	1.1	SAMPLE1_r102114_x3	GAAATCCTAGAATTGACGGGCTT	4	Chr3	-	10799937	10799959
	1.1	SAMPLE1_r12_x169603	TCCCAAATGTAGACAAAGCA	182126	Chr3	-	20093423	20093442
	1.1	SAMPLE1_r15279_x26	TCAGGTGATGAGGTAATACTGCA	142	Chr3	-	23354828	23354850
	1.1	SAMPLE1_r29992_x12	AGACTGAAGATCCTACAGAAGATG	13	Chr4	+	4282115	4282138
	1	SAMPLE1_r41254_x8	AACAGTTGGTTTGTCACGGCTCA	10	Chr4	+	2365860	2365882
	1	SAMPLE1_r5108_x102	AGGCTTTTAAGATCTGGTTGCGGT	143	Chr5	+	11669276	11669299
	1	SAMPLE1_r4051_x138	TGGATAGAGATGAGTGATGGATA	306	Chr5	-	15558774	15558796
BUILD SUCCESSFUL (total time: 3 seconds)

## Sheet: Ath-SAMPLE2
ID	score	mature_query	mature_seq	num_reads	chr	strand	mature_start_genome	mature_stop_genome
ath-mir160b	81790.4	SAMPLE2_r3177_x64	GCGTACAGAGTAGTCAAGCATG	106	Chr4	+	9889048	9889069
ath-mir156e	81784.6	SAMPLE2_r4_x129417	TGACAGAAGAGAGTGAGCAC	157479	Chr5	+	3867214	3867233
ath-mir166f	81784.5	SAMPLE2_r12_x22090	TCGGACCAGGCTTCATTCCCC	27273	Chr5	+	17516379	17516399
	81778.2	SAMPLE2_r4_x129417	TGACAGAAGAGAGTGAGCAC	157545	Chr4	-	3169724	3169743
	81778	SAMPLE2_r22016_x8	CGGCGATGATGATGA	11	Chr4	-	905378	905392
	81774	SAMPLE2_r14566_x12	TTGGAGCATCGAGTGAAGATCTA	51	Chr2	-	7939457	7939479
	81774	SAMPLE2_r4_x129417	TGACAGAAGAGAGTGAGCAC	157545	Chr2	-	9021556	9021575
ath-mir156f	81763	SAMPLE2_r4_x129417	TGACAGAAGAGAGTGAGCAC	157482	Chr5	+	9136127	9136146
	81762.9	SAMPLE2_r1116_x211	AGAATCTTGATGATGCTGCAT	227	Chr5	-	25787086	25787106
ath-mir842	44587.2	SAMPLE2_r26698_x6	TCATGGTCAGATCCGTCATCCC	22	Chr1	+	22577195	22577216
ath-mir157b	44587.2	SAMPLE2_r6_x59498	TTGACAGAAGATAGAGAGCAC	77076	Chr1	+	24921105	24921125
	44587.2	SAMPLE2_r6_x59498	TTGACAGAAGATAGAGAGCAC	77076	Chr1	-	5514554	5514574
	44587.1	SAMPLE2_r10180_x17	ATCCTTATTGATGATCTCTTAACA	23	Chr1	-	408273	408296
	36173.1	SAMPLE2_r4551_x42	AGAATCTTGATGATGCTGCAG	58	Chr3	-	19859834	19859854
ath-mir166b	15314.7	SAMPLE2_r8293_x22	GGACTGTTGTCTGGCTCGAGG	33	Chr3	+	22922213	22922233
ath-mir393b	15314.6	SAMPLE2_r14189_x12	ATCATGCGATCTCTTTGGATT	14	Chr3	+	20691779	20691799
	4174.5	SAMPLE2_r45_x5956	TCGGACCAGGCTTCATCCCCC	7232	Chr4	-	18215139	18215159
	4174.4	SAMPLE2_r9018_x20	TACTAAAGAATACCGTGTGCTCT	93	Chr4	-	17470497	17470519
	1690	SAMPLE2_r7945_x23	AAAGGACTCTAGGTGAAGTAAGCT	40	Chr1	-	16247325	16247348
	1502.4	SAMPLE2_r2849_x72	TAGCCAAGGATGACTTGCCTG	141	Chr3	-	13587737	13587757
ath-mir173	1501.9	SAMPLE2_r113_x2243	TTCGCTTGCAGAGAGAAATCAC	2830	Chr3	+	8236162	8236183
	472.9	SAMPLE2_r26298_x6	AGGCGGTGATGACAAAAAACA	13	Chr5	-	626788	626808
	348.7	SAMPLE2_r7945_x23	AAAGGACTCTAGGTGAAGTAAGCT	40	Chr3	+	14554594	14554617
ath-mir159c	332.5	SAMPLE2_r3838_x51	TTTGGATTGAAGGGAGCT	142	Chr2	+	18994827	18994844
ath-mir166g	309.5	SAMPLE2_r12_x22090	TCGGACCAGGCTTCATTCCCC	27284	Chr5	+	25504883	25504903
	274.1	SAMPLE2_r95666_x2	AGAAACCTAAGAATTTGATGATGG	4	Chr3	-	12634114	12634137
ath-mir167a	274.1	SAMPLE2_r583_x458	TGAAGCTGCCAGCATGATCTA	522	Chr3	+	8108091	8108111
	252.3	SAMPLE2_r853_x289	TGAGCCAAGGATGACTTGCCG	315	Chr1	-	10388276	10388296
ath-mir159b	252.2	SAMPLE2_r2522_x83	TTTGGATTGAAGGGAGCTCT	176	Chr1	+	6220814	6220833
	249.6	SAMPLE2_r4_x129417	TGACAGAAGAGAGTGAGCAC	157545	Chr4	-	3169490	3169509
	249.4	SAMPLE2_r853_x289	TGAGCCAAGGATGACTTGCCG	310	Chr4	-	7102125	7102145
	189.6	SAMPLE2_r33894_x5	CACGGAAAAACCTGAAGATAGTAT	12	Chr2	-	15084595	15084618
	181.7	SAMPLE2_r34829_x5	TCTGTCGTAGAAGAAGAGAACT	10	Chr1	+	17844939	17844960
ath-mir169e	181.7	SAMPLE2_r853_x289	TGAGCCAAGGATGACTTGCCG	315	Chr1	+	20041587	20041607
	146.9	SAMPLE2_r2205_x96	TCGATAAACCTCTGCATCCAG	108	Chr5	-	19234687	19234707
	142.9	SAMPLE2_r2739_x75	AGGCAGTCTCTTTGGCTATC	124	Chr3	-	13583827	13583846
	142.8	SAMPLE2_r2849_x72	TAGCCAAGGATGACTTGCCTG	85	Chr3	-	13581529	13581549
	140.9	SAMPLE2_r2739_x75	AGGCAGTCTCTTTGGCTATC	124	Chr3	-	13581177	13581196
ath-mir167a	140.7	SAMPLE2_r583_x458	TGAAGCTGCCAGCATGATCTA	522	Chr3	+	8108091	8108111
	126.3	SAMPLE2_r2205_x96	TCGATAAACCTCTGCATCCAG	108	Chr5	-	24340361	24340381
	126.3	SAMPLE2_r1116_x211	AGAATCTTGATGATGCTGCAT	227	Chr5	-	25787324	25787344
	124.4	SAMPLE2_r2849_x72	TAGCCAAGGATGACTTGCCTG	141	Chr3	-	13587521	13587541
	124	SAMPLE2_r2849_x72	TAGCCAAGGATGACTTGCCTG	141	Chr3	-	13587402	13587422
	120.1	SAMPLE2_r2849_x72	TAGCCAAGGATGACTTGCCTG	84	Chr3	-	13584168	13584188
	120.1	SAMPLE2_r2849_x72	TAGCCAAGGATGACTTGCCTG	141	Chr3	-	13587512	13587532
ath-mir160a	115.7	SAMPLE2_r2182_x97	GCGTATGAGGAGCCATGCATA	121	Chr2	+	16340343	16340363
	97.7	SAMPLE2_r4_x129417	TGACAGAAGAGAGTGAGCAC	157603	Chr5	-	23518954	23518973
	97.5	SAMPLE2_r2205_x96	TCGATAAACCTCTGCATCCAG	108	Chr5	-	24340605	24340625
	97.4	SAMPLE2_r24810_x7	AAGACGAGTGGCCTAGGCT	15	Chr5	-	17480767	17480785
	97.2	SAMPLE2_r2205_x96	TCGATAAACCTCTGCATCCAG	108	Chr5	-	19234925	19234945
	95.7	SAMPLE2_r2739_x75	AGGCAGTCTCTTTGGCTATC	124	Chr3	-	13581065	13581084
	95.7	SAMPLE2_r2849_x72	TAGCCAAGGATGACTTGCCTG	85	Chr3	-	13581677	13581697
	95.1	SAMPLE2_r2849_x72	TAGCCAAGGATGACTTGCCTG	84	Chr3	-	13584320	13584340
	94.9	SAMPLE2_r2739_x75	AGGCAGTCTCTTTGGCTATC	124	Chr3	-	13583715	13583734
ath-mir160a	91.5	SAMPLE2_r2182_x97	GCGTATGAGGAGCCATGCATA	121	Chr2	+	16340343	16340363
ath-mir390a	91.3	SAMPLE2_r1188_x201	AAGCTCAGGAGGGATAGCGCC	251	Chr2	+	16061972	16061992
	73.6	SAMPLE2_r668067_x1	TGGAGATGTGGAGATC	2	Chr3	-	22228320	22228335
ath-mir160b	73.6	SAMPLE2_r3177_x64	GCGTACAGAGTAGTCAAGCATG	106	Chr4	+	9889048	9889069
ath-mir863	73.5	SAMPLE2_r24035_x7	ATGCGATTGAGAGCAACAAGACAT	13	Chr4	+	7846830	7846853
ath-mir160b	72.8	SAMPLE2_r3177_x64	GCGTACAGAGTAGTCAAGCATG	106	Chr4	+	9889048	9889069
	68.7	SAMPLE2_r1712_x130	CTGCTTCTTTCGTCGGAGGGCTA	140	Chr5	+	12856116	12856138
ath-mir396b	68.7	SAMPLE2_r2665_x77	GCTCAAGAAAGCTGTGGGAAA	97	Chr5	+	13611905	13611925
	68.4	SAMPLE2_r39811_x4	GGTTTGAGGCTTGAAGAACAT	11	Chr5	+	5449100	5449120
	68.3	SAMPLE2_r5229_x36	GCGTACAAGGAGTCAAGCATG	76	Chr5	-	7966445	7966465
	66	SAMPLE2_r769_x323	TGACAGAAGAGAGAGAGCAC	624	Chr1	-	20924218	20924237
	66	SAMPLE2_r2849_x72	TAGCCAAGGATGACTTGCCTG	84	Chr1	-	23732292	23732312
ath-mir390b	53.9	SAMPLE2_r1188_x201	AAGCTCAGGAGGGATAGCGCC	251	Chr5	+	23636962	23636982
ath-mir172e	53.9	SAMPLE2_r2696_x76	GGAATCTTGATGATGCTGCAT	82	Chr5	+	23988567	23988587
	40.6	SAMPLE2_r6_x59498	TTGACAGAAGATAGAGAGCAC	77076	Chr1	-	5514334	5514354
	34.5	SAMPLE2_r4551_x42	AGAATCTTGATGATGCTGCAG	58	Chr3	-	19860044	19860064
	34.3	SAMPLE2_r51332_x3	AGTTCTGTAGAACAATCCGGCAGTA	13	Chr3	-	19097389	19097413
ath-mir403	32.9	SAMPLE2_r4510_x43	TTAGATTCACGCACAAACTCG	60	Chr2	+	19415155	19415175
ath-mir408	32.8	SAMPLE2_r852_x289	CAGGGAACAAGCAGAGCATGG	558	Chr2	+	19319868	19319888
ath-mir399a	28.3	SAMPLE2_r10817_x16	GGGTAAGATCTCTATTGGCAGGA	43	Chr1	+	10227086	10227108
	28.1	SAMPLE2_r65284_x3	GAGGAATGCTTTGATGGACGG	11	Chr1	-	28200023	28200043
	21.3	SAMPLE2_r5978_x31	AGATATTAGTGCGGTTCAATC	37	Chr1	-	26466406	26466426
	21.1	SAMPLE2_r2849_x72	TAGCCAAGGATGACTTGCCTG	84	Chr1	-	23732088	23732108
	16.4	SAMPLE2_r9627_x18	TGGAGAAGCAGGGCACG	21	Chr5	+	24701688	24701704
ath-mir399c	15.9	SAMPLE2_r10167_x17	TGCCAAAGGAGAGTTGCCCTG	22	Chr5	+	24962569	24962589
ath-mir842	15.8	SAMPLE2_r26698_x6	TCATGGTCAGATCCGTCATCCC	22	Chr1	+	22577195	22577216
ath-mir169e	15.4	SAMPLE2_r853_x289	TGAGCCAAGGATGACTTGCCG	315	Chr1	+	20041587	20041607
ath-mir773a	14.7	SAMPLE2_r10142_x17	TTTGCTTCCAGCTTTTGTCTCC	20	Chr1	+	13067314	13067335
	14.6	SAMPLE2_r79888_x2	TAAAAGGATTTACAAGGATTTTA	3	Chr1	+	13057667	13057689
	13.5	SAMPLE2_r20955_x8	ATATGTCTGTCAGACCTAACGGTT	15	Chr2	+	11108008	11108031
ath-mir399f	13.2	SAMPLE2_r11414_x15	TGCCAAAGGAGATTTGCCCGG	15	Chr2	+	14445085	14445105
	12.1	SAMPLE2_r11271_x15	AGAAGACCTTATAAAAACTCTTGT	26	Chr4	+	5883955	5883978
ath-mir863	12.1	SAMPLE2_r24035_x7	ATGCGATTGAGAGCAACAAGACAT	13	Chr4	+	7846830	7846853
ath-mir172d	9.6	SAMPLE2_r4551_x42	AGAATCTTGATGATGCTGCAG	58	Chr3	+	20587992	20588012
ath-mir393b	9.1	SAMPLE2_r14189_x12	ATCATGCGATCTCTTTGGATT	14	Chr3	+	20691779	20691799
	8.8	SAMPLE2_r769_x323	TGACAGAAGAGAGAGAGCAC	626	Chr2	-	2109020	2109039
	8.5	SAMPLE2_r30658_x6	GGGCGAATACTCCTATGGCAG	11	Chr2	-	5255409	5255429
	5.7	SAMPLE2_r13779_x12	AGGAAAGAAATGGGTAGGAACAAC	17	Chr5	+	16033613	16033636
	5.6	SAMPLE2_r31407_x5	ACGAGAACTGGTACAGAGACTGCA	12	Chr2	+	5017498	5017521
	5.6	SAMPLE2_r14406_x12	TCAGATTGTTGAAAGGAAGAAGAC	28	Chr4	-	13769343	13769366
ath-mir2111b	5.6	SAMPLE2_r27192_x6	TAATCTGCATCCTGAGGTTTA	8	Chr5	+	400403	400423
ath-mir779	5.4	SAMPLE2_r46015_x4	TCAGCTGAGCTTTCTCGTCATC	4	Chr2	+	9560805	9560826
	4.7	SAMPLE2_r11181_x15	ACGATATTATAGACGGTGTAGAAG	20	Chr3	+	7851210	7851233
	3.5	SAMPLE2_r2904_x70	AGGCTTTTAAGATCTGGTTGCGGT	77	Chr5	+	11669276	11669299
	3.4	SAMPLE2_r9825_x18	AAATCTGTTGGGCTT	31	Chr3	-	21993723	21993737
ath-mir400	2.8	SAMPLE2_r29874_x6	TATGAGAGTATTATAAGTCAC	9	Chr1	+	11785948	11785968
	2.4	SAMPLE2_r2786_x73	AGAAGACCCTTTAAAAACTCTTGT	114	Chr1	-	8262036	8262059
	2.4	SAMPLE2_r9019_x20	GAAGAAAAATGTAGAAAGTCATG	52	Chr3	-	7850144	7850166
	2.3	SAMPLE2_r3886_x50	GGGATATGATGACAAAAAT	212	Chr2	+	17923081	17923099
ath-mir396b	2.3	SAMPLE2_r2665_x77	GCTCAAGAAAGCTGTGGGAAA	97	Chr5	+	13611905	13611925
	2.3	SAMPLE2_r158_x1602	TCGCTTGGTGCAGGTCGGGAA	2065	Chr5	-	8616790	8616810
	2.2	SAMPLE2_r20514_x8	AGCGTGTGTGAATGAGATGGATT	17	Chr2	+	4436439	4436461
	2.2	SAMPLE2_r2904_x70	AGGCTTTTAAGATCTGGTTGCGGT	79	Chr5	+	12025941	12025964
	2.1	SAMPLE2_r7275_x25	AGGCTGGTGATGATGTTT	76	Chr2	-	10766454	10766471
	2	SAMPLE2_r5229_x36	GCGTACAAGGAGTCAAGCATG	76	Chr5	-	7966203	7966223
	1.9	SAMPLE2_r4197_x46	AGATATTGGTGCGGTTCAATC	73	Chr1	-	7497431	7497451
	1.9	SAMPLE2_r1905_x114	ATTCGACAAAGTGAAGGGTTT	157	Chr5	-	4652764	4652784
ath-mir169b	1.9	SAMPLE2_r1982_x109	CAGCCAAGGATGACTTGCCG	206	Chr5	+	8527512	8527531
	1.8	SAMPLE2_r2786_x73	AGAAGACCCTTTAAAAACTCTTGT	114	Chr2	-	16732576	16732599
	1.8	SAMPLE2_r582884_x1	AGGATTTGGTTCTAAGGTTTATT	1	Chr2	+	2580399	2580421
ath-mir3440b	1.8	SAMPLE2_r4759_x40	TGGATTGGTCAAGGGAAGCGT	54	Chr3	+	6217560	6217580
ath-mir156e	1.8	SAMPLE2_r4_x129417	TGACAGAAGAGAGTGAGCAC	157479	Chr5	+	3867214	3867233
ath-mir172e	1.8	SAMPLE2_r2696_x76	GGAATCTTGATGATGCTGCAT	82	Chr5	+	23988567	23988587
	1.8	SAMPLE2_r43640_x4	CTGGAATGATGATGCTTAGCCAA	12	Chr5	+	9816531	9816553
ath-mir775	1.7	SAMPLE2_r4567_x42	TTCGATGTCTAGCAGTGCCA	124	Chr1	+	29422547	29422566
	1.7	SAMPLE2_r55631_x3	TCTAGGATCAGAAGGAAGCGCT	12	Chr2	+	3269001	3269022
	1.7	SAMPLE2_r996_x239	TGACTAGGACGGTCTGAGGCTT	583	Chr3	+	17445869	17445890
ath-mir166b	1.7	SAMPLE2_r12_x22090	TCGGACCAGGCTTCATTCCCC	27253	Chr3	+	22922302	22922322
ath-mir156b	1.7	SAMPLE2_r4_x129417	TGACAGAAGAGAGTGAGCAC	157566	Chr4	+	15074946	15074965
	1.7	SAMPLE2_r2786_x73	AGAAGACCCTTTAAAAACTCTTGT	111	Chr5	-	15364112	15364135
ath-mir157b	1.6	SAMPLE2_r6_x59498	TTGACAGAAGATAGAGAGCAC	77076	Chr1	+	24921105	24921125
	1.6	SAMPLE2_r5978_x31	AGATATTAGTGCGGTTCAATC	37	Chr1	-	26466160	26466180
	1.6	SAMPLE2_r34829_x5	TCTGTCGTAGAAGAAGAGAACT	10	Chr2	+	15596836	15596857
ath-mir173	1.6	SAMPLE2_r113_x2243	TTCGCTTGCAGAGAGAAATCAC	2830	Chr3	+	8236162	8236183
	1.6	SAMPLE2_r5921_x31	AATGAGTTGGATTGTAATGGTTA	162	Chr5	-	11790961	11790983
	1.6	SAMPLE2_r3501_x56	AGGTAGTTTTCTGGCAGATTTTA	80	Chr5	-	12948326	12948348
	1.5	SAMPLE2_r17664_x9	AAGAGATTAAAATTTTGGCAATAT	12	Chr1	+	16650114	16650137
ath-mir775	1.5	SAMPLE2_r4567_x42	TTCGATGTCTAGCAGTGCCA	124	Chr1	+	29422547	29422566
	1.5	SAMPLE2_r36997_x5	TGTGACGAACGAGAAGACTCTTTT	19	Chr1	+	29549694	29549717
	1.5	SAMPLE2_r16499_x10	TGGATTTATGAAAGA	18	Chr1	+	7144355	7144369
ath-mir399f	1.5	SAMPLE2_r11414_x15	TGCCAAAGGAGATTTGCCCGG	15	Chr2	+	14445085	14445105
ath-mir403	1.5	SAMPLE2_r4510_x43	TTAGATTCACGCACAAACTCG	60	Chr2	+	19415155	19415175
ath-mir164a	1.5	SAMPLE2_r931_x257	TGGAGAAGCAGGGCACGTGCA	436	Chr2	+	19520771	19520791
	1.5	SAMPLE2_r1192_x199	GTTCAATAAAGCTGTGGGAAG	246	Chr2	-	15555899	15555919
	1.5	SAMPLE2_r7945_x23	AAAGGACTCTAGGTGAAGTAAGCT	40	Chr2	-	15731280	15731303
ath-mir2111b	1.5	SAMPLE2_r27192_x6	TAATCTGCATCCTGAGGTTTA	8	Chr5	+	400403	400423
ath-mir399c	1.5	SAMPLE2_r10167_x17	TGCCAAAGGAGAGTTGCCCTG	22	Chr5	+	24962569	24962589
	1.5	SAMPLE2_r158_x1602	TCGCTTGGTGCAGGTCGGGAA	2065	Chr5	-	8616574	8616594
	1.4	SAMPLE2_r8023_x22	AAGTGGTAGTGACTCAGCATG	50	Chr1	+	29427955	29427975
	1.4	SAMPLE2_r853_x289	TGAGCCAAGGATGACTTGCCG	315	Chr1	-	10388026	10388046
	1.4	SAMPLE2_r9860_x18	AAAGTTGGATTTTTGGTGGACGGG	41	Chr1	+	56501	56524
	1.4	SAMPLE2_r31667_x5	AATTGAGTTGGGTTGTAATGGTT	16	Chr1	+	7725462	7725484
	1.4	SAMPLE2_r706261_x1	ATCAAATTTAAGAGATTCATGT	1	Chr2	-	19586019	19586040
	1.4	SAMPLE2_r7672_x23	TCTGAGAGCTTTGTGGAATTCGA	38	Chr3	+	12298240	12298262
	1.4	SAMPLE2_r17077_x10	AGACTGAAGATCCTACAGAAGATG	12	Chr3	+	14260449	14260472
	1.4	SAMPLE2_r2786_x73	AGAAGACCCTTTAAAAACTCTTGT	111	Chr5	-	15364104	15364127
ath-mir400	1.3	SAMPLE2_r29874_x6	TATGAGAGTATTATAAGTCAC	9	Chr1	+	11785948	11785968
ath-mir399a	1.3	SAMPLE2_r10817_x16	GGGTAAGATCTCTATTGGCAGGA	43	Chr1	+	10227086	10227108
	1.3	SAMPLE2_r414370_x1	AGACGGTACCTGTCAGATCAATGG	1	Chr2	+	4499704	4499727
	1.3	SAMPLE2_r14066_x12	CGGTCTGATAGCTCACTACGGTA	18	Chr2	+	9853932	9853954
	1.3	SAMPLE2_r769_x323	TGACAGAAGAGAGAGAGCAC	626	Chr2	-	2109388	2109407
	1.3	SAMPLE2_r4_x129417	TGACAGAAGAGAGTGAGCAC	157545	Chr2	-	9021914	9021933
	1.3	SAMPLE2_r4_x129417	TGACAGAAGAGAGTGAGCAC	157545	Chr2	-	9021678	9021697
	1.3	SAMPLE2_r19681_x9	TCCTTGTTAGAACATACAAAGCCA	36	Chr3	+	13642729	13642752
ath-mir166b	1.3	SAMPLE2_r12_x22090	TCGGACCAGGCTTCATTCCCC	27253	Chr3	+	22922302	22922322
	1.3	SAMPLE2_r37309_x5	TTTGAAAGTTGGCGTACTAAACA	16	Chr3	-	5531460	5531482
	1.3	SAMPLE2_r3332_x60	GAGTAGATCTATGGAGAGGCACAT	157	Chr3	+	616871	616894
	1.3	SAMPLE2_r21514_x8	GTTTCTGGACTGTTTCAGACGTA	11	Chr3	-	9979543	9979565
	1.3	SAMPLE2_r60173_x3	ATGTTATGTGTGGCTGAGATAGGT	10	Chr3	-	11259741	11259764
	1.3	SAMPLE2_r138145_x2	AAGCTGTTGGGAGAAGATGAGCC	8	Chr3	-	14189710	14189732
	1.3	SAMPLE2_r853_x289	TGAGCCAAGGATGACTTGCCG	310	Chr4	-	7101887	7101907
	1.3	SAMPLE2_r17077_x10	AGACTGAAGATCCTACAGAAGATG	12	Chr4	+	4282115	4282138
	1.3	SAMPLE2_r2786_x73	AGAAGACCCTTTAAAAACTCTTGT	108	Chr5	+	14580891	14580914
ath-mir773a	1.2	SAMPLE2_r10142_x17	TTTGCTTCCAGCTTTTGTCTCC	20	Chr1	+	13067314	13067335
	1.2	SAMPLE2_r7945_x23	AAAGGACTCTAGGTGAAGTAAGCT	40	Chr1	-	14980009	14980032
	1.2	SAMPLE2_r22625_x7	ATACAGACTTAGGCTACACCATCA	11	Chr1	-	15067547	15067570
	1.2	SAMPLE2_r22625_x7	ATACAGACTTAGGCTACACCATCA	11	Chr1	-	15165644	15165667
	1.2	SAMPLE2_r80_x2992	AGCTCTGATACCAAATGATGGAAT	3226	Chr1	-	18593519	18593542
ath-mir779	1.2	SAMPLE2_r46015_x4	TCAGCTGAGCTTTCTCGTCATC	4	Chr2	+	9560805	9560826
	1.2	SAMPLE2_r30658_x6	GGGCGAATACTCCTATGGCAG	11	Chr2	-	5255153	5255173
	1.2	SAMPLE2_r1734_x129	CGACAGAAGAGAGTGAGCAC	216	Chr2	-	11285867	11285886
	1.2	SAMPLE2_r13442_x13	ATATACTATTATCTGAACTGTTGC	34	Chr2	-	12081442	12081465
	1.2	SAMPLE2_r16649_x10	GTTTCTGGACTGTTTTAGACGCA	26	Chr2	-	13917625	13917647
	1.2	SAMPLE2_r7945_x23	AAAGGACTCTAGGTGAAGTAAGCT	40	Chr2	-	15730922	15730945
	1.2	SAMPLE2_r19681_x9	TCCTTGTTAGAACATACAAAGCCA	36	Chr3	+	13642729	13642752
	1.2	SAMPLE2_r17077_x10	AGACTGAAGATCCTACAGAAGATG	12	Chr3	+	14260449	14260472
	1.2	SAMPLE2_r2849_x72	TAGCCAAGGATGACTTGCCTG	141	Chr3	-	13587889	13587909
	1.2	SAMPLE2_r3695_x53	TCAGGTGATGAGGTAATACTGCA	142	Chr3	-	23354827	23354849
	1.2	SAMPLE2_r11271_x15	AGAAGACCTTATAAAAACTCTTGT	26	Chr4	+	5866649	5866672
ath-mir164b	1.2	SAMPLE2_r931_x257	TGGAGAAGCAGGGCACGTGCA	436	Chr5	+	287587	287607
	1.2	SAMPLE2_r1712_x130	CTGCTTCTTTCGTCGGAGGGCTA	140	Chr5	+	12813397	12813419
	1.2	SAMPLE2_r1712_x130	CTGCTTCTTTCGTCGGAGGGCTA	140	Chr5	+	12855366	12855388
	1.2	SAMPLE2_r892_x271	GTCTGGGTGGTGTAGTCGG	587	Chr5	+	4929561	4929579
ath-mir156f	1.2	SAMPLE2_r4_x129417	TGACAGAAGAGAGTGAGCAC	157482	Chr5	+	9136127	9136146
ath-mir167d	1.1	SAMPLE2_r3654_x54	TGAAGCTGCCAGCATGATCT	67	Chr1	+	11137557	11137576
ath-mir390a	1.1	SAMPLE2_r1188_x201	AAGCTCAGGAGGGATAGCGCC	251	Chr2	+	16061972	16061992
	1.1	SAMPLE2_r7_x52472	TCCCAAATGTAGACAAAGCA	69823	Chr3	-	20093422	20093441
	1.1	SAMPLE2_r26299_x6	ATATGGACTTCGGCTAAACCAACA	12	Chr4	-	14610332	14610355
	1.1	SAMPLE2_r45_x5956	TCGGACCAGGCTTCATCCCCC	7232	Chr4	-	18214999	18215019
	1.1	SAMPLE2_r3431_x58	TGTGAATTGCAGAAT	60	Chr5	+	4978127	4978141
ath-mir167b	1	SAMPLE2_r583_x458	TGAAGCTGCCAGCATGATCTA	522	Chr3	+	23406178	23406198
	1	SAMPLE2_r2975_x68	TGACAGAAGAGAGAGAG	153	Chr3	+	5140599	5140615
	1	SAMPLE2_r7945_x23	AAAGGACTCTAGGTGAAGTAAGCT	40	Chr3	-	11409590	11409613
BUILD SUCCESSFUL (total time: 2 seconds)

## Sheet: Ath-SAMPLE3
ID	score	mature_query	mature_seq	num_reads	chr	strand	mature_start_genome	mature_stop_genome
ath-mir156b	56520.7	SAMPLE3_r4_x60944	TGACAGAAGAGAGTGAGCAC	105747	Chr4	+	15074946	15074965
	56520.4	SAMPLE3_r9792_x18	TGAATCTGTAGGTTAGACGATTA	79	Chr4	+	15031383	15031405
	56512.2	SAMPLE3_r5047_x35	GAAGAAAAATGTAGAAAGTCATG	90	Chr2	-	8823932	8823954
	56512.2	SAMPLE3_r4_x60944	TGACAGAAGAGAGTGAGCAC	105734	Chr2	-	9021554	9021573
ath-mir156e	56509.5	SAMPLE3_r4_x60944	TGACAGAAGAGAGTGAGCAC	105664	Chr5	+	3867214	3867233
ath-mir396b	56509.4	SAMPLE3_r6430_x27	GCTCAAGAAAGCTGTGGGAAA	62	Chr5	+	13611905	13611925
	56508.2	SAMPLE3_r4_x60944	TGACAGAAGAGAGTGAGCAC	105734	Chr4	-	3169724	3169743
	56508.1	SAMPLE3_r830255_x1	GTTCCTTTAGGCGCGACGAGTCAG	1	Chr4	-	1535026	1535049
ath-mir156f	56491	SAMPLE3_r4_x60944	TGACAGAAGAGAGTGAGCAC	105669	Chr5	+	9136127	9136146
	56490.9	SAMPLE3_r1830_x102	TCGATAAACCTCTGCATCCAG	141	Chr5	-	19234687	19234707
ath-mir842	40471.9	SAMPLE3_r19492_x9	CATGGTCAGATCCGTCATCCC	23	Chr1	+	22577196	22577216
ath-mir157b	40471.9	SAMPLE3_r7_x39931	TTGACAGAAGATAGAGAGCAC	68211	Chr1	+	24921105	24921125
	40471.9	SAMPLE3_r7_x39931	TTGACAGAAGATAGAGAGCAC	68211	Chr1	-	5514198	5514218
	40471.8	SAMPLE3_r49746_x4	CTGAAGTGTTTGGGGGAACT	8	Chr1	-	4154815	4154834
ath-mir166b	19389.3	SAMPLE3_r10115_x18	GGACTGTTGTCTGGCTCGAGG	25	Chr3	+	22922213	22922233
ath-mir393b	19389.2	SAMPLE3_r13953_x13	ATCATGCGATCTCTTTGGATT	18	Chr3	+	20691779	20691799
	4364.6	SAMPLE3_r406960_x1	ATGGTTGTGTAGAAGAAGATGGTT	1	Chr1	-	17049816	17049839
	3593.7	SAMPLE3_r81065_x3	ATCAGAGGGGACTGCGGCGTTT	11	Chr3	-	11032430	11032451
ath-mir173	3593.2	SAMPLE3_r53_x4458	TTCGCTTGCAGAGAGAAATCAC	6647	Chr3	+	8236162	8236183
	3542.3	SAMPLE3_r68_x3574	TCGGACCAGGCTTCATCCCCC	5080	Chr4	-	18215133	18215153
	3542.2	SAMPLE3_r688936_x1	GTCTGCACAAGGGGCGAAGAAGGC	1	Chr4	-	16632997	16633020
ath-mir159c	297.8	SAMPLE3_r4040_x44	TTTGGATTGAAGGGAGCT	81	Chr2	+	18994827	18994844
	269.5	SAMPLE3_r23184_x8	TTGGAAGATGTATAGAGATGTTA	15	Chr4	-	6827549	6827571
	269.3	SAMPLE3_r785_x255	TGAGCCAAGGATGACTTGCCG	327	Chr4	-	7102125	7102145
	267.6	SAMPLE3_r785_x255	TGAGCCAAGGATGACTTGCCG	325	Chr1	-	10388276	10388296
	267.5	SAMPLE3_r32057_x6	AAGACAAGAAAAGCTGAAATGGTC	10	Chr1	-	9760552	9760575
	231.9	SAMPLE3_r34481_x6	AAGGGGAACTCGCATACTGGATT	17	Chr2	-	14851659	14851681
	182.2	SAMPLE3_r11267_x16	TCCGGATCTGTAGGATCTACGGTG	37	Chr1	+	17342000	17342023
ath-mir169e	182.2	SAMPLE3_r785_x255	TGAGCCAAGGATGACTTGCCG	325	Chr1	+	20041587	20041607
ath-mir399f	128.9	SAMPLE3_r21660_x9	GGGCAAGATCACCATTGGCAG	13	Chr2	+	14445010	14445030
	128.5	SAMPLE3_r12551_x14	AATAGGGCTGACGAAAAAACGGAC	114	Chr5	+	5128856	5128879
ath-mir390b	128.5	SAMPLE3_r1530_x124	AAGCTCAGGAGGGATAGCGCC	230	Chr5	+	23636962	23636982
	126.1	SAMPLE3_r3439_x51	AGAATCTTGATGATGCTGCAG	91	Chr3	-	19859834	19859854
	120.3	SAMPLE3_r4_x60944	TGACAGAAGAGAGTGAGCAC	105780	Chr5	-	23518954	23518973
	117.3	SAMPLE3_r689007_x1	TGTTGTTCGTCGTGTCAGGTAT	2	Chr5	+	8775051	8775072
	117.1	SAMPLE3_r1830_x102	TCGATAAACCTCTGCATCCAG	141	Chr5	-	19234925	19234945
	90.9	SAMPLE3_r3626_x49	TAGCCAAGGATGACTTGCCTG	78	Chr3	-	13581527	13581547
	90.9	SAMPLE3_r3626_x49	TAGCCAAGGATGACTTGCCTG	92	Chr3	-	13583951	13583971
	90.4	SAMPLE3_r3626_x49	TAGCCAAGGATGACTTGCCTG	91	Chr3	-	13581305	13581325
	90.3	SAMPLE3_r9800_x18	AAGTAAGTGGCATTGGAATGATTT	40	Chr3	-	12085456	12085479
ath-mir160b	80.2	SAMPLE3_r2210_x83	GCGTACAGAGTAGTCAAGCATG	134	Chr4	+	9889048	9889069
	80.1	SAMPLE3_r9936_x18	AGTTTAATGGCATTCTGAATCGAG	23	Chr4	+	9514127	9514150
ath-mir160b	79.4	SAMPLE3_r2210_x83	GCGTACAGAGTAGTCAAGCATG	134	Chr4	+	9889048	9889069
	76	SAMPLE3_r3626_x49	TAGCCAAGGATGACTTGCCTG	91	Chr3	-	13587521	13587541
	75.6	SAMPLE3_r3626_x49	TAGCCAAGGATGACTTGCCTG	91	Chr3	-	13587400	13587420
	72.6	SAMPLE3_r3626_x49	TAGCCAAGGATGACTTGCCTG	77	Chr3	-	13584166	13584186
	72.6	SAMPLE3_r3626_x49	TAGCCAAGGATGACTTGCCTG	91	Chr3	-	13587512	13587532
	72	SAMPLE3_r24553_x8	TTGACAGAAGAAAGAGAGCAC	20	Chr5	-	4378580	4378600
	70.7	SAMPLE3_r116637_x2	TTTCGTTGGAAATTTCATACAAAA	2	Chr3	-	10072330	10072353
ath-mir167a	70.7	SAMPLE3_r2616_x68	TGAAGCTGCCAGCATGATCTA	130	Chr3	+	8108091	8108111
	69.2	SAMPLE3_r3626_x49	TAGCCAAGGATGACTTGCCTG	78	Chr3	-	13581677	13581697
	69.1	SAMPLE3_r3626_x49	TAGCCAAGGATGACTTGCCTG	91	Chr3	-	13581191	13581211
	68.6	SAMPLE3_r3626_x49	TAGCCAAGGATGACTTGCCTG	77	Chr3	-	13584320	13584340
	68.4	SAMPLE3_r3626_x49	TAGCCAAGGATGACTTGCCTG	92	Chr3	-	13583841	13583861
	62.1	SAMPLE3_r3323_x53	TCAGGTGATGAGGTAATACTGCA	222	Chr3	-	23354829	23354851
	56.3	SAMPLE3_r49746_x4	CTGAAGTGTTTGGGGGAACT	8	Chr1	-	21064397	21064416
	56.3	SAMPLE3_r3626_x49	TAGCCAAGGATGACTTGCCTG	77	Chr1	-	23732292	23732312
	54.8	SAMPLE3_r3439_x51	AGAATCTTGATGATGCTGCAG	91	Chr3	-	19860044	19860064
	54.7	SAMPLE3_r174409_x2	AGTTCTGTAGAACAATCCGGCAGT	12	Chr3	-	19097390	19097413
	48.3	SAMPLE3_r19093_x10	ATGAGATGTGGATTGTATTCGGCG	19	Chr5	+	13259963	13259986
ath-mir396b	48.3	SAMPLE3_r6430_x27	GCTCAAGAAAGCTGTGGGAAA	62	Chr5	+	13611905	13611925
ath-mir157b	43.6	SAMPLE3_r7_x39931	TTGACAGAAGATAGAGAGCAC	68211	Chr1	+	24921105	24921125
	35.4	SAMPLE3_r11120_x16	AGATATTAGTGCGGTTCAATC	32	Chr1	-	26466406	26466426
ath-mir408	31.3	SAMPLE3_r912_x217	CAGGGAACAAGCAGAGCATGG	442	Chr2	+	19319868	19319888
ath-mir403	31.3	SAMPLE3_r7104_x25	TTAGATTCACGCACAAACTCG	50	Chr2	+	19415155	19415175
	24.5	SAMPLE3_r9790_x18	TCAGGATTTTGTAGGAAAGGTT	30	Chr1	-	7042072	7042093
	24.3	SAMPLE3_r8425_x21	AGATATTGGTGCGGTTCAATC	42	Chr1	-	7497673	7497693
	24	SAMPLE3_r8425_x21	AGATATTGGTGCGGTTCAATC	42	Chr1	-	7497539	7497559
ath-mir394a	19.5	SAMPLE3_r9464_x19	TTGGCATTCTGTCCACCTCC	27	Chr1	+	7058208	7058227
	16.8	SAMPLE3_r12551_x14	AATAGGGCTGACGAAAAAACGGAC	114	Chr5	+	19930578	19930601
	16.7	SAMPLE3_r76514_x3	AGTAAGATTTGACATGACATGTTT	12	Chr4	+	7490612	7490635
ath-mir863	16.7	SAMPLE3_r16193_x11	TGCGATTGAGAGCAACAAGAC	25	Chr4	+	7846831	7846851
ath-mir173	13.1	SAMPLE3_r53_x4458	TTCGCTTGCAGAGAGAAATCAC	6647	Chr3	+	8236162	8236183
	10.1	SAMPLE3_r11683_x15	GGCGTTGCTCGTCGAGAAGACCT	33	Chr4	+	8054934	8054956
ath-mir852	9.9	SAMPLE3_r33434_x6	AAGATAAGCGCCTTAGTTCTG	13	Chr4	+	8336303	8336323
	9.5	SAMPLE3_r13828_x13	ATATGTCTGTCAGACCTAACGGTT	19	Chr2	+	11108008	11108031
ath-mir399f	9.1	SAMPLE3_r21660_x9	GGGCAAGATCACCATTGGCAG	13	Chr2	+	14445010	14445030
	9	SAMPLE3_r512636_x1	ATTCAAGACGATCATATGCTTT	1	Chr3	+	10480249	10480270
	7.7	SAMPLE3_r6435_x27	TGGAGAAGCAGGGCACG	43	Chr5	+	24701688	24701704
	5.8	SAMPLE3_r1253_x156	TGACAGAAGAGAGAGAGCAC	430	Chr1	-	20924218	20924237
ath-mir399a	5.4	SAMPLE3_r4486_x39	GGGTAAGATCTCTATTGGCAGG	56	Chr1	+	10227086	10227107
	5	SAMPLE3_r80777_x3	AGAAGCTGCATCTGCTGAACTAAC	8	Chr1	-	21058264	21058287
	4.8	SAMPLE3_r603_x343	TTTGGATTGAAGGGAGCTCT	686	Chr1	-	2714235	2714254
	3.5	SAMPLE3_r1664_x112	TCCGTCGACTGAACGAGAGAAGAG	206	Chr1	+	14330079	14330102
	3.5	SAMPLE3_r9179_x19	AAGTATAAGAACTTAAACCGCAAC	34	Chr5	+	11791846	11791869
	3.4	SAMPLE3_r897675_x1	TGGATTCATTCAGGAGATGTAGTT	1	Chr3	-	8861291	8861314
	3.1	SAMPLE3_r74610_x3	CCGCGGACAATCGGTTTATTTGAT	12	Chr3	-	4482515	4482538
	2.6	SAMPLE3_r376051_x1	CAGGAGAAATGGAGCTACTAAG	2	Chr2	-	17863847	17863868
	2.4	SAMPLE3_r14853_x12	ATCCTTATTGATGATCTCTTAACA	22	Chr1	-	408273	408296
	2.4	SAMPLE3_r794911_x1	CAGTGAGTGATTCGTCGTGTT	2	Chr2	-	17752344	17752364
ath-mir3440b	2.4	SAMPLE3_r3492_x50	TGGATTGGTCAAGGGAAGCGT	82	Chr3	+	6217560	6217580
ath-mir160a	2.3	SAMPLE3_r6983_x25	GCGTATGAGGAGCCATGCAT	51	Chr2	+	16340343	16340362
	2.3	SAMPLE3_r484_x431	TCGCTTGGTGCAGGTCGGG	1086	Chr5	-	8616786	8616804
	2.2	SAMPLE3_r603_x343	TTTGGATTGAAGGGAGCTCT	686	Chr1	-	2714327	2714346
	2.2	SAMPLE3_r90119_x3	AACCGTTGGACCGGGAGGTAGCAT	11	Chr5	+	12109597	12109620
	2.2	SAMPLE3_r2087_x87	TGGATAGAGATGAGTGATGGATA	256	Chr5	-	15558796	15558818
ath-mir169e	2.1	SAMPLE3_r785_x255	TGAGCCAAGGATGACTTGCCG	325	Chr1	+	20041587	20041607
	2.1	SAMPLE3_r785_x255	TGAGCCAAGGATGACTTGCCG	325	Chr1	-	10388028	10388048
ath-mir160a	2.1	SAMPLE3_r6983_x25	GCGTATGAGGAGCCATGCAT	51	Chr2	+	16340343	16340362
	2.1	SAMPLE3_r4_x60944	TGACAGAAGAGAGTGAGCAC	105734	Chr2	-	9021680	9021699
	2.1	SAMPLE3_r982_x204	AGAAGACCCTTTAAAAACTCTTGT	295	Chr2	-	16732580	16732603
ath-mir390b	2.1	SAMPLE3_r1530_x124	AAGCTCAGGAGGGATAGCGCC	230	Chr5	+	23636962	23636982
	2	SAMPLE3_r3626_x49	TAGCCAAGGATGACTTGCCTG	91	Chr3	-	13587735	13587755
ath-mir156b	2	SAMPLE3_r4_x60944	TGACAGAAGAGAGTGAGCAC	105747	Chr4	+	15074946	15074965
	2	SAMPLE3_r74549_x3	AGGCGGTGATGACAAAAAA	11	Chr5	-	626790	626808
	2	SAMPLE3_r4464_x39	GCGTACAAGGAGTCAAGCATG	94	Chr5	-	7966326	7966346
ath-mir158b	1.9	SAMPLE3_r738_x271	TCCCCAAATGTAGACAAAGCA	726	Chr1	+	20772273	20772293
ath-mir390a	1.9	SAMPLE3_r1530_x124	AAGCTCAGGAGGGATAGCGCC	230	Chr2	+	16061972	16061992
	1.9	SAMPLE3_r1253_x156	TGACAGAAGAGAGAGAGCAC	430	Chr2	-	2109018	2109037
ath-mir156f	1.9	SAMPLE3_r4_x60944	TGACAGAAGAGAGTGAGCAC	105669	Chr5	+	9136127	9136146
ath-mir5656	1.8	SAMPLE3_r4265_x41	AAGACTGAAGTAGAGATTGGGTTT	75	Chr1	+	1727349	1727372
ath-mir842	1.8	SAMPLE3_r19492_x9	CATGGTCAGATCCGTCATCCC	23	Chr1	+	22577196	22577216
ath-mir159b	1.8	SAMPLE3_r603_x343	TTTGGATTGAAGGGAGCTCT	462	Chr1	+	6220814	6220833
	1.8	SAMPLE3_r982_x204	AGAAGACCCTTTAAAAACTCTTGT	295	Chr2	-	15599697	15599720
	1.8	SAMPLE3_r34481_x6	AAGGGGAACTCGCATACTGGATT	17	Chr3	+	14452858	14452880
ath-mir3440b	1.8	SAMPLE3_r3492_x50	TGGATTGGTCAAGGGAAGCGT	82	Chr3	+	6217560	6217580
	1.8	SAMPLE3_r8481_x21	TACTACCCATAGAATATGAGCAT	89	Chr3	+	10329197	10329219
	1.8	SAMPLE3_r5875_x30	AGGCTTTTAAGATCTGGTTGCGGT	53	Chr5	+	12025941	12025964
ath-mir172e	1.8	SAMPLE3_r2088_x87	GGAATCTTGATGATGCTGCAT	102	Chr5	+	23988567	23988587
	1.8	SAMPLE3_r1055_x189	AGAATCTTGATGATGCTGCAT	231	Chr5	-	25787086	25787106
ath-mir5654	1.7	SAMPLE3_r25625_x7	ATGGAAGATGCTTTGGGATTTAT	15	Chr1	+	11786348	11786370
	1.7	SAMPLE3_r170052_x2	GAGTTATGAGAAAACGGCTGACTT	5	Chr3	+	12102775	12102798
	1.7	SAMPLE3_r82369_x3	GGTGCTGTGGTGTAGTGG	12	Chr3	+	18896872	18896889
ath-mir172d	1.7	SAMPLE3_r3439_x51	AGAATCTTGATGATGCTGCAG	91	Chr3	+	20587992	20588012
ath-mir166b	1.7	SAMPLE3_r11_x23173	TCGGACCAGGCTTCATTCCCC	31467	Chr3	+	22922302	22922322
ath-mir852	1.7	SAMPLE3_r33434_x6	AAGATAAGCGCCTTAGTTCTG	13	Chr4	+	8336303	8336323
	1.7	SAMPLE3_r60124_x4	TGTTTCTGGACTGTTTCAGACGC	14	Chr4	-	13457394	13457416
ath-mir166f	1.7	SAMPLE3_r11_x23173	TCGGACCAGGCTTCATTCCCC	31500	Chr5	+	17516379	17516399
	1.7	SAMPLE3_r1830_x102	TCGATAAACCTCTGCATCCAG	141	Chr5	-	24340483	24340503
	1.6	SAMPLE3_r982_x204	AGAAGACCCTTTAAAAACTCTTGT	295	Chr3	+	11054591	11054614
	1.6	SAMPLE3_r2207_x83	GAGTAGATCTATGGAGAGGCACAT	203	Chr3	+	616871	616894
ath-mir160b	1.6	SAMPLE3_r2210_x83	GCGTACAGAGTAGTCAAGCATG	134	Chr4	+	9889048	9889069
	1.6	SAMPLE3_r785_x255	TGAGCCAAGGATGACTTGCCG	327	Chr4	-	7101889	7101909
	1.5	SAMPLE3_r5441_x32	AGGGAATGTGACACGTTTAGGCA	127	Chr1	+	12906178	12906200
	1.5	SAMPLE3_r4554_x39	AGAGGGAACTCTATTTTAGACGCA	125	Chr1	+	16641099	16641122
ath-mir775	1.5	SAMPLE3_r13559_x13	TTCGATGTCTAGCAGTGCC	78	Chr1	+	29422547	29422565
	1.5	SAMPLE3_r305079_x1	ATGTACGTGTAACTAAGATATTGT	1	Chr1	-	6498319	6498342
	1.5	SAMPLE3_r718485_x1	GATTGAATCTAAGATGGTTGAGTT	1	Chr1	-	26011388	26011411
	1.5	SAMPLE3_r41829_x5	AAGCATCACTCGAACCGGCGACCT	14	Chr2	+	8917392	8917415
ath-mir403	1.5	SAMPLE3_r7104_x25	TTAGATTCACGCACAAACTCG	50	Chr2	+	19415155	19415175
ath-mir164a	1.5	SAMPLE3_r1135_x175	TGGAGAAGCAGGGCACGTG	490	Chr2	+	19520771	19520789
	1.5	SAMPLE3_r54464_x4	GGGCGAATACTCCTATGGCAGA	12	Chr2	-	5255404	5255425
	1.5	SAMPLE3_r376051_x1	CAGGAGAAATGGAGCTACTAAG	2	Chr2	-	17863601	17863622
	1.5	SAMPLE3_r897675_x1	TGGATTCATTCAGGAGATGTAGTT	1	Chr3	-	8861523	8861546
	1.5	SAMPLE3_r102727_x2	TGAAGACGAAGATGATGATGAT	12	Chr4	+	10454000	10454021
	1.5	SAMPLE3_r36063_x5	AGAGCAATGTAGAGTAGTTTGGCT	12	Chr4	+	10536602	10536625
ath-mir156e	1.5	SAMPLE3_r4_x60944	TGACAGAAGAGAGTGAGCAC	105664	Chr5	+	3867214	3867233
ath-mir399c	1.5	SAMPLE3_r80884_x3	TGCCAAAGGAGAGTTGCCCT	6	Chr5	+	24962569	24962588
	1.5	SAMPLE3_r982_x204	AGAAGACCCTTTAAAAACTCTTGT	292	Chr5	-	15364314	15364337
ath-mir5656	1.4	SAMPLE3_r4265_x41	AAGACTGAAGTAGAGATTGGGTTT	75	Chr1	+	1727349	1727372
	1.4	SAMPLE3_r38367_x5	AAAAACTGTTAAGAACTTCGGCTT	10	Chr1	-	15155447	15155470
	1.4	SAMPLE3_r18884_x10	AATAGGGCTGACGAAAAAACGG	84	Chr2	-	13595685	13595706
	1.4	SAMPLE3_r849_x236	GTTCAATAAAGCTGTGGGAAG	330	Chr2	-	15555899	15555919
	1.4	SAMPLE3_r679354_x1	CAGACCACTGCTGAAAGATTAGGC	1	Chr2	-	15862666	15862689
	1.4	SAMPLE3_r98517_x2	GAGTGGATTGTATGGAAAAGGCT	10	Chr2	-	19161689	19161711
	1.4	SAMPLE3_r39715_x5	TCTATTCGTCGGCGAAGAAGAGG	21	Chr3	+	11703516	11703538
	1.4	SAMPLE3_r21661_x9	CAATTTCGATGGATGGGACATTT	26	Chr3	-	2652204	2652226
ath-mir167a	1.4	SAMPLE3_r2616_x68	TGAAGCTGCCAGCATGATCTA	130	Chr3	+	8108091	8108111
	1.4	SAMPLE3_r49836_x4	GTTCGATCCCTGTATAGGCC	17	Chr4	-	5248885	5248904
	1.4	SAMPLE3_r1680_x111	CTGCTTCTTTCGTCGGAGGGCTA	125	Chr5	+	12856116	12856138
ath-mir398c	1.4	SAMPLE3_r21470_x9	GGGTTGATATGAGAACACACG	14	Chr5	+	4694707	4694727
	1.4	SAMPLE3_r19790_x9	TCAGTTGATGAGCAAATACTGCA	27	Chr5	+	4866319	4866341
	1.4	SAMPLE3_r28929_x7	AGAAGAACTTGGGCAGAATGTGCT	11	Chr5	-	14855840	14855863
	1.3	SAMPLE3_r4244_x42	AAAGGACTCTAGGTGAAGTAAGCT	62	Chr1	-	16247329	16247352
	1.3	SAMPLE3_r47907_x4	ACGCAACTGTGGTAGAAGCTTGGG	5	Chr1	+	10724443	10724466
	1.3	SAMPLE3_r19906_x9	AGAAGGTTGGTTAGTGTTTTAGAG	12	Chr2	+	3615383	3615406
	1.3	SAMPLE3_r31969_x6	AAGTGGAATTTGAGAGGATTTTAT	8	Chr2	+	10951942	10951965
	1.3	SAMPLE3_r1253_x156	TGACAGAAGAGAGAGAGCAC	430	Chr2	-	2109388	2109407
	1.3	SAMPLE3_r4_x60944	TGACAGAAGAGAGTGAGCAC	105734	Chr2	-	9021914	9021933
	1.3	SAMPLE3_r4804_x36	TCTGAGAGCTTTGTGGAATTCGA	83	Chr3	+	12298240	12298262
ath-mir166b	1.3	SAMPLE3_r11_x23173	TCGGACCAGGCTTCATTCCCC	31467	Chr3	+	22922302	22922322
	1.3	SAMPLE3_r31324_x6	TGGGTGGTGATCATATAAGAT	8	Chr3	-	18962983	18963003
	1.3	SAMPLE3_r31324_x6	TGGGTGGTGATCATATAAGAT	8	Chr3	-	18962799	18962819
ath-mir863	1.3	SAMPLE3_r16193_x11	TGCGATTGAGAGCAACAAGAC	26	Chr4	+	7846831	7846851
	1.3	SAMPLE3_r15018_x12	AACGGACTTTGGATAGAGGGA	33	Chr4	+	8714709	8714729
	1.3	SAMPLE3_r36063_x5	AGAGCAATGTAGAGTAGTTTGGCT	12	Chr4	+	10536602	10536625
	1.3	SAMPLE3_r49836_x4	GTTCGATCCCTGTATAGGCC	17	Chr4	-	5248779	5248798
	1.3	SAMPLE3_r22502_x8	GTCAGGATGGCCGAGTGG	16	Chr4	-	5508587	5508604
	1.3	SAMPLE3_r38216_x5	ATCATAGAACTTGAGTATGAGGGG	13	Chr4	+	3823912	3823935
	1.3	SAMPLE3_r484_x431	TCGCTTGGTGCAGGTCGGG	1086	Chr5	-	8616580	8616598
	1.3	SAMPLE3_r28929_x7	AGAAGAACTTGGGCAGAATGTGCT	11	Chr5	+	65425	65448
ath-mir169b	1.3	SAMPLE3_r842_x237	CAGCCAAGGATGACTTGCCG	297	Chr5	+	8527512	8527531
	1.2	SAMPLE3_r31949_x6	AAATGATTTGGGTTGTAATGGTT	40	Chr1	-	11178658	11178680
	1.2	SAMPLE3_r30_x7304	AGCTCTGATACCAAATGATGGAAT	8197	Chr1	-	18593519	18593542
ath-mir167d	1.2	SAMPLE3_r3345_x53	TGAAGCTGCCAGCATGATCT	63	Chr1	+	11137557	11137576
	1.2	SAMPLE3_r23217_x8	ATCCTTAGTCTGTAGAATGGTTA	17	Chr2	+	4176271	4176293
	1.2	SAMPLE3_r40136_x5	GCAGTGGGACAACAATGGAGATG	13	Chr2	+	4461890	4461912
	1.2	SAMPLE3_r4600_x38	CGACAGAAGAGAGTGAGCAC	92	Chr2	-	11285867	11285886
	1.2	SAMPLE3_r28929_x7	AGAAGAACTTGGGCAGAATGTGCT	11	Chr2	-	14299098	14299121
	1.2	SAMPLE3_r40944_x5	TTTGGACTCAGGAATCAAGAGGAG	13	Chr2	-	16094938	16094961
	1.2	SAMPLE3_r860410_x1	TGCTGTTGGAGATGTAGTTCGAA	1	Chr3	+	3732929	3732951
ath-mir167b	1.2	SAMPLE3_r2616_x68	TGAAGCTGCCAGCATGATCTA	129	Chr3	+	23406178	23406198
	1.2	SAMPLE3_r3626_x49	TAGCCAAGGATGACTTGCCTG	91	Chr3	-	13587889	13587909
	1.2	SAMPLE3_r4_x60944	TGACAGAAGAGAGTGAGCAC	105734	Chr4	-	3169490	3169509
	1.2	SAMPLE3_r60124_x4	TGTTTCTGGACTGTTTCAGACGC	14	Chr4	-	13457204	13457226
ath-mir164b	1.2	SAMPLE3_r1135_x175	TGGAGAAGCAGGGCACGTG	500	Chr5	+	287587	287605
	1.2	SAMPLE3_r1680_x111	CTGCTTCTTTCGTCGGAGGGCTA	125	Chr5	+	12813397	12813419
	1.2	SAMPLE3_r1680_x111	CTGCTTCTTTCGTCGGAGGGCTA	125	Chr5	+	12855366	12855388
	1.1	SAMPLE3_r853566_x1	ATTGGATAAGGGAAGCAAGAAGAT	1	Chr1	-	13021480	13021503
	1.1	SAMPLE3_r38367_x5	AAAAACTGTTAAGAACTTCGGCTT	10	Chr1	-	15057350	15057373
	1.1	SAMPLE3_r3626_x49	TAGCCAAGGATGACTTGCCTG	77	Chr1	-	23732088	23732108
	1.1	SAMPLE3_r4914_x36	ATATACTATTATCTGAACTGTTGC	66	Chr2	-	12081442	12081465
	1.1	SAMPLE3_r17646_x10	ATGGACCTGAGTTAGAATGGTATG	18	Chr2	-	18042961	18042984
	1.1	SAMPLE3_r9239_x19	TACTACCCATAGAATATGAGCACT	68	Chr3	+	10328720	10328743
ath-mir166g	1.1	SAMPLE3_r11_x23173	TCGGACCAGGCTTCATTCCCC	31514	Chr5	+	25504883	25504903
	1	SAMPLE3_r156100_x2	TTCTCGAGATCGTCAATGGCA	10	Chr1	+	13540497	13540517
	1	SAMPLE3_r7_x39931	TTGACAGAAGATAGAGAGCAC	68211	Chr1	-	5514554	5514574
	1	SAMPLE3_r7_x39931	TTGACAGAAGATAGAGAGCAC	68211	Chr1	-	5514336	5514356
	1	SAMPLE3_r8425_x21	AGATATTGGTGCGGTTCAATC	42	Chr1	-	7497439	7497459
ath-mir398a	1	SAMPLE3_r36099_x5	AAGGAGTGGCATGTGAACACA	8	Chr2	+	1040949	1040969
	1	SAMPLE3_r4804_x36	TCTGAGAGCTTTGTGGAATTCGA	83	Chr3	+	12298240	12298262
	1	SAMPLE3_r49836_x4	GTTCGATCCCTGTATAGGCC	17	Chr4	-	5243729	5243748
	1	SAMPLE3_r68_x3574	TCGGACCAGGCTTCATCCCCC	5080	Chr4	-	18214999	18215019
	1	SAMPLE3_r5875_x30	AGGCTTTTAAGATCTGGTTGCGGT	51	Chr5	+	11669276	11669299
BUILD SUCCESSFUL (total time: 2 seconds)

## Sheet: mtr-MINF
ID	score	mature_query	mature_seq	num_reads	chr	strand	mature_start_genome	mature_stop_genome
	38876.9	MINF_r398959_x72413	TCGGACCAGGCTTCATTCCCC	75397	chr8	-	26059314	26059334
	38876.6	MINF_r48162_x1	TAGGGTTATCAAAATTCAACCTAT	1	chr8	-	18722616	18722639
	38805.9	MINF_r583667_x52	TAGAACTCTGGATAAGTTGGTCAT	71	chr8	-	1075902	1075925
	38454.9	MINF_r398959_x72413	TCGGACCAGGCTTCATTCCCC	75378	chr8	-	5102439	5102459
	38454.8	MINF_r398959_x72413	TCGGACCAGGCTTCATTCCCC	75901	chr8	-	5102109	5102129
	38432.9	MINF_r296619_x267	TGCCTGGCTCCCTGTATGCCA	277	chr1	-	6996205	6996225
	38432.8	MINF_r398959_x72413	TCGGACCAGGCTTCATTCCCC	75376	chr1	-	15238069	15238089
	11092.3	MINF_r1010903_x1	ATTCGGTCCTATATACAAGAAAC	1	chr2	-	31298253	31298275
	11088.7	MINF_r1315124_x21197	TTGACAGAAGATAGAGGGCAC	21712	chr6	-	4434935	4434955
	11088.5	MINF_r455833_x17	TTCAAAAGATTTAGTTGGGAT	25	chr6	-	2183918	2183938
	6002.9	MINF_r562550_x11451	TCTCGTTCCATATATCGTCTAA	11771	contig	-	5443	5464
	6002.6	MINF_r283040_x4	TTAACTCACGTTCGGCATTTTTCA	19	contig	+	2659	2682
mtr-mir171c	3324.4	MINF_r362855_x96	TTGATTGAGCCGTGCCAATAT	114	chr5	+	8935859	8935879
mtr-mir396a	2231.3	MINF_r293604_x709	GCTCAAGAAAGCTGTGGGAGA	1066	chr4	+	39789682	39789702
mtr-mir5213	1820.9	MINF_r344938_x1687	TACGTGTGTCTTCACCTCTGAA	1836	chr2	+	18000299	18000320
	1691.7	MINF_r1023315_x7	TAAATCACCCCTCTGACAAGAAGA	15	AC233572.4	+	36405	36428
	1691.7	MINF_r167039_x3249	AGAATCTTGATGATGCTGCAT	3312	AC233663.2	+	10279	10299
	1691.7	MINF_r167039_x3249	AGAATCTTGATGATGCTGCAT	3312	contig	+	432	452
	1691.6	MINF_r1525258_x12364	TGAAGCTGCCAGCATGATCTT	12726	contig	-	307	327
	1589.3	MINF_r1599113_x12	GACGGAATTAGAGAGAGATTTCAT	12	chr8	-	15674514	15674537
	1438.4	MINF_r1190627_x550	TTTTAATGAATTATCGGTAGTA	568	contig	+	668	689
	1148.2	MINF_r264863_x2183	TGACAGAAGAGAGTGAGCAC	2246	chr4	-	1558606	1558625
	1147.9	MINF_r582690_x2	TAGGACCAGAGGGAGTATTAT	4	chr4	-	1040070	1040090
mtr-mir156c	1138.1	MINF_r264863_x2183	TGACAGAAGAGAGTGAGCAC	2223	chr3	+	36762583	36762602
	1137.9	MINF_r1494571_x1	TCGCATGTATATGTCGGCCTCAAT	1	chr3	+	27015096	27015119
mtr-mir1509a	1076	MINF_r609307_x643	TTAATCTAGGAAAATACGGTGG	796	chr7	+	36253658	36253679
mtr-mir167b	1076	MINF_r498665_x1569	TGAAGCTGCCAGCATGATCTG	2102	chr7	+	37444830	37444850
mtr-mir5213	975.6	MINF_r344938_x1687	TACGTGTGTCTTCACCTCTGAA	1836	chr2	+	18000299	18000320
	975.5	MINF_r1138569_x15	TGGCTACTGGATTTGTGTTTT	21	chr2	+	17261498	17261518
mtr-mir396a	838.6	MINF_r293604_x709	GCTCAAGAAAGCTGTGGGAGA	1066	chr4	+	39789682	39789702
mtr-mir162	838.4	MINF_r785927_x160	TCGATAAACCTCTGCATCCAG	162	chr4	+	38145227	38145247
	796.2	MINF_r1419662_x1	GAAATATATGTCATTTGCTGTAGA	1	chr6	-	13900253	13900276
	643.7	MINF_r1302838_x358	TTACCTACACCTCCCATGCCTA	381	AC235678.1	+	65860	65881
	643.5	MINF_r319689_x14	TATATGTTGTAGATCATAGAAG	24	chr3	-	41566302	41566323
	579.8	MINF_r815974_x9	TTTTTTTCCATACATCATCTAA	9	contig	+	2405	2426
	579.8	MINF_r1089489_x1053	TTTCGTTCCATACATCATCTAA	1073	contig	+	4999	5020
	539.9	MINF_r814724_x85	TTACAATTCCGCAATGATTAT	85	contig	-	110	130
	539.9	MINF_r1012332_x757	TGAAGCTGCCAGCATGATCTA	1050	contig	-	693	713
	484	MINF_r48162_x1	TAGGGTTATCAAAATTCAACCTAT	1	chr6	+	10713334	10713357
	477.6	MINF_r1201577_x12	TGCAAAATTGTTTTGGACCGTCAA	21	chr5	-	8138107	8138130
	434.8	MINF_r1500034_x2	TCCATCTACGTAGATATATGCGGT	3	chr1	+	19895192	19895215
mtr-mir164a	434.7	MINF_r861334_x825	TGGAGAAGCAGGGCACGTGCA	846	chr1	+	23983790	23983810
mtr-mir167b	434.7	MINF_r498665_x1569	TGAAGCTGCCAGCATGATCTG	2102	chr7	+	37444830	37444850
	434.5	MINF_r861334_x825	TGGAGAAGCAGGGCACGTGCA	846	chr7	-	2483241	2483261
mtr-mir164b	433.7	MINF_r861334_x825	TGGAGAAGCAGGGCACGTGCA	846	chr7	+	19001254	19001274
	433.5	MINF_r1281746_x1	TCTCAAAAAGTTGCGATTATGGCC	1	chr7	+	18608681	18608704
	429.7	MINF_r1274150_x12	TCAGGCGGGGGAGCAAATATGAAT	16	chr7	+	36245395	36245418
mtr-mir1509a	429.4	MINF_r609307_x643	TTAATCTAGGAAAATACGGTGG	796	chr7	+	36253658	36253679
	356.5	MINF_r693875_x47	TAAATGGATTACAACAACAAA	50	contig	+	2340	2360
	310.4	MINF_r1119285_x361	TTCCACAGCTTTCTTGAACTG	548	chr4	-	7887211	7887231
	310.3	MINF_r1545341_x10	CAGCCAAGGATGACTTGCCGG	27	chr4	-	3309643	3309663
	282.3	MINF_r267025_x8	TATGAGCGACTTCTTCCTCAA	11	contig	-	420	440
	282	MINF_r170406_x1	AATGATCTTCAATACCCTCAACTA	1	contig	-	656	679
	282	MINF_r1334444_x485	AGAATCTTGATGATGCTGCAG	528	contig	+	2052	2072
	281.8	MINF_r52191_x520	AACCAGGCTCTGATACCATGA	544	contig	+	112	132
	260	MINF_r1599044_x441	TTAATCAGGGAAATCACAGTT	501	contig	+	404	424
	259.9	MINF_r1395907_x1	TAAAGTATATAAAATCTGTCA	1	contig	-	831	851
	259.3	MINF_r1457978_x26	TTCATTTCTAAAATAGGCATTG	30	contig	+	740	761
	256.8	MINF_r1315124_x21197	TTGACAGAAGATAGAGGGCAC	21712	chr6	-	4434749	4434769
	217.6	MINF_r1035828_x5	GAGTCAGAATCTTTGAAAAGACGG	11	contig	-	948	971
	188.7	MINF_r176173_x55	GCGCTCTTAGTTCAGTTCGGT	117	chr3	-	33280353	33280373
	188.5	MINF_r986496_x8	ATTGGACATGTATTTTAAAACGGA	15	chr4	+	7772011	7772034
	188.5	MINF_r610846_x326	AAGCTCAGGAGGGATAGCGCC	339	chr4	-	44502050	44502070
	169.3	MINF_r932427_x14	GAAAAACATGAATGTCGAGCG	15	chr1	+	26871064	26871084
	169.3	MINF_r959785_x308	GGGATTGTAGTTCAATCGGTC	617	chr1	+	177505	177525
	156.5	MINF_r1590133_x248	CATTTGGAGAGACATAGACAA	301	chr7	-	4931230	4931250
	143.1	MINF_r1599044_x441	TTAATCAGGGAAATCACAGTT	501	contig	+	404	424
	142.9	MINF_r296619_x267	TGCCTGGCTCCCTGTATGCCA	275	contig	+	337	357
	128.4	MINF_r68986_x1	CTATGCTGCCATTTTATGTTT	1	chr3	-	19945931	19945951
	120.8	MINF_r135686_x24	AGGGGGAGCACCTTGCTGGGGCAT	26	chr5	-	21364487	21364510
	120.6	MINF_r60840_x159	GGAGTGACACTGAGAACACAAG	224	chr5	-	23864708	23864729
mtr-mir1510b	116.1	MINF_r1464627_x1988	TGGAATGGAGGATCAGGTAAA	2093	chr5	+	18612504	18612524
	100.3	MINF_r174252_x10	TTCCCACTGTTTTCGTCCTGTA	13	contig	-	999	1020
	87.2	MINF_r474460_x75	AAGGATATATTGGTCGTTTTC	97	chr3	-	26268910	26268930
	87.2	MINF_r474460_x75	AAGGATATATTGGTCGTTTTC	97	contig	+	888	908
mtr-mir162	86.8	MINF_r785927_x160	TCGATAAACCTCTGCATCCAG	162	chr4	+	38145227	38145247
	86.4	MINF_r1550950_x1	GAGTGATCTGAACCGTTGATATA	1	chr4	+	31764440	31764462
	80.9	MINF_r1235945_x89	TTGATCAAGGACTTTGCATC	117	chr3	-	26268570	26268589
	80.9	MINF_r1184778_x11	TACTGGACAAGTGGTGAGAAG	13	contig	+	872	892
	74.7	MINF_r1611716_x44	AGGGAACTTCTACGGTACACTCAT	55	chr5	-	36626981	36627004
mtr-mir171c	74.4	MINF_r362855_x96	TTGATTGAGCCGTGCCAATAT	114	chr5	+	8935859	8935879
	63.3	MINF_r580829_x1	ATACACTTTAGAGAGTATGATAAG	1	chr2	-	25640405	25640428
	48.6	MINF_r247261_x36	TTTAATTTATATACATCGTCA	38	contig	-	207	227
mtr-mir169j	38.8	MINF_r994790_x1	TGAGCCAGGATGACTTGCCGG	1	chr2	+	13454100	13454120
	36.9	MINF_r398959_x72413	TCGGACCAGGCTTCATTCCCC	75397	chr8	-	26059112	26059132
	36.9	MINF_r885561_x62	TTTGGCATTCTGTCCACCTCC	66	contig	-	501	521
	36.8	MINF_r1023315_x7	TAAATCACCCCTCTGACAAGAAGA	15	AC233685.2	-	229839	229862
	36.8	MINF_r1011218_x66	TGCATTTGCACCTGCACTTTC	69	AC235487.1	-	175273	175293
	35.4	MINF_r1470151_x1	GTGCATGTGATGAGTTACTCG	4	contig	-	2733	2753
	35.1	MINF_r1502156_x159	TGAGGGGCTGTTTGAAAGCGG	189	contig	+	336	356
	33.1	MINF_r29925_x17	TGACATAGAGTTAGGTGACAT	22	chr6	-	21486036	21486056
	31.4	MINF_r660876_x6	TATATCATCAGAACTGTATATGGC	16	chr4	-	45243570	45243593
	31.4	MINF_r1368760_x30	CATTGTTTGGTTTAGTACAAA	30	chr4	-	46788434	46788454
	30.7	MINF_r693875_x47	TAAATGGATTACAACAACAAA	50	contig	-	1048	1068
	30	MINF_r341588_x6	AAACCCAAATTAGTCTCGGAC	11	contig	-	169	189
	28.9	MINF_r264863_x2183	TGACAGAAGAGAGTGAGCAC	2223	chr1	-	29851903	29851922
mtr-mir168b	28.4	MINF_r120635_x6236	TCGCTTGGTGCAGGTCGGGAA	6333	chr5	+	41975247	41975267
	25.1	MINF_r837666_x19	TGAGTAGAAACTTGTTGTCTTGAA	20	contig	+	3430	3453
	24.7	MINF_r651508_x14	TACATGTCGCTCTCACCTGAA	33	contig	-	250	270
	23.4	MINF_r1419662_x1	GAAATATATGTCATTTGCTGTAGA	1	chr5	-	32131699	32131722
	23.1	MINF_r885561_x62	TTTGGCATTCTGTCCACCTCC	66	chr8	+	25188700	25188720
	22.1	MINF_r338662_x7	ACTATGAAGCACGGATACTCCTC	14	contig	+	897	919
	21.3	MINF_r28808_x1	ATCCCTTCATTAGTGGTCATTGGG	1	chr4	+	46544566	46544589
	20.3	MINF_r1457978_x26	TTCATTTCTAAAATAGGCATTG	30	contig	+	740	761
	17.5	MINF_r837666_x19	TGAGTAGAAACTTGTTGTCTTGAA	20	contig	+	3430	3453
	17.3	MINF_r899420_x1	CTCTCTCTCTTCGAAAACCATA	1	contig	-	740	761
mtr-mir2089	16.8	MINF_r1058058_x70	AGGATTGGTGTAATAGGTAAAA	138	chr5	+	18629534	18629555
	16.3	MINF_r388945_x627	TGAGAATGTTAGATACGGAAC	749	chr5	-	14077714	14077734
	16.3	MINF_r1033158_x17	TCGGATTGCGGCGACGTGGGC	91	chr5	+	21084129	21084149
	16	MINF_r837666_x19	TGAGTAGAAACTTGTTGTCTTGAA	20	contig	+	3430	3453
	14.9	MINF_r610846_x326	AAGCTCAGGAGGGATAGCGCC	339	chr3	-	33815536	33815556
	14.2	MINF_r1274150_x12	TCAGGCGGGGGAGCAAATATGAAT	16	chr7	+	36245395	36245418
	13.7	MINF_r406364_x6	CGGTTTGCAGAACGGTAGTTAACT	16	chr7	+	3001628	3001651
	13	MINF_r922531_x20	AGCCTCGGAGTGCGGATTATC	21	chr7	-	22191938	22191958
mtr-mir393b	12.8	MINF_r226467_x21	ATCATGCTATCCCTTTGGATT	22	chr5	+	33946014	33946034
	12.8	MINF_r1227950_x5	AGCCTTGGAGTGCAGATTATC	12	chr7	-	22181574	22181594
	12.7	MINF_r996302_x6	GGGGATATAGCTCAGTTGGTAGAG	17	chr5	+	33643313	33643336
	11.3	MINF_r4443_x10	TGAAGAAGGAGCTGCTATTGAC	11	chr5	+	33041666	33041687
	10.5	MINF_r1227950_x5	AGCCTTGGAGTGCAGATTATC	12	chr7	-	22215733	22215753
	7.6	MINF_r1227950_x5	AGCCTTGGAGTGCAGATTATC	12	chr7	-	22197078	22197098
mtr-mir1509b	7.5	MINF_r1476597_x7	TTAATCTAGGAAATTACACTCG	11	chr3	+	22804668	22804689
mtr-mir2661	7.3	MINF_r779714_x292	TAGGTTTGAGAAAATGGGCAG	304	chr3	+	18890025	18890045
	6.8	MINF_r1421567_x17	TGCTTTAAGGATATTTGTTAAGGA	18	chr7	-	23629364	23629387
	6.8	MINF_r44860_x10	TATTTGTTACAGTTCTAGGATA	11	chr7	+	6384284	6384305
	6.5	MINF_r736268_x1	GCGAGTTAACTCACGCGGCGTGAC	1	chr2	-	14742015	14742038
	6.2	MINF_r796490_x1	TGAATTCTCAATCGTTAGATTAAT	1	contig	+	1013	1036
	5.2	MINF_r1334444_x485	AGAATCTTGATGATGCTGCAG	528	contig	+	2052	2072
	4.9	MINF_r1574176_x3	TCCAGCAATTGGTATCACAGCTCC	3	chr5	-	28340867	28340890
	4.8	MINF_r66957_x4	CACTCCTCGGATTAGGCGTGTTCC	14	chr5	-	27969661	27969684
	4.6	MINF_r1368760_x30	CATTGTTTGGTTTAGTACAAA	30	chr4	-	46866466	46866486
	4.4	MINF_r1292966_x1	TGATCTTGATTACGACCGCAAAT	1	chr3	-	11367188	11367210
	3.7	MINF_r273326_x458	TTTGGTACTTCGTCGATTTGAT	488	chr6	-	4505952	4505973
mtr-mir164b	3.6	MINF_r861334_x825	TGGAGAAGCAGGGCACGTGCA	846	chr7	+	19001254	19001274
	3.6	MINF_r296619_x267	TGCCTGGCTCCCTGTATGCCA	275	chr7	-	6835727	6835747
	3.4	MINF_r92477_x21	TTTGGACTCTATGTAGAAGGTCAA	37	chr4	-	308669	308692
	3.3	MINF_r579007_x3	ATGCCATGTTGGAGAACGGTTCTC	10	chr2	+	4732163	4732186
	3.3	MINF_r936503_x9	AAGAGAGCTGGCTTATATACTCAT	15	chr5	-	25517871	25517894
mtr-mir2633	3.3	MINF_r887907_x173	TGACATTTTGCTCCAGATTCA	181	chr5	+	25828475	25828495
	3.2	MINF_r172229_x36	TGGAACAATAGAAATGTCGGA	53	chr4	+	20867555	20867575
	3.2	MINF_r1347490_x1	TGGTCGTCTGTTTTTGGGTTGTGA	1	contig	-	528	551
	3.1	MINF_r1371527_x1	AGGCACCGGTTAGCATGACCCTTA	1	chr4	+	16694421	16694444
	3	MINF_r1419662_x1	GAAATATATGTCATTTGCTGTAGA	1	chr1	+	25395920	25395943
	3	MINF_r1488263_x2	CCATGAAAGAATGATGGATAATTT	6	chr1	+	28483572	28483595
	2.9	MINF_r48162_x1	TAGGGTTATCAAAATTCAACCTAT	1	chr1	+	15963714	15963737
	2.9	MINF_r308399_x3	ATTGGATCTTTGGCAGTTTTGGCT	5	chr8	+	24826019	24826042
	2.8	MINF_r531747_x34	ATTCAAGAAGGTCGTGGAAAA	42	chr1	-	31280851	31280871
	2.8	MINF_r1010903_x1	ATTCGGTCCTATATACAAGAAAC	1	chr2	-	31150801	31150823
	2.8	MINF_r1184230_x10	ATCCTTGGAATGCAGATTATC	10	chr7	-	22156542	22156562
	2.8	MINF_r1049334_x1	TTGTTGTGAATTCGTTGTGAA	1	chr8	+	11826122	11826142
	2.7	MINF_r174949_x2	TGAAGTGTTTGGGGGAACTCT	2	chr5	-	26019739	26019759
	2.6	MINF_r1470151_x1	GTGCATGTGATGAGTTACTCG	4	contig	-	2473	2493
	2.5	MINF_r174949_x2	TGAAGTGTTTGGGGGAACTCT	2	chr5	-	26053775	26053795
	2.5	MINF_r174949_x2	TGAAGTGTTTGGGGGAACTCT	2	chr5	-	26053563	26053583
	2.5	MINF_r562550_x11451	TCTCGTTCCATATATCGTCTAA	11771	contig	-	5203	5224
	2.4	MINF_r363817_x1	AATCTGATCCTAAGACTCCAAAGA	1	chr3	+	11777906	11777929
	2.4	MINF_r1029790_x1	TTTCTAAGTATGGATAGTCTCAAT	1	chr3	-	9227441	9227464
	2.4	MINF_r509036_x24	TCTGTCAGTAGACTCAATTTC	24	chr4	-	10532807	10532827
	2.4	MINF_r174949_x2	TGAAGTGTTTGGGGGAACTCT	2	chr5	-	25973826	25973846
	2.4	MINF_r174949_x2	TGAAGTGTTTGGGGGAACTCT	2	chr5	-	26008047	26008067
	2.4	MINF_r174949_x2	TGAAGTGTTTGGGGGAACTCT	2	chr5	-	26007829	26007849
	2.4	MINF_r174949_x2	TGAAGTGTTTGGGGGAACTCT	2	chr5	-	26013915	26013935
	2.4	MINF_r174949_x2	TGAAGTGTTTGGGGGAACTCT	2	chr5	-	26013693	26013713
	2.4	MINF_r174949_x2	TGAAGTGTTTGGGGGAACTCT	2	chr5	-	26019519	26019539
	2.4	MINF_r174949_x2	TGAAGTGTTTGGGGGAACTCT	2	chr5	-	26031168	26031188
	2.4	MINF_r174949_x2	TGAAGTGTTTGGGGGAACTCT	2	chr5	-	26038560	26038580
	2.4	MINF_r174949_x2	TGAAGTGTTTGGGGGAACTCT	2	chr5	-	26038350	26038370
	2.4	MINF_r174949_x2	TGAAGTGTTTGGGGGAACTCT	2	chr5	-	26061795	26061815
	2.4	MINF_r658019_x7	CGAAATTGCAAGGCCGGACGTTGT	10	chr8	+	17775433	17775456
	2.4	MINF_r627158_x1	TCAGAATCGATTATGTGAGACGCA	1	contig	-	70	93
	2.3	MINF_r151600_x1	TGTGTCATTAACTTCCGTCTGGCC	1	chr2	+	8160381	8160404
	2.3	MINF_r1565428_x3226	GACATGAATGCAGAACTGGAA	3503	chr2	-	2689695	2689715
	2.3	MINF_r1292966_x1	TGATCTTGATTACGACCGCAAAT	1	chr3	-	11367368	11367390
	2.3	MINF_r174949_x2	TGAAGTGTTTGGGGGAACTCT	2	chr5	-	26031384	26031404
	2.3	MINF_r174949_x2	TGAAGTGTTTGGGGGAACTCT	2	chr5	-	26073935	26073955
	2.3	MINF_r439199_x1514	TTGACAGAAGATAGAGAGCAC	1559	chr6	-	18436460	18436480
mtr-mir5231	2.3	MINF_r791157_x519	TTATGCAAGTAGATAAGCTCA	605	chr7	+	957960	957980
mtr-mir169j	2.2	MINF_r994790_x1	TGAGCCAGGATGACTTGCCGG	1	chr2	+	13454100	13454120
	2.2	MINF_r579007_x3	ATGCCATGTTGGAGAACGGTTCTC	10	chr2	+	4732163	4732186
	2.2	MINF_r787774_x14	AAGGATTAGTAACTTCAGAGACGA	30	chr4	-	17506276	17506299
	2.2	MINF_r257028_x14	TGGAACAATAGAAATGTCGG	16	chr5	-	25689750	25689769
	2.2	MINF_r174949_x2	TGAAGTGTTTGGGGGAACTCT	2	chr5	-	25974086	25974106
	2.2	MINF_r174949_x2	TGAAGTGTTTGGGGGAACTCT	2	chr5	-	26024445	26024465
	2.2	MINF_r174949_x2	TGAAGTGTTTGGGGGAACTCT	2	chr5	-	26061585	26061605
mtr-mir5229a	2.2	MINF_r388731_x26	TTAGCAGGAAGAGTGACTATG	27	chr5	+	11316152	11316172
	2.2	MINF_r48162_x1	TAGGGTTATCAAAATTCAACCTAT	1	chr5	+	20024804	20024827
	2.2	MINF_r1033158_x17	TCGGATTGCGGCGACGTGGGC	91	chr5	+	20916320	20916340
	2.2	MINF_r1033158_x17	TCGGATTGCGGCGACGTGGGC	91	chr5	+	20925096	20925116
	2.2	MINF_r1033158_x17	TCGGATTGCGGCGACGTGGGC	91	chr5	+	20989755	20989775
	2.2	MINF_r885561_x62	TTTGGCATTCTGTCCACCTCC	66	contig	-	267	287
	2.2	MINF_r1282355_x1593	TGAAGCTGCCAGCATGATCTCA	2031	contig	+	360	381
	2.1	MINF_r555264_x1209	TGATAGAGCTAGACCATCGGAG	1224	chr3	-	41973940	41973961
mtr-mir1509b	2.1	MINF_r1476597_x7	TTAATCTAGGAAATTACACTCG	11	chr3	+	22804668	22804689
mtr-mir156h	2.1	MINF_r439199_x1514	TTGACAGAAGATAGAGAGCAC	1559	chr7	+	24257590	24257610
	2.1	MINF_r955283_x1	TCCTCACAAATTCCTTAGTCGCA	2	chr8	+	8117451	8117473
	2.1	MINF_r1395907_x1	TAAAGTATATAAAATCTGTCA	1	contig	-	1085	1105
	2	MINF_r282340_x4	CCAAATCATTGCAAATCGTCAGG	12	chr3	-	30078923	30078945
	2	MINF_r580610_x4	TGAACCAAATGAGCTGAACTTGAG	6	chr4	+	9749377	9749400
mtr-mir168c	2	MINF_r120635_x6236	TCGCTTGGTGCAGGTCGGGAA	6333	chr5	+	10278690	10278710
	2	MINF_r388731_x26	TTAGCAGGAAGAGTGACTATG	27	chr5	+	11248891	11248911
	2	MINF_r388731_x26	TTAGCAGGAAGAGTGACTATG	27	chr5	+	11256218	11256238
	2	MINF_r388731_x26	TTAGCAGGAAGAGTGACTATG	27	chr5	+	11263612	11263632
	2	MINF_r388731_x26	TTAGCAGGAAGAGTGACTATG	27	chr5	+	11270988	11271008
	2	MINF_r388731_x26	TTAGCAGGAAGAGTGACTATG	27	chr5	+	11278393	11278413
	2	MINF_r388731_x26	TTAGCAGGAAGAGTGACTATG	27	chr5	+	11285801	11285821
mtr-mir5229b	2	MINF_r388731_x26	TTAGCAGGAAGAGTGACTATG	27	chr5	+	11293245	11293265
	2	MINF_r456332_x10	TCCGTAGTAGCTCACCTGG	36	chr5	-	5145453	5145471
	2	MINF_r48162_x1	TAGGGTTATCAAAATTCAACCTAT	1	chr7	+	12410138	12410161
mtr-mir5745b	2	MINF_r247261_x36	TTTAATTTATATACATCGTCA	38	chr7	+	26377753	26377773
	2	MINF_r861334_x825	TGGAGAAGCAGGGCACGTGCA	846	chr7	-	2482991	2483011
	2	MINF_r1302838_x358	TTACCTACACCTCCCATGCCTA	381	contig	+	489	510
	1.9	MINF_r321055_x14	TGAGAACTGTTTTCCGCACCTT	14	chr1	-	25868864	25868885
	1.9	MINF_r630743_x6	TTAAGATGTGTGTTGCTAGCA	10	chr4	+	1123642	1123662
	1.9	MINF_r1488263_x2	CCATGAAAGAATGATGGATAATTT	6	chr4	+	26853927	26853950
	1.9	MINF_r639992_x8	ACTAGACTCTGCTTCTGAAGACAT	29	chr4	-	3275200	3275223
mtr-mir168b	1.9	MINF_r120635_x6236	TCGCTTGGTGCAGGTCGGGAA	6333	chr5	+	41975247	41975267
	1.9	MINF_r189748_x2	TAAGCCTTAGAATGCAGATTA	4	chr7	-	22167093	22167113
	1.9	MINF_r174402_x202	TCTCGATCAATTCAAGTGCATA	205	contig	-	719	740
	1.9	MINF_r1160942_x1	TATCCTGAGGACTACGTCATC	1	contig	-	1353	1373
	1.9	MINF_r341588_x6	AAACCCAAATTAGTCTCGGAC	11	contig	-	421	441
	1.9	MINF_r1558282_x413	TGTTAGAGTGGAGGTGTCGAA	468	contig	-	778	798
	1.9	MINF_r768991_x336	TTTCCAATTCCACCCATTCCTA	356	contig	+	1511	1532
	1.9	MINF_r854938_x4	AAAACCATGTAGAGCATAAGACGA	11	contig	-	1207	1230
mtr-mir2600c	1.8	MINF_r1339812_x13	AAGCATTGTGGCATTGTGATTGGT	16	chr1	+	31878266	31878289
	1.8	MINF_r442523_x21	TCAAGCTTTGGATGGCAGAAG	24	chr3	-	37694292	37694312
	1.8	MINF_r1425807_x3	CTCTTATAAATAGGACCGGAGATA	9	chr3	+	2721811	2721834
	1.8	MINF_r174949_x2	TGAAGTGTTTGGGGGAACTCT	2	chr5	-	26073689	26073709
	1.8	MINF_r616606_x6	AATCTGAGAAACGTTTGACAAAGA	11	chr5	+	13506694	13506717
	1.8	MINF_r48162_x1	TAGGGTTATCAAAATTCAACCTAT	1	chr5	+	24445431	24445454
mtr-mir393b	1.8	MINF_r226467_x21	ATCATGCTATCCCTTTGGATT	22	chr5	+	33946014	33946034
mtr-mir5204	1.8	MINF_r1101745_x3	GCTGGAAGGTTTTGTAGGAAC	3	chr7	+	23966917	23966937
	1.8	MINF_r406364_x6	CGGTTTGCAGAACGGTAGTTAACT	16	chr7	+	3001628	3001651
	1.8	MINF_r296619_x267	TGCCTGGCTCCCTGTATGCCA	275	contig	+	337	357
	1.8	MINF_r742976_x4	TATAGAACTGTTAGCTTAAGA	4	contig	+	3572	3592
	1.8	MINF_r899420_x1	CTCTCTCTCTTCGAAAACCATA	1	contig	-	936	957
	1.7	MINF_r1577794_x1	GGAGGCACGTGATATTTCTTCTTA	1	AC130806.58	+	10133	10156
	1.7	MINF_r1011218_x66	TGCATTTGCACCTGCACTTTC	69	AC235487.1	-	175145	175165
mtr-mir156j	1.7	MINF_r62395_x85	TTGACAGAAGAGGGTGAGCACA	124	chr1	+	3468984	3469005
	1.7	MINF_r474460_x75	AAGGATATATTGGTCGTTTTC	97	chr3	-	26269030	26269050
	1.7	MINF_r194541_x1	TGAATCGGCCTGTATTGAAGCGT	2	chr3	+	13780488	13780510
	1.7	MINF_r264863_x2183	TGACAGAAGAGAGTGAGCAC	2246	chr3	-	5871638	5871657
	1.7	MINF_r186101_x6	TAAGAACTCCATAGTTAAGCGTGC	10	chr4	-	24509927	24509950
	1.7	MINF_r660876_x6	TATATCATCAGAACTGTATATGGC	16	chr4	-	45243776	45243799
	1.7	MINF_r1484961_x5	GGAAAACATGAATGCCGGGCG	9	chr6	+	402526	402546
	1.7	MINF_r273326_x458	TTTGGTACTTCGTCGATTTGAT	488	chr7	+	7914059	7914080
	1.7	MINF_r48162_x1	TAGGGTTATCAAAATTCAACCTAT	1	chr7	+	12410138	12410161
	1.7	MINF_r1227950_x5	AGCCTTGGAGTGCAGATTATC	12	chr7	-	22181938	22181958
	1.7	MINF_r48162_x1	TAGGGTTATCAAAATTCAACCTAT	1	chr7	-	26308977	26309000
	1.7	MINF_r983378_x37	TACATGAACTTCATGCATTTG	41	contig	+	946	966
	1.7	MINF_r828722_x15	ATTCAGTGACTTTAGGGCGGG	30	contig	-	818	838
	1.7	MINF_r885561_x62	TTTGGCATTCTGTCCACCTCC	66	contig	-	407	427
	1.6	MINF_r689476_x7	AGTTTAATATCTGATATGTGGACC	23	chr1	+	10871676	10871699
mtr-mir160b	1.6	MINF_r296619_x267	TGCCTGGCTCCCTGTATGCCA	277	chr1	+	27239025	27239045
	1.6	MINF_r1138959_x2	TAGGGTTGGGAATAGGTCAGGCCA	4	chr1	-	25224083	25224106
	1.6	MINF_r1609752_x1	AAGCGTTTAGGTCAACAAAATGTA	1	chr2	-	23223049	23223072
mtr-mir5741b	1.6	MINF_r495341_x14	TAGGGACTAAATTGATGGTTT	17	chr2	+	5612848	5612868
	1.6	MINF_r442523_x21	TCAAGCTTTGGATGGCAGAAG	24	chr3	-	37694370	37694390
	1.6	MINF_r1146010_x4	AAGTAAGAGGACCCATAAACACAT	9	chr3	+	17627797	17627820
	1.6	MINF_r1412921_x4	CTTAAAAGGACCTTAAGATGCATT	10	chr4	+	26151584	26151607
	1.6	MINF_r1189293_x2	TGCAGGATGCAGGTGCATGTA	2	chr4	-	15464426	15464446
	1.6	MINF_r1574176_x3	TCCAGCAATTGGTATCACAGCTCC	3	chr5	-	28340791	28340814
	1.6	MINF_r1283655_x721	AGAATCCTGATGATGCTGCAG	745	chr5	-	9364273	9364293
	1.6	MINF_r246682_x6	GAAAGGACCAAAATGTGTAACGGA	6	chr8	+	12052299	12052322
	1.6	MINF_r610141_x8	AGAGACAAGAAAACAAAGGCA	16	contig	-	1490	1510
	1.6	MINF_r349665_x1	CGAGGATGTTATGCGGATAAAAC	1	contig	+	1123	1145
	1.6	MINF_r1528269_x17	ACTCGACTGTTGAGTTTGTACGGA	29	contig	-	850	873
	1.6	MINF_r519379_x24	TCGGCCGTGGAATTCTCGGTTG	30	contig	+	499	520
	1.6	MINF_r185385_x8	TGGTAAGGACAATGCATACTATAT	14	contig	-	551	574
	1.5	MINF_r989736_x10	TGTGAACTCTAGCCACTAGACTAC	23	AC235757.1	-	144359	144382
mtr-mir164a	1.5	MINF_r861334_x825	TGGAGAAGCAGGGCACGTGCA	846	chr1	+	23983790	23983810
	1.5	MINF_r1419662_x1	GAAATATATGTCATTTGCTGTAGA	1	chr1	+	25331477	25331500
	1.5	MINF_r398959_x72413	TCGGACCAGGCTTCATTCCCC	75376	chr1	-	15237819	15237839
	1.5	MINF_r1138959_x2	TAGGGTTGGGAATAGGTCAGGCCA	4	chr1	-	22856195	22856218
	1.5	MINF_r855497_x14	CCATGAAGGCTGCTCACTATTT	23	chr2	-	19067286	19067307
	1.5	MINF_r442523_x21	TCAAGCTTTGGATGGCAGAAG	23	chr3	-	36224710	36224730
mtr-mir156c	1.5	MINF_r264863_x2183	TGACAGAAGAGAGTGAGCAC	2223	chr3	+	36762583	36762602
	1.5	MINF_r161798_x5	CGAGCCGAATCAATATCACTC	5	chr3	-	11953993	11954013
	1.5	MINF_r61331_x19	CTTTTGTGGATTATGATGTGAC	26	chr3	+	6191830	6191851
	1.5	MINF_r886121_x8	GAACATCTGGATCACGCAACTCGG	10	chr4	+	15274710	15274733
	1.5	MINF_r1545341_x10	CAGCCAAGGATGACTTGCCGG	27	chr4	-	3309899	3309919
	1.5	MINF_r1119285_x361	TTCCACAGCTTTCTTGAACTG	548	chr4	-	7886983	7887003
	1.5	MINF_r48162_x1	TAGGGTTATCAAAATTCAACCTAT	1	chr5	+	20024804	20024827
	1.5	MINF_r287277_x3	AAGATTTTTTGATTTTGGACCTTC	8	chr8	-	7728457	7728480
	1.5	MINF_r657096_x2397	TCCAATGTAATCTAGGTCTAC	2476	chr8	-	16968092	16968112
	1.5	MINF_r1021574_x23	TAGATAAAAATAGTGCTCGAG	28	contig	-	362	382
	1.4	MINF_r719639_x4	CACATCTAAGACTGTGTTAGGCGT	15	chr2	-	5165695	5165718
	1.4	MINF_r1419662_x1	GAAATATATGTCATTTGCTGTAGA	1	chr3	-	26453845	26453868
	1.4	MINF_r282340_x4	CCAAATCATTGCAAATCGTCAGG	12	chr3	-	30078941	30078963
	1.4	MINF_r447712_x1	TTTTGTTGTGAATTCGTTGTGAAA	2	chr3	-	32306140	32306163
	1.4	MINF_r2474_x4	ATAAAACATGTGGCTACAAAGAAT	8	chr3	-	14527089	14527112
	1.4	MINF_r886121_x8	GAACATCTGGATCACGCAACTCGG	10	chr4	+	31709790	31709813
	1.4	MINF_r787774_x14	AAGGATTAGTAACTTCAGAGACGA	30	chr4	-	17506040	17506063
	1.4	MINF_r48162_x1	TAGGGTTATCAAAATTCAACCTAT	1	chr5	+	24445431	24445454
mtr-mir2592bm	1.4	MINF_r1538216_x13	GGAAAACATGAATGTCGGGTG	16	chr5	+	2926769	2926789
	1.4	MINF_r586509_x17	AGATTAATTTCTCTGATCTGGC	25	chr6	-	13278282	13278303
	1.4	MINF_r48162_x1	TAGGGTTATCAAAATTCAACCTAT	1	chr7	-	26308727	26308750
	1.4	MINF_r1010903_x1	ATTCGGTCCTATATACAAGAAAC	1	contig	-	522	544
	1.4	MINF_r983378_x37	TACATGAACTTCATGCATTTG	41	contig	+	946	966
	1.4	MINF_r1012332_x757	TGAAGCTGCCAGCATGATCTA	1050	contig	-	501	521
	1.4	MINF_r1025719_x1	AGATGTTAAATGATTGTAGGAAAA	1	contig	-	419	442
	1.4	MINF_r1025719_x1	AGATGTTAAATGATTGTAGGAAAA	1	contig	-	425	448
	1.4	MINF_r346050_x1	AATATGTAGTCATTAGTTGTTGGT	1	contig	-	587	610
	1.4	MINF_r474460_x75	AAGGATATATTGGTCGTTTTC	97	contig	+	888	908
	1.4	MINF_r519379_x24	TCGGCCGTGGAATTCTCGGTTG	30	contig	+	499	520
	1.4	MINF_r287521_x20	TTGGACTGAAGGGAGCTCCCT	35	contig	+	600	620
	1.3	MINF_r1282588_x5	CGAAATTGTTAGGTCGAACGTCAT	10	AC225517.13	-	12992	13015
	1.3	MINF_r167039_x3249	AGAATCTTGATGATGCTGCAT	3312	AC233663.2	+	10279	10299
	1.3	MINF_r495341_x14	TAGGGACTAAATTGATGGTTT	16	chr2	-	25258779	25258799
	1.3	MINF_r57962_x6	TCTGACATTAGGACATGGCTA	9	chr3	-	39134784	39134804
	1.3	MINF_r1583709_x29	TTCCCCGGCAGCGGCGCCA	30	chr4	+	6780076	6780094
	1.3	MINF_r264863_x2183	TGACAGAAGAGAGTGAGCAC	2246	chr4	-	1558364	1558383
mtr-mir5559	1.3	MINF_r895792_x843	TACTTGGTGAATTGTTGGATC	936	chr6	+	1058344	1058364
	1.3	MINF_r1229679_x1	TCTTTATTGGATTAATGACTGGTAT	1	chr6	-	1404786	1404810
	1.3	MINF_r768476_x1	AAGGACGGGGTAGTAGTTTTTAAC	1	chr7	-	36348979	36349002
	1.3	MINF_r1227950_x5	AGCCTTGGAGTGCAGATTATC	12	chr7	-	22181800	22181820
	1.3	MINF_r308399_x3	ATTGGATCTTTGGCAGTTTTGGCT	5	chr8	+	24826019	24826042
	1.3	MINF_r808506_x1	GCCATGTGTCTGTGTTCGCGTCGT	1	contig	-	1631	1654
	1.3	MINF_r1282355_x1593	TGAAGCTGCCAGCATGATCTCA	2031	contig	+	360	381
	1.3	MINF_r174402_x202	TCTCGATCAATTCAAGTGCATA	205	contig	-	463	484
	1.3	MINF_r167039_x3249	AGAATCTTGATGATGCTGCAT	3312	contig	+	432	452
	1.3	MINF_r230065_x401	TGATTGAGTCGTGCCAATATC	422	contig	-	756	776
	1.3	MINF_r651508_x14	TACATGTCGCTCTCACCTGAA	33	contig	-	108	128
	1.2	MINF_r363817_x1	AATCTGATCCTAAGACTCCAAAGA	1	AC135504.61	-	5262	5285
	1.2	MINF_r1282588_x5	CGAAATTGTTAGGTCGAACGTCAT	10	AC225507.19	+	216698	216721
	1.2	MINF_r458600_x20140	TCGGACCAGGCTTCATTCCTA	21738	chr2	-	33425395	33425415
mtr-mir169e	1.2	MINF_r706014_x53	GGCAGGTCATCCTTCGGCTATA	69	chr2	+	13473594	13473615
	1.2	MINF_r1259433_x19	TATCTGATGAAGATTGTTGGT	22	chr2	+	4512660	4512680
	1.2	MINF_r357509_x159	TATTGCACTCATCTTCCATGGC	163	chr4	-	23221571	23221592
	1.2	MINF_r610846_x326	AAGCTCAGGAGGGATAGCGCC	339	chr4	-	44501822	44501842
	1.2	MINF_r142733_x7	ACCACTCGGTTCGACTCGTTAGGT	13	chr5	-	29118992	29119015
	1.2	MINF_r273326_x458	TTTGGTACTTCGTCGATTTGAT	488	chr7	+	7914059	7914080
mtr-mir169l	1.2	MINF_r1545341_x10	CAGCCAAGGATGACTTGCCGG	16	chr7	+	10204644	10204664
	1.2	MINF_r177812_x1	TCTTTGTTGAGTTTTTAAGATGA	1	chr7	+	18113586	18113608
	1.2	MINF_r1301488_x8	CAAATTGTAAGACGTTTTGGCCAT	11	chr7	-	22089829	22089852
	1.2	MINF_r922531_x20	AGCCTCGGAGTGCGGATTATC	21	chr7	-	22191714	22191734
	1.2	MINF_r44860_x10	TATTTGTTACAGTTCTAGGATA	11	chr7	+	6384284	6384305
	1.2	MINF_r398959_x72413	TCGGACCAGGCTTCATTCCCC	75378	chr8	-	5102217	5102237
	1.2	MINF_r934090_x4	TTAAGGAACTAAAAGTAGAAAGAA	9	contig	+	983	1006
	1.2	MINF_r52191_x520	AACCAGGCTCTGATACCATGA	544	contig	+	112	132
	1.2	MINF_r1089489_x1053	TTTCGTTCCATACATCATCTAA	1073	contig	+	4999	5020
	1.2	MINF_r960700_x374	TCGGACCAGGCTTCGTTCCCC	475	contig	+	1267	1287
	1.1	MINF_r1419662_x1	GAAATATATGTCATTTGCTGTAGA	1	chr1	+	25331477	25331500
	1.1	MINF_r1419662_x1	GAAATATATGTCATTTGCTGTAGA	1	chr1	+	25395920	25395943
	1.1	MINF_r172229_x36	TGGAACAATAGAAATGTCGGA	53	chr4	+	20867555	20867575
	1.1	MINF_r1412921_x4	CTTAAAAGGACCTTAAGATGCATT	10	chr4	+	26032537	26032560
	1.1	MINF_r130122_x7	TTGTTTATATTAGTGATCGGA	13	chr5	-	11430479	11430499
	1.1	MINF_r135686_x24	AGGGGGAGCACCTTGCTGGGGCAT	26	chr5	+	21101306	21101329
	1.1	MINF_r398967_x53	TTTGGGATCAGAAATTAGAGA	54	chr5	-	1373237	1373257
	1.1	MINF_r203303_x56	CAAGGGGTATTGCGGAGGATA	56	chr7	-	31987985	31988005
	1.1	MINF_r218412_x1	AGACAGAATTTGTGACGGTTG	2	chr8	+	8773441	8773461
	1.1	MINF_r48162_x1	TAGGGTTATCAAAATTCAACCTAT	1	chr8	+	14811201	14811224
	1.1	MINF_r362855_x96	TTGATTGAGCCGTGCCAATAT	138	contig	-	2097	2117
	1.1	MINF_r1031080_x1	ATTGTTTCTTGGGTTCTCAACGGT	1	contig	+	234	257
	1.1	MINF_r1334444_x485	AGAATCTTGATGATGCTGCAG	528	contig	+	2052	2072
	1.1	MINF_r505320_x81	TTAATCATGGAAATCATGGTTA	83	contig	-	712	733
	1	MINF_r1609621_x1038	TTACCGATTCCACCCATTCCTA	1096	AC235678.1	-	30860	30881
	1	MINF_r447712_x1	TTTTGTTGTGAATTCGTTGTGAAA	2	chr3	-	32305946	32305969
	1	MINF_r399443_x1	AAGTTTTTATATTGGGCCTAA	1	chr4	-	26041883	26041903
mtr-mir1507	1	MINF_r854689_x3784	CCTCGTTCCATACATCATCTAG	3839	chr4	+	46265064	46265085
	1	MINF_r60840_x159	GGAGTGACACTGAGAACACAAG	224	chr5	-	23864486	23864507
mtr-mir5558	1	MINF_r982304_x30	TTTTCCAATTCTAAGTCTATC	31	chr5	+	19731798	19731818
	1	MINF_r1393845_x1	ACCCTCCGGTCACTAATATAAAC	2	chr7	+	4969869	4969891
	1	MINF_r498665_x1569	TGAAGCTGCCAGCATGATCTG	2815	contig	+	333	353
BUILD SUCCESSFUL (total time: 7 seconds)

## Sheet: mtr-MLEF
ID	score	mature_query	mature_seq	num_reads	chr	strand	mature_start_genome	mature_stop_genome
mtr-mir1507	54993.7	MLEF_r998526_x2564	CCTCGTTCCATACATCATCTAG	2606	chr4	+	46265064	46265085
	54985.9	MLEF_r1062598_x9	AGTCCTGTTAAACTTAAGTCGGTT	13	chr3	-	4284390	4284413
	54985.8	MLEF_r308940_x104993	TGACAGAAGAGAGTGAGCAC	107849	chr3	-	5871634	5871653
mtr-mir156c	54939.5	MLEF_r308940_x104993	TGACAGAAGAGAGTGAGCAC	107477	chr3	+	36762583	36762602
	54939.3	MLEF_r1416942_x5	TGGAAAAAGATAGGTAGACACCAT	9	chr3	+	35169207	35169230
	54823	MLEF_r308940_x104993	TGACAGAAGAGAGTGAGCAC	107478	chr1	-	29851897	29851916
	54822.6	MLEF_r1300488_x7	TCTTAATCTGTGTGCAATTGGCTA	15	chr1	-	17879430	17879453
	47308.6	MLEF_r767542_x1699	TCCAATGTAATCTAGGTCTAC	1764	chr8	-	16968207	16968227
	46531	MLEF_r465591_x85000	TCGGACCAGGCTTCATTCCCC	91185	chr8	-	5102439	5102459
	46530.9	MLEF_r465591_x85000	TCGGACCAGGCTTCATTCCCC	88408	chr8	-	5102007	5102027
	46500.9	MLEF_r231773_x4	TTTAGGACATTGATTAAGAAGACA	12	chr1	-	13188041	13188064
	46499.7	MLEF_r465591_x85000	TCGGACCAGGCTTCATTCCCC	91181	chr1	-	15238069	15238089
	45230.9	MLEF_r465591_x85000	TCGGACCAGGCTTCATTCCCC	88408	chr8	-	5102213	5102233
	45230.8	MLEF_r1034763_x102	TTTGGCATTCTGTCCACCTCC	103	chr8	+	25188700	25188720
	17301	MLEF_r1534012_x32920	TTGACAGAAGATAGAGGGCAC	33835	chr6	-	4434935	4434955
mtr-mir5224a	17300.7	MLEF_r323132_x12	TCGAGGACATGAGGGACGTTAT	16	chr6	+	21060323	21060344
	8738.8	MLEF_r920871_x4	AGGGACTGATTAAGTTAGACGTTT	12	chr5	+	88453	88476
	8472.4	MLEF_r1388832_x179	TTTTAATGAATTATCGGTAGTA	188	contig	+	668	689
	6690.6	MLEF_r656947_x12762	TCTCGTTCCATATATCGTCTAA	13113	contig	-	5443	5464
	6690.4	MLEF_r1754113_x10	AAACATCAGTAGATCACCATTCAT	12	contig	+	787	810
	5491.9	MLEF_r1780082_x5422	TGAAGCTGCCAGCATGATCTT	5731	contig	-	310	330
	5491.9	MLEF_r194885_x10374	AGAATCTTGATGATGCTGCAT	10614	contig	+	432	452
	5417.5	MLEF_r51828_x8	GAGGAGGATGGCCGTCTGGAC	13	AC233140.9	-	252849	252869
	5417.5	MLEF_r194885_x10374	AGAATCTTGATGATGCTGCAT	10613	AC233663.2	+	10279	10299
	5417	MLEF_r194885_x10374	AGAATCTTGATGATGCTGCAT	10613	AC233663.2	+	10279	10299
	5253.2	MLEF_r834905_x31	CGTGACAACACATCATTGGATGCA	31	chr2	-	32798808	32798831
mtr-mir1509a	5242.3	MLEF_r711555_x407	TTAATCTAGGAAAATACGGTGG	504	chr7	+	36253658	36253679
mtr-mir167b	5242.3	MLEF_r582046_x9589	TGAAGCTGCCAGCATGATCTG	10277	chr7	+	37444830	37444850
	2922.6	MLEF_r1065455_x22	GAATGCTGATCGTTGCAATGA	31	contig	+	331	351
mtr-mir396a	2588.8	MLEF_r342483_x3120	GCTCAAGAAAGCTGTGGGAGA	3618	chr4	+	39789682	39789702
mtr-mir162	2588.7	MLEF_r918415_x236	TCGATAAACCTCTGCATCCAG	246	chr4	+	38145227	38145247
	1774.8	MLEF_r366996_x6	ATCGAACTTGAGACCTTGAGGAGG	12	chr2	+	30657223	30657246
	1773.5	MLEF_r1827374_x3187	GACATGAATGCAGAACTGGAA	3431	chr2	-	2689567	2689587
mtr-mir1507	1548.3	MLEF_r180026_x309	AGAGTTGTATGGAACGAAAGA	429	chr4	+	46265002	46265022
	1548.1	MLEF_r135720_x1	AAAGTGTTTAAAGAGTGTCTCGGG	1	chr4	+	43739596	43739619
	1340.2	MLEF_r1575720_x11	CAAATCTTACACTGGAATAGGCTT	20	chr4	-	7784664	7784687
mtr-mir2600c	1312.9	MLEF_r1562798_x36	AAGCATTGTGGCATTGTGATTGGT	44	chr1	+	31878266	31878289
	1190.2	MLEF_r767542_x1699	TCCAATGTAATCTAGGTCTAC	1764	chr8	-	16968068	16968088
	1185.5	MLEF_r1866670_x23	GACGGAATTAGAGAGAGATTTCAT	25	chr8	-	15674514	15674537
	1084.9	MLEF_r114157_x21	ATACATCACTTACACAATGAACCT	21	contig	+	584	607
	982.7	MLEF_r105584_x12	TGCTTATATTAGTGACCGGAGGAT	15	chr2	+	16254206	16254229
mtr-mir5213	982.7	MLEF_r402117_x1766	TACGTGTGTCTTCACCTCTGAA	1911	chr2	+	18000299	18000320
mtr-mir164b	911.4	MLEF_r1006348_x1740	TGGAGAAGCAGGGCACGTGCA	1784	chr7	+	19001254	19001274
	911.2	MLEF_r401703_x18	AAACTCGACCGATTTGTAATGGCT	18	chr7	+	15212539	15212562
	740	MLEF_r105584_x12	TGCTTATATTAGTGACCGGAGGAT	14	chr2	-	16900370	16900393
	727.6	MLEF_r1347449_x1	CTGAGAAAGCCGGCCGGAGAGGAT	1	AC233842.2	+	20546	20569
	727.6	MLEF_r1204345_x32	TTCAGTGACTTTAGGGCGGGA	59	contig	-	947	967
	686.8	MLEF_r648451_x1263	TGATAGAGCTAGACCATCGGAG	1294	chr3	-	41973936	41973957
	685.3	MLEF_r516356_x34	TCAAGCTTTGGATGGCAGAAG	48	chr3	-	37694292	37694312
	596.4	MLEF_r859734_x543	TAGGCATGGGATAGTAGGGAA	1219	AC235678.1	+	65801	65821
	437	MLEF_r1244004_x9	AGAGTTATATGGAATGAAAGA	9	contig	+	2343	2363
	344.2	MLEF_r1814257_x19	TGTCGCTCTCACCTGAAGCATA	20	contig	-	103	124
	266.6	MLEF_r1486216_x17	TCAGGCGGGGGAGCAAATATGAAT	17	chr7	+	36245395	36245418
mtr-mir1509a	266.3	MLEF_r711555_x407	TTAATCTAGGAAAATACGGTGG	504	chr7	+	36253658	36253679
mtr-mir408	261.5	MLEF_r1441730_x221	ACAGGGAACATGCAGAGCATG	300	chr1	+	22930144	22930164
	261.2	MLEF_r690814_x1	TCCCATCGTCCCAAAATGTAAGCA	1	chr1	+	22377575	22377598
	220.4	MLEF_r272977_x1	GATTAATAGGTCGACCTGACGG	1	chr6	+	927691	927712
mtr-mir1510b	210.4	MLEF_r1709335_x5393	TGGAATGGAGGATCAGGTAAA	5572	chr5	+	18612504	18612524
	204.5	MLEF_r1556581_x240	AGAATCTTGATGATGCTGCAG	365	contig	+	2052	2072
	204.4	MLEF_r1014727_x1	GACGGCATCGGCGTCGGAAACGTA	1	contig	-	655	678
	185	MLEF_r1272045_x766	TTTCGTTCCATACATCATCTAA	778	contig	+	4999	5020
	160.7	MLEF_r840523_x2	ATAGAAATATGTATGATTCGTTGT	3	chr3	-	26453690	26453713
	157.9	MLEF_r1761691_x10	GAGAGAAGAAGGGAACATGATTTG	18	chr4	+	8659812	8659835
	157.9	MLEF_r713346_x288	AAGCTCAGGAGGGATAGCGCC	296	chr4	-	44502050	44502070
	135.5	MLEF_r37359_x13	AGTTGAAGATCTGCATCAGACTCT	17	contig	-	1217	1240
	134	MLEF_r61049_x254	AACCAGGCTCTGATACCATGA	256	contig	+	112	132
mtr-mir162	131.1	MLEF_r918415_x236	TCGATAAACCTCTGCATCCAG	246	chr4	+	38145227	38145247
	130.7	MLEF_r1575720_x11	CAAATCTTACACTGGAATAGGCTT	20	chr4	+	34278338	34278361
	121.3	MLEF_r1534012_x32920	TTGACAGAAGATAGAGGGCAC	33835	chr6	-	4434749	4434769
	117.1	MLEF_r848256_x5	AGGAAGGTGGGGATGACGTCA	17	contig	+	7408	7428
	117.1	MLEF_r1753352_x185	TGAGGGGCTGTTTGAAAGCGG	225	contig	+	336	356
	97.8	MLEF_r1775975_x10	ACTTGTGACATTGTGGTTGACCAA	14	chr5	-	9246934	9246957
	97.8	MLEF_r1497165_x89	AGAATCCTGATGATGCTGCAG	97	chr5	-	9364481	9364501
	96.9	MLEF_r1356823_x2	TATGTTGTATGATTGTGAAGTGCA	3	chr1	+	26846963	26846986
	96.9	MLEF_r362816_x18	GAGCATAGCTTAGTTGGTAGGACA	25	chr1	-	3956832	3956855
mtr-mir160b	96.8	MLEF_r345960_x89	TGCCTGGCTCCCTGTATGCCA	92	chr1	+	27239025	27239045
	96.8	MLEF_r345960_x89	TGCCTGGCTCCCTGTATGCCA	92	chr1	-	6996327	6996347
	69.3	MLEF_r1320941_x2	TTCCTCTGGTCACATTTATAAGCA	3	chr7	-	33846761	33846784
	67.2	MLEF_r731590_x9	TTACAGGGGGTAAAATCGGAA	11	chr5	+	36205984	36206004
	65.1	MLEF_r405584_x7	AGGGTGCTTAGATATAGGGACGGA	18	contig	-	102	125
	64.7	MLEF_r158005_x57	AGGGGGAGCACCTTGCTGGGGCAT	66	chr5	-	21364584	21364607
	64.2	MLEF_r71254_x79	GGAGTGACACTGAGAACACAAG	120	chr5	-	23864476	23864497
	64	MLEF_r71254_x79	GGAGTGACACTGAGAACACAAG	120	chr5	-	23864708	23864729
mtr-mir169e	59.2	MLEF_r824525_x70	GGCAGGTCATCCTTCGGCTATA	106	chr2	+	13473594	13473615
mtr-mir169j	58	MLEF_r1162094_x14	TGAGCCAGGATGACTTGCCGG	14	chr2	+	13454100	13454120
	57.3	MLEF_r133091_x9	GACGGAATTAGAGAGGAATTTCAC	10	chr8	-	29689946	29689969
	57.3	MLEF_r1034763_x102	TTTGGCATTCTGTCCACCTCC	103	contig	-	501	521
	55	MLEF_r1060092_x9	TCTTATAAATAGGACCGGAAA	10	chr7	-	6816375	6816395
	54.7	MLEF_r1386557_x9	AGGAGAAATGATATTTGTACAACC	10	contig	+	1205	1228
	53.7	MLEF_r1762553_x1	TGAGGACAGGAGGAACCGGACCA	1	contig	+	1035	1057
	46.9	MLEF_r126940_x7	TCCCTCAAAGGCTTCCAGTAT	16	chr7	+	23955407	23955427
	46.8	MLEF_r1725478_x8	CACGATTTTCTAGGCAGTGAGCAT	14	contig	-	1810	1833
	40	MLEF_r188633_x60	CGAGCCGAATCAATATCACTC	62	chr3	-	11954363	11954383
	38.9	MLEF_r1267034_x6	TTCTTAGAGAACTTGTTGAAGGCT	12	chr3	-	25999899	25999922
	37.2	MLEF_r454000_x305	TGAGAATGTTAGATACGGAAC	406	chr5	-	14077710	14077730
mtr-mir5558	37.2	MLEF_r1147617_x24	TTTTCCAATTCTAAGTCTATC	25	chr5	+	19731798	19731818
	35.4	MLEF_r188633_x60	CGAGCCGAATCAATATCACTC	62	chr3	-	11953993	11954013
	35.4	MLEF_r188633_x60	CGAGCCGAATCAATATCACTC	64	chr3	-	11954411	11954431
	35.3	MLEF_r1050349_x1	ACTTAAAGATAATTGAATTCCCTC	1	chr3	-	11776155	11776178
	31.2	MLEF_r398483_x1	GAAAATGACTGGGTATATATATAT	1	contig	-	247	270
	30.3	MLEF_r978513_x36	TGAGTAGAAACTTGTTGTCTTGAA	37	contig	+	3430	3453
	28.3	MLEF_r288672_x23	TTTAATTTATATACATCGTCA	23	contig	-	207	227
mtr-mir319a	22.9	MLEF_r335531_x20	TTGGACTGAAGGGAGCTCCCT	37	chr5	+	31290687	31290707
	22.8	MLEF_r562280_x3	AGAGTGCTTAGATATAGGGACGGA	8	chr5	+	29303059	29303082
	22.6	MLEF_r221367_x8	TAAGCCTTAGAATGCAGATTA	18	chr7	-	22167089	22167109
	20	MLEF_r451349_x14	AGATGGAGATTAGACGGCTCA	15	chr6	-	19988298	19988318
	20	MLEF_r293066_x26	TCGCAGGAGTGATGGGACCGGC	33	chr6	-	20797736	20797757
	19.5	MLEF_r1170697_x7	AGCCTTGGGATGCTGATTATC	7	chr7	-	22174405	22174425
	19.3	MLEF_r1432464_x12	AGCCTTGGAGTGCAGATTATC	33	chr7	-	22181938	22181958
	18	MLEF_r1432464_x12	AGCCTTGGAGTGCAGATTATC	33	chr7	-	22197075	22197095
	17.7	MLEF_r1510116_x3	GTCCTTGGAATGCAGATTATC	3	chr7	-	22192023	22192043
	15	MLEF_r1432464_x12	AGCCTTGGAGTGCAGATTATC	33	chr7	-	22181574	22181594
mtr-mir2089	14.3	MLEF_r1235487_x185	AGGATTGGTGTAATAGGTAAAA	337	chr5	+	18629534	18629555
	13	MLEF_r1233418_x10	TGACTTGATTGCAAACAATGA	12	chr6	+	5235680	5235700
mtr-mir393a	12.2	MLEF_r974942_x2	TCCAAAGGGATCGCATTGATCC	3	chr3	+	21952280	21952301
	12.1	MLEF_r420186_x4	GGTTGAACATAGGGGGTAGGTCTA	7	chr7	+	2139145	2139168
	10.3	MLEF_r451349_x14	AGATGGAGATTAGACGGCTCA	15	chr6	-	19988556	19988576
	10.1	MLEF_r214632_x1	ATTAGGATTTCAAGACGCA	2	chr6	-	15140082	15140100
	9.5	MLEF_r1063170_x1	ACCTCCGTCCATAATTATAAGA	1	chr2	+	11694521	11694542
mtr-mir169j	9.3	MLEF_r1162094_x14	TGAGCCAGGATGACTTGCCGG	14	chr2	+	13454100	13454120
	9.3	MLEF_r29343_x5	AGCGACATGTATTGTGAAACGGAG	11	chr2	+	26658696	26658719
	9	MLEF_r1279604_x9	AGCTCTGATACCAATTGTTAGATT	10	chr5	-	28340647	28340670
	8.9	MLEF_r78422_x13	CACTCCTCGGATTAGGCGTGTTCC	24	chr5	-	27969683	27969706
	8.3	MLEF_r1582381_x22	TGGAAAATTGATTTGGATTTTG	28	chr7	-	14169198	14169219
	8.2	MLEF_r213357_x10	GTGGGATCCGTTGATGGGTTAC	10	chr7	-	14894227	14894248
	6.7	MLEF_r465591_x85000	TCGGACCAGGCTTCATTCCCC	91181	chr1	-	15237821	15237841
mtr-mir393b	6.6	MLEF_r264308_x6	ATCATGCTATCCCTTTGGATT	8	chr5	+	33946014	33946034
mtr-mir319a	6.5	MLEF_r335531_x20	TTGGACTGAAGGGAGCTCCCT	37	chr5	+	31290687	31290707
mtr-mir2633	5.6	MLEF_r1037583_x55	TGACATTTTGCTCCAGATTCA	56	chr5	+	25828475	25828495
	5.6	MLEF_r40716_x2	AATATTTTTAGAATTTCAGTTGGA	3	contig	+	1005	1028
	5.3	MLEF_r844445_x5	GTTGCTGTGGTGTAGTGGT	18	chr3	+	20722940	20722958
	4.8	MLEF_r1775867_x38	ATCCTTAGAATGCAGATTATC	41	chr7	-	22167259	22167279
	4.5	MLEF_r688348_x9	AGAATTGATTCTGACATGTTTGGT	9	contig	+	3154	3177
	4.4	MLEF_r1160177_x17	AAAGCGACATACAATTTGGAACGG	30	chr5	+	26386076	26386099
	4.1	MLEF_r1732826_x22	GGAAAACATGAATGCCGGGCG	25	chr6	+	402526	402546
	4.1	MLEF_r213357_x10	GTGGGATCCGTTGATGGGTTAC	10	chr7	-	14894011	14894032
	4.1	MLEF_r684578_x2	ACTGAAATTGAGTTGAATGCG	3	contig	+	1327	1347
	4	MLEF_r720053_x6	AATCTGAGAAACGTTTGACAAAGA	12	chr5	+	13506694	13506717
	4	MLEF_r139351_x3	AGATTTAGGCGGCTTTGAACTT	5	chr5	+	13967523	13967544
	4	MLEF_r1261558_x4	AACCCTCAAAGGCTTCCATGG	4	chr7	-	14918391	14918411
	4	MLEF_r1644886_x1	ATTGATTTGAACTTTTGGACC	1	contig	-	3822	3842
	4	MLEF_r40716_x2	AATATTTTTAGAATTTCAGTTGGA	3	contig	+	1005	1028
	3.7	MLEF_r1786603_x5	AGTTAACTCCTGGACACGTGGCAC	9	chr3	-	5880852	5880875
	3.6	MLEF_r416120_x4	AAGTGACACTTAAAAAAGAACGGA	9	chr8	-	9617891	9617914
	3.6	MLEF_r366996_x6	ATCGAACTTGAGACCTTGAGGAGG	11	contig	-	567	590
	3.5	MLEF_r1320605_x14	AAAGTAGTAACTTTGACTTGGAAC	16	chr5	-	40071864	40071887
	3.5	MLEF_r1644886_x1	ATTGATTTGAACTTTTGGACC	1	contig	-	3940	3960
	3.3	MLEF_r1734724_x19	TGTGCATCTTGAACAATGGTAT	22	chr1	-	1637590	1637611
	3.3	MLEF_r1441749_x53	TTGATCAAGGACTTTGCATC	71	chr3	-	26268586	26268605
mtr-mir167b	3.3	MLEF_r582046_x9589	TGAAGCTGCCAGCATGATCTG	10277	chr7	+	37444830	37444850
	3.3	MLEF_r684578_x2	ACTGAAATTGAGTTGAATGCG	3	contig	+	1327	1347
	3.2	MLEF_r1575720_x11	CAAATCTTACACTGGAATAGGCTT	20	chr7	-	29389306	29389329
mtr-mir164a	3.1	MLEF_r1006348_x1740	TGGAGAAGCAGGGCACGTGCA	1784	chr1	+	23983790	23983810
	3.1	MLEF_r840523_x2	ATAGAAATATGTATGATTCGTTGT	3	chr1	+	25331406	25331429
	3.1	MLEF_r1381290_x20	ATCCTTGGAATGCAGATTATC	21	chr7	-	22208978	22208998
	3	MLEF_r232771_x6	ATGATTAAGATAGTTGACTCGGGT	10	chr1	+	31830453	31830476
	3	MLEF_r713346_x288	AAGCTCAGGAGGGATAGCGCC	299	chr3	-	33815530	33815550
	3	MLEF_r1548596_x1	TATTAGGGGTGTTTTTCGGAA	2	chr5	+	4848479	4848499
	3	MLEF_r123992_x7	ATCGAACCTGAGACCTTAAGAGGA	13	chr8	-	14148507	14148530
	2.9	MLEF_r1843109_x4	AATCCGGGCGGTAAAAGGGATG	11	AC146807.58	+	22356	22377
	2.9	MLEF_r1367355_x1	AAGTTAGACTGCATTTATTTAGG	1	chr2	-	32143954	32143976
	2.9	MLEF_r648451_x1263	TGATAGAGCTAGACCATCGGAG	1294	chr3	-	41974151	41974172
	2.9	MLEF_r70267_x1	TCTTTGTGCAATACTTGTGGAAAC	1	chr5	+	16650297	16650320
	2.9	MLEF_r716589_x1	TTCTGGCCGGTCCATAACATA	1	chr6	-	9215949	9215969
	2.9	MLEF_r830822_x8	ATCTTCATTATGATTAGGTCGGGT	12	chr6	+	405880	405903
	2.8	MLEF_r1294840_x1	TCTTCTCCGGCGAGATCTGCAGAT	1	chr3	+	10904233	10904256
	2.8	MLEF_r1629444_x6	ATGTGAATTTTGACCAATCAAAGA	13	chr3	+	21884746	21884769
	2.8	MLEF_r858709_x1	TATAATAGTGACCGGAGGATGTAT	1	chr5	+	17618004	17618027
	2.8	MLEF_r105584_x12	TGCTTATATTAGTGACCGGAGGAT	15	chr5	-	5697159	5697182
mtr-mir156h	2.8	MLEF_r512447_x5056	TTGACAGAAGATAGAGAGCAC	5191	chr7	+	24257590	24257610
	2.8	MLEF_r1167837_x22	AAAGGACCTTTAGATGCATTTGAT	22	chr7	-	16867877	16867900
	2.8	MLEF_r61928_x50	TTGAGCCGCGTCAATATCTCG	62	contig	+	516	536
	2.7	MLEF_r51828_x8	GAGGAGGATGGCCGTCTGGAC	13	AC233668.2	+	48561	48581
mtr-mir393a	2.7	MLEF_r974942_x2	TCCAAAGGGATCGCATTGATCC	3	chr3	+	21952280	21952301
	2.7	MLEF_r1279604_x9	AGCTCTGATACCAATTGTTAGATT	10	chr5	-	28340935	28340958
	2.7	MLEF_r700437_x1	CTGGTCAAGCGTTGTTCCCCT	2	chr7	-	11391660	11391680
	2.7	MLEF_r105584_x12	TGCTTATATTAGTGACCGGAGGAT	15	chr7	-	11775429	11775452
	2.6	MLEF_r840523_x2	ATAGAAATATGTATGATTCGTTGT	3	chr1	+	25331406	25331429
	2.6	MLEF_r840523_x2	ATAGAAATATGTATGATTCGTTGT	3	chr1	+	25395849	25395872
mtr-mir156j	2.6	MLEF_r73069_x1897	TTGACAGAAGAGGGTGAGCACA	2563	chr1	+	3468984	3469005
	2.6	MLEF_r384592_x1	ATCATGAATCGTGATGTACCGTAC	1	chr2	+	16112618	16112641
mtr-mir393b	2.6	MLEF_r264308_x6	ATCATGCTATCCCTTTGGATT	8	chr5	+	33946014	33946034
mtr-mir5231	2.6	MLEF_r924473_x885	TTATGCAAGTAGATAAGCTCA	988	chr7	+	957960	957980
	2.5	MLEF_r578014_x8	TAGGGACTAAATTGATGGTTT	12	chr2	-	25258779	25258799
	2.5	MLEF_r34399_x7	ATAAGTCATCTATTGTAGGACGGA	13	chr4	+	15280436	15280459
	2.5	MLEF_r840523_x2	ATAGAAATATGTATGATTCGTTGT	3	chr5	-	32131770	32131793
	2.5	MLEF_r840523_x2	ATAGAAATATGTATGATTCGTTGT	3	chr6	-	13900324	13900347
	2.5	MLEF_r1806343_x11	TGGACTTCATGCTGATATTGG	12	chr8	-	30313980	30314000
	2.5	MLEF_r822967_x41	ATTGAGTGCAGCGTTGATGAA	91	contig	-	714	734
	2.5	MLEF_r1647439_x1	CTGCGGTGAGTTTGGTTGTTGG	1	contig	+	645	666
	2.5	MLEF_r952838_x5	AATTGACTGTTGAATTGAAAGGTA	9	contig	-	3355	3378
mtr-mir408	2.4	MLEF_r1441730_x221	ACAGGGAACATGCAGAGCATG	300	chr1	+	22930144	22930164
	2.4	MLEF_r840523_x2	ATAGAAATATGTATGATTCGTTGT	3	chr3	-	26453916	26453939
	2.3	MLEF_r1267910_x9	TGGTTGGAAGCACCTGGCGGAT	12	chr2	-	22895175	22895196
	2.3	MLEF_r1775975_x10	ACTTGTGACATTGTGGTTGACCAA	14	chr5	-	9247292	9247315
	2.3	MLEF_r1681903_x13	CTGGACTGTTTAGTAGATAGGCTT	47	chr5	-	3584741	3584764
	2.3	MLEF_r1792641_x1	TTTTAGGTTCATTCGGTAATT	1	chr8	+	4501361	4501381
	2.3	MLEF_r1866590_x740	TTAATCAGGGAAATCACAGTT	807	contig	+	404	424
	2.3	MLEF_r1762553_x1	TGAGGACAGGAGGAACCGGACCA	1	contig	+	1035	1057
	2.2	MLEF_r880297_x2	CAACTTTTGTATGAACTGCGGTGA	10	chr4	-	23154315	23154338
	2.2	MLEF_r776991_x8	AGGTACTATTTTATCGTTGGCATC	10	chr5	+	1192014	1192037
mtr-mir5560	2.2	MLEF_r1123520_x5	TGCCGGCTCAATGAATGCGGAG	8	chr6	+	4372095	4372116
	2.1	MLEF_r840523_x2	ATAGAAATATGTATGATTCGTTGT	3	chr1	+	25395849	25395872
	2.1	MLEF_r232771_x6	ATGATTAAGATAGTTGACTCGGGT	10	chr3	+	23817036	23817059
	2.1	MLEF_r768128_x11	AAGTGAGAGGACCCATAAACTCAT	11	chr4	+	812570	812593
	2.1	MLEF_r1575720_x11	CAAATCTTACACTGGAATAGGCTT	20	chr4	+	34278338	34278361
	2.1	MLEF_r1575720_x11	CAAATCTTACACTGGAATAGGCTT	20	chr4	-	7784746	7784769
mtr-mir168b	2.1	MLEF_r140849_x16408	TCGCTTGGTGCAGGTCGGGAA	16656	chr5	+	41975247	41975267
	2.1	MLEF_r293066_x26	TCGCAGGAGTGATGGGACCGGC	33	chr6	-	20797510	20797531
	2.1	MLEF_r1077654_x13	AGCCTCGGAGTGCGGATTATC	25	chr7	-	22191714	22191734
	2.1	MLEF_r1575720_x11	CAAATCTTACACTGGAATAGGCTT	20	chr7	-	29389388	29389411
	2.1	MLEF_r420186_x4	GGTTGAACATAGGGGGTAGGTCTA	7	chr7	+	24513643	24513666
	2.1	MLEF_r1182498_x1823	TGAAGCTGCCAGCATGATCTA	2113	contig	-	501	521
	2.1	MLEF_r1640767_x341	TTTAGTTGGCATGCATTCAAG	361	contig	+	1502	1522
	2.1	MLEF_r533322_x5	AAGAGGAATGCTAGCAACACACAT	10	contig	-	408	431
	2	MLEF_r1322394_x4	AGTTGATCTGTCCGTTAAGCCAAA	6	contig	-	1121	1144
	1.9	MLEF_r1320605_x14	AAAGTAGTAACTTTGACTTGGAAC	16	AC233082.8	-	34988	35011
	1.9	MLEF_r1827374_x3187	GACATGAATGCAGAACTGGAA	3432	chr2	-	2689692	2689712
	1.9	MLEF_r1469126_x9	TATCTGATGAAGATTGTTGGT	15	chr2	+	4512660	4512680
	1.9	MLEF_r34399_x7	ATAAGTCATCTATTGTAGGACGGA	13	chr4	+	31715521	31715544
	1.9	MLEF_r747583_x10	ACTAGACTCTGCTTCTGAAGACAT	33	chr4	-	3275202	3275225
	1.9	MLEF_r135720_x1	AAAGTGTTTAAAGAGTGTCTCGGG	1	chr4	-	3857022	3857045
	1.9	MLEF_r858709_x1	TATAATAGTGACCGGAGGATGTAT	1	chr5	+	17618004	17618027
mtr-mir168b	1.9	MLEF_r140849_x16408	TCGCTTGGTGCAGGTCGGGAA	16656	chr5	+	41975247	41975267
	1.9	MLEF_r1294840_x1	TCTTCTCCGGCGAGATCTGCAGAT	1	chr6	-	11061522	11061545
	1.9	MLEF_r1737482_x11	TGGGATAGGATCAAATGACACCAA	11	chr6	-	12081007	12081030
	1.9	MLEF_r1188370_x1	ATGATGTAAAATGATGTATGACGA	1	chr7	-	26607029	26607052
mtr-mir5231	1.9	MLEF_r924473_x885	TTATGCAAGTAGATAAGCTCA	988	chr7	+	957960	957980
	1.9	MLEF_r465591_x85000	TCGGACCAGGCTTCATTCCCC	91185	chr8	-	5102217	5102237
	1.9	MLEF_r1541189_x173	TGAAGCTGCCAGCATGATC	343	contig	+	360	378
	1.9	MLEF_r712562_x8	AGAGACAAGAAAACAAAGGCA	13	contig	-	1490	1510
	1.9	MLEF_r61928_x50	TTGAGCCGCGTCAATATCTCG	62	contig	+	516	536
	1.9	MLEF_r1549305_x22	TGTGATGGGAATCAATGGCAA	29	contig	-	445	465
	1.9	MLEF_r898378_x343	TTTCCAATTCCACCCATTCCTA	359	contig	+	1511	1532
	1.9	MLEF_r589744_x15	TTAATCATGGAAATCATGGTTA	17	contig	-	712	733
	1.9	MLEF_r1701405_x79	TTCATTTCTAAAATAGGCATTG	90	contig	+	740	761
mtr-mir160b	1.8	MLEF_r345960_x89	TGCCTGGCTCCCTGTATGCCA	92	chr1	+	27239025	27239045
	1.8	MLEF_r534810_x6298	TCGGACCAGGCTTCATTCCTA	10262	chr2	-	33425395	33425415
mtr-mir169e	1.8	MLEF_r824525_x70	GGCAGGTCATCCTTCGGCTATA	106	chr2	+	13473594	13473615
	1.8	MLEF_r188633_x60	CGAGCCGAATCAATATCACTC	62	chr3	-	11954355	11954375
	1.8	MLEF_r71254_x79	GGAGTGACACTGAGAACACAAG	120	chr5	-	23864722	23864743
	1.8	MLEF_r1790641_x10	ACTCATCATTATAGTGGAACGGAT	22	chr5	+	39182967	39182990
	1.8	MLEF_r1390068_x1	ATACAAAGTGTGTGACTTATGGCG	1	chr5	-	2183282	2183305
mtr-mir5204	1.8	MLEF_r1286360_x61	GCTGGAAGGTTTTGTAGGAAC	74	chr7	+	23966917	23966937
	1.8	MLEF_r1749470_x6	TGATGGCTGATAGCTTATAGCTGA	11	chr7	+	31058181	31058204
	1.8	MLEF_r1856000_x91	CATTTGGAGAGACATAGACAA	108	chr7	-	4931219	4931239
	1.8	MLEF_r345960_x89	TGCCTGGCTCCCTGTATGCCA	90	chr7	-	6835728	6835748
	1.8	MLEF_r402301_x4	GTTCGATAAAACTGGGATAGACGT	7	chr8	-	14749224	14749247
	1.8	MLEF_r345960_x89	TGCCTGGCTCCCTGTATGCCA	90	contig	+	337	357
	1.8	MLEF_r712562_x8	AGAGACAAGAAAACAAAGGCA	13	contig	-	1726	1746
	1.8	MLEF_r1734724_x19	TGTGCATCTTGAACAATGGTAT	22	contig	+	23	44
	1.8	MLEF_r13915_x1	AGGCACATGTTAAGGAACCTAAAA	1	contig	-	1647	1670
	1.7	MLEF_r1347449_x1	CTGAGAAAGCCGGCCGGAGAGGAT	1	AC147714.8	+	123177	123200
	1.7	MLEF_r1492845_x2	CTTTCTAGCACTATTAAACGACAT	3	AC233109.8	+	146762	146785
	1.7	MLEF_r51828_x8	GAGGAGGATGGCCGTCTGGAC	13	AC233668.2	-	1206	1226
	1.7	MLEF_r840523_x2	ATAGAAATATGTATGATTCGTTGT	3	chr1	+	23639097	23639120
	1.7	MLEF_r512925_x7	GTTAGAATCTTTGTTACAAGCAAT	14	chr4	-	22233727	22233750
	1.7	MLEF_r135720_x1	AAAGTGTTTAAAGAGTGTCTCGGG	1	chr4	+	43739596	43739619
	1.7	MLEF_r135720_x1	AAAGTGTTTAAAGAGTGTCTCGGG	1	chr4	-	3857166	3857189
	1.7	MLEF_r1326850_x9	GGATTCTGACTTAGAGGCGTT	22	chr7	+	9096380	9096400
	1.7	MLEF_r474241_x8	CGGTTTGCAGAACGGTAGTTAACT	16	chr7	+	3001628	3001651
	1.7	MLEF_r1261558_x4	AACCCTCAAAGGCTTCCATGG	4	chr7	-	14918187	14918207
	1.7	MLEF_r1167837_x22	AAAGGACCTTTAGATGCATTTGAT	22	chr7	-	16867723	16867746
	1.7	MLEF_r465591_x85000	TCGGACCAGGCTTCATTCCCC	91200	chr8	-	26059314	26059334
	1.7	MLEF_r1562500_x1	TGTTTTCAAGTAGGTTTTTTTCGT	1	contig	+	225	248
	1.7	MLEF_r1866590_x740	TTAATCAGGGAAATCACAGTT	807	contig	+	404	424
	1.7	MLEF_r203631_x66	TCTCGATCAATTCAAGTGCATA	68	contig	-	463	484
	1.7	MLEF_r194885_x10374	AGAATCTTGATGATGCTGCAT	10614	contig	+	432	452
	1.7	MLEF_r1734724_x19	TGTGCATCTTGAACAATGGTAT	22	contig	+	23	44
	1.6	MLEF_r194885_x10374	AGAATCTTGATGATGCTGCAT	10613	AC233663.2	+	10279	10299
	1.6	MLEF_r1500737_x9	CAAAATTGTTAGGCTGGATGTCAT	12	chr2	-	22708156	22708179
	1.6	MLEF_r1267910_x9	TGGTTGGAAGCACCTGGCGGAT	12	chr2	-	23828795	23828816
mtr-mir5741b	1.6	MLEF_r578014_x8	TAGGGACTAAATTGATGGTTT	13	chr2	+	5612848	5612868
	1.6	MLEF_r578014_x8	TAGGGACTAAATTGATGGTTT	12	chr2	-	25258871	25258891
	1.6	MLEF_r105584_x12	TGCTTATATTAGTGACCGGAGGAT	15	chr3	-	35390315	35390338
	1.6	MLEF_r1294840_x1	TCTTCTCCGGCGAGATCTGCAGAT	1	chr3	+	13647703	13647726
	1.6	MLEF_r713346_x288	AAGCTCAGGAGGGATAGCGCC	296	chr4	-	44501822	44501842
	1.6	MLEF_r1493134_x3	TAGGCTGGGATTAAATGATGGTAT	10	chr4	+	3887892	3887915
	1.6	MLEF_r1803646_x40	CAGCCAAGGATGACTTGCCGG	45	chr4	-	3309899	3309919
	1.6	MLEF_r139351_x3	AGATTTAGGCGGCTTTGAACTT	5	chr5	+	13967523	13967544
	1.6	MLEF_r1282107_x2	CATAGAGACGGAGATTTAATTGAG	3	chr5	+	38604366	38604389
	1.6	MLEF_r682897_x5	GATAATTGTGGTTACTAACGGTTC	12	chr6	-	5712470	5712493
	1.6	MLEF_r1879638_x1	TAACTCATTTGCTATTTGGACATC	1	chr7	+	1548780	1548803
	1.6	MLEF_r401703_x18	AAACTCGACCGATTTGTAATGGCT	18	chr7	+	15212539	15212562
mtr-mir156h	1.6	MLEF_r512447_x5056	TTGACAGAAGATAGAGAGCAC	5191	chr7	+	24257590	24257610
	1.6	MLEF_r854716_x11	TGAATAAAGTAGATTTCTTGTACC	18	chr7	-	873935	873958
	1.6	MLEF_r669200_x1	AAACCGAATTGCATCAACCACAAC	1	contig	+	341	364
	1.6	MLEF_r1549305_x22	TGTGATGGGAATCAATGGCAA	29	contig	-	657	677
	1.6	MLEF_r1783646_x48	ACTCGACTGTTGAGTTTGTACGGA	63	contig	-	850	873
	1.6	MLEF_r606447_x39	TCGGCCGTGGAATTCTCGGTTG	39	contig	+	499	520
	1.6	MLEF_r1014727_x1	GACGGCATCGGCGTCGGAAACGTA	1	contig	-	723	746
	1.6	MLEF_r1034763_x102	TTTGGCATTCTGTCCACCTCC	103	contig	-	405	425
	1.6	MLEF_r1446565_x1	GATTAATATTTACATCGGACCCAC	1	contig	-	427	450
	1.6	MLEF_r1122491_x223	TCGGACCAGGCTTCGTTCCCC	265	contig	+	1267	1287
	1.6	MLEF_r978513_x36	TGAGTAGAAACTTGTTGTCTTGAA	37	contig	+	3430	3453
	1.6	MLEF_r783137_x73	TCGGGTGAGAGAAACACGTAT	128	contig	-	209	229
	1.6	MLEF_r760956_x356	TACATGTCGCTCTCACCTGAA	524	contig	-	108	128
	1.5	MLEF_r560845_x7	GCACGGTGCATAAGGAAATGGCTT	14	chr1	+	21741500	21741523
	1.5	MLEF_r852022_x24	ACATGTCATTTATTGCGGGACGGA	32	chr2	-	29979828	29979851
	1.5	MLEF_r1651706_x6	GTGTTGGTTGATGATTGTAAGGTT	18	chr2	+	27817957	27817980
	1.5	MLEF_r405584_x7	AGGGTGCTTAGATATAGGGACGGA	17	chr2	-	23097934	23097957
mtr-mir2661	1.5	MLEF_r911108_x105	TAGGTTTGAGAAAATGGGCAG	110	chr3	+	18890025	18890045
	1.5	MLEF_r1056787_x1	ATCCACATGGATTGTCGTTCAACT	1	chr4	-	39059308	39059331
	1.5	MLEF_r1237264_x21	AGATGACTATTGGGCATGACAT	31	chr4	-	44819592	44819613
	1.5	MLEF_r1279604_x9	AGCTCTGATACCAATTGTTAGATT	10	chr5	-	28341011	28341034
	1.5	MLEF_r1235927_x8	GATGTTCAGGACTAAATGCAGCGG	15	chr5	+	23213864	23213887
	1.5	MLEF_r232771_x6	ATGATTAAGATAGTTGACTCGGGT	10	chr6	+	17542983	17543006
mtr-mir5745b	1.5	MLEF_r288672_x23	TTTAATTTATATACATCGTCA	23	chr7	+	26377753	26377773
	1.5	MLEF_r1006348_x1740	TGGAGAAGCAGGGCACGTGCA	1782	chr7	-	2483237	2483257
	1.5	MLEF_r405584_x7	AGGGTGCTTAGATATAGGGACGGA	17	chr8	-	31489470	31489493
	1.5	MLEF_r1792641_x1	TTTTAGGTTCATTCGGTAATT	1	chr8	+	4501361	4501381
	1.5	MLEF_r578014_x8	TAGGGACTAAATTGATGGTTT	13	chr8	-	9144970	9144990
	1.5	MLEF_r1866670_x23	GACGGAATTAGAGAGAGATTTCAT	25	chr8	-	15674552	15674575
	1.5	MLEF_r1034763_x102	TTTGGCATTCTGTCCACCTCC	103	contig	-	267	287
	1.5	MLEF_r1547529_x1	TTGCTTACTACTCGGGATATGCAC	1	contig	+	530	553
	1.5	MLEF_r661964_x17	TCTATGAAGCACGGATACAGACAC	21	contig	-	341	364
	1.5	MLEF_r1866670_x23	GACGGAATTAGAGAGAGATTTCAT	25	contig	+	493	516
	1.5	MLEF_r742057_x3	TACTTATAAATGTGATCGGATGGA	11	contig	-	755	778
	1.5	MLEF_r582046_x9589	TGAAGCTGCCAGCATGATCTG	16570	contig	+	333	353
	1.5	MLEF_r65086_x3	AATGATGTGCAAGTAGTGACGAAT	7	contig	+	834	857
	1.4	MLEF_r1734724_x19	TGTGCATCTTGAACAATGGTAT	22	chr1	-	1637362	1637383
	1.4	MLEF_r1501657_x5	TAGAGATAGGATCCGTTGACACCA	12	chr2	-	13988553	13988576
	1.4	MLEF_r1804314_x22	TGATGACGGAAGAAATCCAAA	35	chr4	-	22406606	22406626
	1.4	MLEF_r1046339_x1	AAAATTACACTTTTGATCTCTTAA	1	chr4	-	25530303	25530326
	1.4	MLEF_r1714788_x1	CAAACCAACCCCGATTTGACTGGG	1	chr4	-	37818251	37818274
	1.4	MLEF_r1267910_x9	TGGTTGGAAGCACCTGGCGGAT	12	chr4	+	10053060	10053081
	1.4	MLEF_r896713_x30	TCCTCAGTAGCTCAGTGGTA	92	chr5	-	8980001	8980020
	1.4	MLEF_r1497165_x89	AGAATCCTGATGATGCTGCAG	97	chr5	-	9364273	9364293
	1.4	MLEF_r1786603_x5	AGTTAACTCCTGGACACGTGGCAC	9	chr5	+	793922	793945
	1.4	MLEF_r1267910_x9	TGGTTGGAAGCACCTGGCGGAT	12	chr5	+	24240677	24240698
mtr-mir398b	1.4	MLEF_r1825734_x118	TGTGTTCTCAGGTCGCCCCTG	125	chr5	+	37723280	37723300
	1.4	MLEF_r1432464_x12	AGCCTTGGAGTGCAGATTATC	33	chr7	-	22203318	22203338
	1.4	MLEF_r1277093_x3	GATTAAGTTGATCAAAGGACGAAA	11	chr7	-	22596820	22596843
	1.4	MLEF_r1267910_x9	TGGTTGGAAGCACCTGGCGGAT	12	chr7	-	26505295	26505316
	1.4	MLEF_r855730_x9	AATGATTAGGTCTTGTTAACGGGT	24	contig	+	32	55
	1.4	MLEF_r606447_x39	TCGGCCGTGGAATTCTCGGTTG	39	contig	+	499	520
	1.4	MLEF_r5938_x2	GGCACGATTTTGACAGCTGAAGAC	2	contig	+	2907	2930
	1.4	MLEF_r1725628_x1	AGATTGTGGGCGTGGGAGGAGGAG	1	contig	+	1491	1514
	1.3	MLEF_r647181_x5	AGCTTAGTTGGTAGGGACATTGCA	12	AC145328.23	+	49834	49857
	1.3	MLEF_r1843109_x4	AATCCGGGCGGTAAAAGGGATG	11	AC146807.58	+	12721	12742
	1.3	MLEF_r1103518_x1	TTTGAAAATGAGGTCGTGATAAGC	1	AC233082.8	-	29055	29078
	1.3	MLEF_r1162673_x8	AGCTTAGCTCAGTTGGTTTGGACA	13	chr2	-	9333265	9333288
	1.3	MLEF_r648451_x1263	TGATAGAGCTAGACCATCGGAG	1294	chr3	-	41973941	41973962
	1.3	MLEF_r1767868_x16	AAAGGACCTTTAGATGCATTTCAC	22	chr3	+	23463820	23463843
	1.3	MLEF_r308940_x104993	TGACAGAAGAGAGTGAGCAC	107849	chr3	-	5871390	5871409
	1.3	MLEF_r1732826_x22	GGAAAACATGAATGCCGGGCG	25	chr3	-	9404829	9404849
	1.3	MLEF_r1575720_x11	CAAATCTTACACTGGAATAGGCTT	20	chr3	-	14691435	14691458
	1.3	MLEF_r1486216_x17	TCAGGCGGGGGAGCAAATATGAAT	18	chr4	+	6865873	6865896
	1.3	MLEF_r844445_x5	GTTGCTGTGGTGTAGTGGT	18	chr4	-	30155314	30155332
	1.3	MLEF_r1056787_x1	ATCCACATGGATTGTCGTTCAACT	1	chr4	-	39059424	39059447
	1.3	MLEF_r114157_x21	ATACATCACTTACACAATGAACCT	21	chr4	-	39118822	39118845
	1.3	MLEF_r308940_x104993	TGACAGAAGAGAGTGAGCAC	107848	chr4	-	1558483	1558502
	1.3	MLEF_r1306623_x1786	TTCCACAGCTTTCTTGAACTG	2117	chr4	-	7887100	7887120
	1.3	MLEF_r1443370_x1	ATGGTTTGATGACTATGTCGTGAT	1	chr5	-	34258523	34258546
mtr-mir2592bn	1.3	MLEF_r1795286_x176	GGAAAACATGAATGTCGGGTG	209	chr5	+	8281316	8281336
mtr-mir5221	1.3	MLEF_r1699581_x5	TTCAAATATCATCATCTGCCTGC	7	chr5	+	25852883	25852905
	1.3	MLEF_r1512906_x15	TCATTCACTCGATCGGTACATC	15	chr6	+	4368962	4368983
	1.3	MLEF_r946831_x6	AGGGTTGGGAATAGGTCAGGCCAG	14	chr6	+	4692612	4692635
	1.3	MLEF_r1432464_x12	AGCCTTGGAGTGCAGATTATC	33	chr7	-	22181782	22181802
	1.3	MLEF_r447573_x45	TGATCGAGAGTATTGACTGCAT	171	chr7	-	7277660	7277681
	1.3	MLEF_r105584_x12	TGCTTATATTAGTGACCGGAGGAT	15	chr7	-	11775391	11775414
	1.3	MLEF_r817194_x1	TAAGACTCAAAAAATTGTCGGAA	4	chr7	-	18207379	18207401
	1.3	MLEF_r1111249_x18	TTTGTAGTTGAGCTTGCGATGA	20	chr7	-	19410924	19410945
	1.3	MLEF_r405584_x7	AGGGTGCTTAGATATAGGGACGGA	17	chr8	+	10157163	10157186
	1.3	MLEF_r381828_x10	ATACATCACTTATACAATGAACCA	12	chr8	+	23541694	23541717
	1.3	MLEF_r151784_x24	TTGTTTATATTAGTGATCGGA	27	contig	+	1744	1764
	1.3	MLEF_r615820_x348	TCGCTTGGTGCAGGTCGGGGA	359	contig	-	1013	1033
	1.3	MLEF_r951935_x35	TTACAATTCCGCAATGATTAT	35	contig	-	110	130
	1.3	MLEF_r474241_x8	CGGTTTGCAGAACGGTAGTTAACT	15	contig	+	322	345
	1.3	MLEF_r61049_x254	AACCAGGCTCTGATACCATGA	256	contig	+	112	132
	1.3	MLEF_r1556581_x240	AGAATCTTGATGATGCTGCAG	365	contig	+	2052	2072
	1.3	MLEF_r760956_x356	TACATGTCGCTCTCACCTGAA	524	contig	-	258	278
	1.2	MLEF_r414494_x1	ATAAGGACACTTGTTAGCAAGACA	4	chr1	+	2949712	2949735
	1.2	MLEF_r345960_x89	TGCCTGGCTCCCTGTATGCCA	92	chr1	-	6996081	6996101
	1.2	MLEF_r308940_x104993	TGACAGAAGAGAGTGAGCAC	107478	chr1	-	29851663	29851682
	1.2	MLEF_r852022_x24	ACATGTCATTTATTGCGGGACGGA	32	chr2	-	29980048	29980071
	1.2	MLEF_r1117176_x3	ACCCACTTGGGTTGGTCTGATGGT	9	chr2	-	30420084	30420107
	1.2	MLEF_r207042_x21	AAGGATCATAGATTTGAAGACTGA	21	chr3	+	6576676	6576699
	1.2	MLEF_r1775975_x10	ACTTGTGACATTGTGGTTGACCAA	14	chr3	+	20420959	20420982
mtr-mir156c	1.2	MLEF_r308940_x104993	TGACAGAAGAGAGTGAGCAC	107477	chr3	+	36762583	36762602
	1.2	MLEF_r805687_x7	GTGAAACAGATGGCTGCTCTCTCC	15	chr3	-	10724094	10724117
mtr-mir1507	1.2	MLEF_r998526_x2564	CCTCGTTCCATACATCATCTAG	2606	chr4	+	46265064	46265085
	1.2	MLEF_r840523_x2	ATAGAAATATGTATGATTCGTTGT	3	chr5	-	32131544	32131567
	1.2	MLEF_r158005_x57	AGGGGGAGCACCTTGCTGGGGCAT	66	chr5	+	21101306	21101329
	1.2	MLEF_r1800451_x1	GCTTGAGGGTTCGTATAATGCAGA	1	chr5	+	38524012	38524035
	1.2	MLEF_r319041_x205	TTTGGTACTTCGTCGATTTGAT	220	chr6	-	4506007	4506028
	1.2	MLEF_r1825734_x118	TGTGTTCTCAGGTCGCCCCTG	126	chr7	-	35507952	35507972
mtr-mir164b	1.2	MLEF_r1006348_x1740	TGGAGAAGCAGGGCACGTGCA	1784	chr7	+	19001254	19001274
	1.2	MLEF_r1088463_x8	ATTAGCTTATAAGCTCGTTGGATG	19	chr8	+	22944730	22944753
	1.2	MLEF_r1659974_x1	TTTTTGTATGATTGAATTGTGACC	2	contig	-	24	47
	1.2	MLEF_r1819606_x16	AGGACTAAAGGCATATTTAAACCA	17	contig	+	107	130
	1.2	MLEF_r859734_x543	TAGGCATGGGATAGTAGGGAA	1219	contig	+	430	450
	1.2	MLEF_r13915_x1	AGGCACATGTTAAGGAACCTAAAA	1	contig	-	1491	1514
	1.1	MLEF_r1267910_x9	TGGTTGGAAGCACCTGGCGGAT	12	AC140773.21	+	62641	62662
	1.1	MLEF_r1344759_x209	TGGGAGAAAAGATAGAATGTG	234	AC225474.24	-	72546	72566
	1.1	MLEF_r1493134_x3	TAGGCTGGGATTAAATGATGGTAT	10	AC235756.1	+	158216	158239
	1.1	MLEF_r449581_x4	GAGGAAAACTTCGGCAGTTAACTA	11	chr1	-	15461424	15461447
	1.1	MLEF_r1117176_x3	ACCCACTTGGGTTGGTCTGATGGT	9	chr2	-	30420186	30420209
	1.1	MLEF_r405584_x7	AGGGTGCTTAGATATAGGGACGGA	17	chr2	+	7932566	7932589
mtr-mir5213	1.1	MLEF_r402117_x1766	TACGTGTGTCTTCACCTCTGAA	1911	chr2	+	18000299	18000320
	1.1	MLEF_r1490624_x1377	AAAAGAATACTCATACATAACATT	1424	chr2	-	17370013	17370036
	1.1	MLEF_r1628616_x17	TACAATGGCATAAAACTCAAG	18	chr3	-	18846802	18846822
	1.1	MLEF_r1066584_x7	AGTGGAAGAAATAGATGACATTGA	14	chr3	+	23671466	23671489
	1.1	MLEF_r642327_x5	TCAAATATGTTGGGTGTACGGTAG	14	chr3	+	34692771	34692794
	1.1	MLEF_r1747736_x13	AAGGACAATGCATAATATATTCAA	13	chr4	-	18430036	18430059
	1.1	MLEF_r114157_x21	ATACATCACTTACACAATGAACCT	21	chr4	-	39359213	39359236
	1.1	MLEF_r149480_x38	GGAGAGATGGCTGAGTGGTTG	111	chr4	+	10925319	10925339
	1.1	MLEF_r923402_x10	TGTAAGAAGAGTAGATCAAATGGA	12	chr4	+	28448541	28448564
	1.1	MLEF_r151784_x24	TTGTTTATATTAGTGATCGGA	41	chr5	-	11430481	11430501
	1.1	MLEF_r776991_x8	AGGTACTATTTTATCGTTGGCATC	10	chr5	+	1192014	1192037
	1.1	MLEF_r105584_x12	TGCTTATATTAGTGACCGGAGGAT	15	chr5	-	5697031	5697054
	1.1	MLEF_r272977_x1	GATTAATAGGTCGACCTGACGG	1	chr6	+	927691	927712
mtr-mir5559	1.1	MLEF_r1046719_x385	TACTTGGTGAATTGTTGGATC	424	chr6	+	1058344	1058364
	1.1	MLEF_r840523_x2	ATAGAAATATGTATGATTCGTTGT	3	chr6	-	13900098	13900121
	1.1	MLEF_r1144227_x20	AGCCTTGGAATGCAGATTATC	22	chr7	-	22162076	22162096
	1.1	MLEF_r319041_x205	TTTGGTACTTCGTCGATTTGAT	219	chr7	+	7914059	7914080
	1.1	MLEF_r1268866_x11	CACTTTAGAATATCAATGCAGCAT	12	chr7	+	12943104	12943127
	1.1	MLEF_r1088463_x8	ATTAGCTTATAAGCTCGTTGGATG	19	chr8	+	22944730	22944753
	1.1	MLEF_r77681_x5	CCTGATCAGAAGGTGATTGTCGGT	12	contig	+	782	805
	1.1	MLEF_r647206_x1	CCCGCAAGTGGAGAAACTCAAGTC	2	contig	+	1727	1750
	1.1	MLEF_r647206_x1	CCCGCAAGTGGAGAAACTCAAGTC	2	contig	+	1727	1750
	1.1	MLEF_r1547529_x1	TTGCTTACTACTCGGGATATGCAC	1	contig	+	530	553
	1.1	MLEF_r1659974_x1	TTTTTGTATGATTGAATTGTGACC	2	contig	-	168	191
	1.1	MLEF_r1783646_x48	ACTCGACTGTTGAGTTTGTACGGA	63	contig	-	646	669
	1.1	MLEF_r1556581_x240	AGAATCTTGATGATGCTGCAG	365	contig	+	2052	2072
	1.1	MLEF_r218354_x14	CCCCTCCTTCTAGCGCCA	15	contig	-	1115	1132
	1.1	MLEF_r1640767_x341	TTTAGTTGGCATGCATTCAAG	564	contig	-	2244	2264
	1.1	MLEF_r656947_x12762	TCTCGTTCCATATATCGTCTAA	13113	contig	-	5203	5224
	1.1	MLEF_r1753352_x185	TGAGGGGCTGTTTGAAAGCGG	225	contig	+	336	356
	1.1	MLEF_r1029188_x14	TCCCCGGCAACGGCGCCA	17	CU013530.14	+	11068	11085
	1	MLEF_r1878979_x813	TTACCGATTCCACCCATTCCTA	844	AC235678.1	-	30732	30753
	1	MLEF_r747583_x10	ACTAGACTCTGCTTCTGAAGACAT	36	chr3	+	690333	690356
	1	MLEF_r384706_x8	CGGATCATATAGTTATAAGAGCAT	13	chr4	+	219842	219865
	1	MLEF_r1365891_x8	TGCTTATAATAGTGATCGGAGGGT	8	chr4	+	16731634	16731657
mtr-mir396a	1	MLEF_r342483_x3120	GCTCAAGAAAGCTGTGGGAGA	3618	chr4	+	39789682	39789702
mtr-mir168c	1	MLEF_r140849_x16408	TCGCTTGGTGCAGGTCGGGAA	16656	chr5	+	10278690	10278710
	1	MLEF_r858741_x12	AAGAACTCCACAGTTAAGCGTGTT	13	chr6	+	8849910	8849933
	1	MLEF_r1732826_x22	GGAAAACATGAATGCCGGGCG	25	chr6	+	402526	402546
	1	MLEF_r1188370_x1	ATGATGTAAAATGATGTATGACGA	1	chr7	-	26607229	26607252
	1	MLEF_r1305735_x8	GAAGATTTTTGATTTTGGACCTTC	12	chr7	+	27955731	27955754
	1	MLEF_r287988_x20	GAAAGGACCAAAATGTGTAACGGA	20	chr8	-	12872152	12872175
	1	MLEF_r114157_x21	ATACATCACTTACACAATGAACCT	22	contig	+	584	607
BUILD SUCCESSFUL (total time: 7 seconds)

[truncated: 6 more sheets: mtr-MSDL1, mtr-MYR1, peach-fruit, peach-flower, peach-leaf, peach-root]
